# Supplementary material for: Transcriptomic Analysis Revealed the Common and Divergent Responses of Maize Seedling Leaves to Cold and Heat Stresses
Source: Genes (Basel). 2020 Aug 3;11(8):881. doi: 10.3390/genes11080881 (PMC7464670; doi:10.3390/genes11080881)
Supplement: Supplementary file 1 [file genes-11-00881-s001.zip]

Archive with 15 entries (14 files):
- Supplemental Materials/
- Supplemental Materials/Figure S1.tif
- Supplemental Materials/Figure S2-ERF.tif
- Supplemental Materials/Figure S3-bHLH.tif
- Supplemental Materials/Figure S4-HD-ZIP.tif
- Supplemental Materials/Figure S5-MYB.tif
- Supplemental Materials/Figure S6-MYB-related.tif
- Supplemental Materials/Figure S7-WRKY.tif
- Supplemental Materials/Figure S8-bZIP.tif
- Supplemental Materials/Figure S9-NAC.tif
- Supplemental Materials/Supplemental Data Set S1.xlsx
- Supplemental Materials/Table S1.xlsx
- Supplemental Materials/Table S2.xlsx
- Supplemental Materials/Table S3.xlsx
- Supplemental Materials/Table S4.xlsx
