# Supplementary material for: Transcriptomic Analysis Revealed the Common and Divergent Responses of Maize Seedling Leaves to Cold and Heat Stresses
Source: Genes (Basel). 2020 Aug 3;11(8):881. doi: 10.3390/genes11080881 (PMC7464670; doi:10.3390/genes11080881)
Supplement: Supplementary file 1 [file genes-11-00881-s001.zip › Supplemental Materials/Supplemental Data Set S1.xlsx]

## Sheet: ELT (4  ℃)
The differentially expressed genes after ELT stress.
gene	FPKM_ELT1	FPKM_ELT2	FPKM_ELT3	FPKM_NT1	FPKM_NT2	FPKM_NT3	log2FoldChange	FDR	up/down	Annotation
Zm00001d010735	0	0	0	11.1257	13.1599	11.2056	-12.023	5.3505e-23	down
Zm00001d031366	0	0	0	3.555	2.7492	1.50537	-11.8688	8.05809e-21	down	Protein kinase superfamily protein
Zm00001d018064	0	0	0	4.02377	3.87198	2.39549	-11.7765	2.61204e-21	down	Laccase-14
Zm00001d000303	0	0	0	4.72161	6.11222	4.34863	-10.8387	1.93845e-18	down	Putative homeobox DNA-binding and leucine zipper domain family protein
Zm00001d016671	0	0	0	8.97411	5.46881	3.14749	-10.5739	7.13426e-16	down
Zm00001d022593	0	0	0	1.29998	3.38423	2.74637	-10.4897	6.82597e-16	down	Diaminopimelate decarboxylase 2 chloroplastic
Zm00001d050977	0	0	0	0.71763	1.90618	1.83074	-10.4086	2.08413e-15	down	cytochrome P450 family 86 subfamily C polypeptide 1
Zm00001d028165	0	0	0	0.621866	1.73656	3.33277	-10.3186	1.42303e-13	down	Aminotransferase ALD1
Zm00001d047841	0.279918	0.112884	0.222632	43.1241	101.479	566.021	-10.2954	2.05778e-21	down	17.4 kDa class I heat shock protein
Zm00001d039566	1.04517	1.27341	1.54968	147.499	404.197	3750.78	-10.2774	1.71585e-17	down	17.5 kDa class II heat shock protein
Zm00001d004921	0	0	0	0.956951	2.29131	1.63829	-9.93638	2.24084e-14	down	benzoxazinone synthesis14
Zm00001d026134	0	0	0	0.834307	1.39603	1.01289	-9.51311	1.00942e-13	down	GDSL esterase/lipase
Zm00001d035553	0.116978	0.06849	0.03156	36.5635	63.16	51.8903	-9.48428	2.39496e-138	down	ABC transporter G family member 6
Zm00001d013244	0	0	0	2.12181	2.59657	2.06364	-9.35554	1.42124e-13	down	UDP-glycosyltransferase 83A1
Zm00001d006538	0.129763	0.04643	0	18.0991	50.103	40.4374	-9.3351	5.62498e-13	down	O-Glycosyl hydrolases family 17 protein
Zm00001d017516	0	0	0	1.20065	2.0728	1.42057	-9.31983	4.86037e-13	down	Actin-depolymerizing factor
Zm00001d008794	0.025004	0	0	4.99871	5.63592	4.09837	-9.25167	2.27704e-33	down	Putative WRKY DNA-binding domain superfamily protein
Zm00001d017095	0	0	0	1.29688	1.65755	0.963002	-9.24297	7.72616e-13	down	High affinity nitrate transporter
Zm00001d017381	2.6397	1.25731	0.99246	961.036	979.038	759.19	-9.2244	1.11733e-141	down	(+)-neomenthol dehydrogenase
Zm00001d032138	0	0.050592	0.134258	13.5032	24.7515	39.0073	-8.78901	1.24641e-17	down
Zm00001d037148	0	0	0	0.719771	1.07757	1.61014	-8.78292	7.1512e-11	down
Zm00001d025508	0.870761	1.43841	2.10198	126.572	327.569	753.861	-8.2622	2.78188e-28	down	Class IV heat shock protein
Zm00001d000501	0	0	0	1.2727	1.35597	1.30685	-8.25592	3.67314e-10	down
Zm00001d022351	0	0	0	0.291338	0.404498	0.516456	-8.18132	1.63432e-09	down	Cytochrome P450 734A1
Zm00001d031396	0	0	0	1.08749	0.877223	0.751988	-7.91188	6.10018e-09	down	Calcium-binding EF hand family protein
Zm00001d031189	0.119971	0.118733	0.113091	0.286351	38.5554	34.9039	-7.72728	6.38749e-07	down	VQ motif family protein
Zm00001d035162	0.481297	0.363542	0.15248	50.1748	71.4019	47.7435	-7.4989	2.04449e-86	down	LHT1
Zm00001d003999	0.107916	0	0	1.3217	3.11434	14.8734	-7.45267	0.000210735	down	OSJNBa0072D21.11 protein; protein
Zm00001d049330	0.464922	0.303705	0.27109	33.2987	45.5275	86.739	-7.43213	1.41922e-73	down
Zm00001d032368	0.236965	0.067715	0.039868	12.8336	23.2431	19.4439	-7.40041	2.94499e-45	down	Protein SAR DEFICIENT 1
Zm00001d031100	0.317877	0.229258	0.148458	42.0139	42.1102	34.5445	-7.37819	4.12674e-110	down	RING-H2 finger protein ATL70
Zm00001d047845	0.148363	0.158264	0.184554	30.3061	21.7066	19.7221	-7.28554	8.2242e-95	down	Putative O-Glycosyl hydrolase superfamily protein
Zm00001d031678	0	0	0.0126043	0.582232	0.568767	0.479326	-7.22805	2.33903e-19	down	retinoblastoma family3
Zm00001d048601	0.010451	0.011937	0	0.890835	1.52901	1.14356	-7.16081	4.62231e-18	down
Zm00001d042903	0	0	0	0.280233	1.16595	0.886777	-7.13252	6.47792e-06	down	Probable WRKY transcription factor 49
Zm00001d028721	0	0.045688	0.134319	4.18784	7.62905	7.91284	-7.0633	1.08605e-31	down	LOB domain protein 11
Zm00001d021168	5.51845	4.69841	8.01362	852.556	727.713	416.521	-6.9375	3.70571e-125	down	UDP-glycosyltransferase 74B1
Zm00001d002435	0.039607	0.054739	0.053642	6.34726	6.6254	3.90255	-6.69479	2.49578e-48	down	Alternative oxidase
Zm00001d034940	0.538727	0.46643	0.617899	32.2237	65.3524	53.6986	-6.66963	3.24373e-142	down	ABC transporter G family member 34
Zm00001d031257	3.0139	2.79167	2.3904	178.527	314.085	243.531	-6.61541	1.72421e-161	down	Cupredoxin superfamily protein
Zm00001d017423	0	0	0.047481	0.849432	1.51938	1.05643	-6.61372	9.05047e-14	down	Origin recognition complex subunit 2
Zm00001d031395	0.262165	0.26594	0.084277	21.1114	20.3748	13.5512	-6.56493	6.65606e-61	down	Protein kinase superfamily protein
Zm00001d018229	0.365288	0.305578	0.42064	7.1574	19.075	64.652	-6.50521	7.6052e-13	down	Adenine nucleotide alpha hydrolases-like superfamily protein
Zm00001d008795	1.27129	1.07401	1.19915	100.441	104.588	85.8502	-6.49609	0	down	UDP-glycosyltransferase 74B1
Zm00001d025377	0	0	0	0.81863	0.905564	0.643986	-6.42792	4.99987e-05	down
Zm00001d047441	0.198236	0.306565	0.598743	26.7505	29.5883	23.1868	-6.35471	6.47582e-100	down	NADPH:quinone oxidoreductase
Zm00001d009330	0.141324	0.134861	0.106848	11.4956	10.9056	6.70452	-6.34603	2.34423e-111	down	Protein LNK2
Zm00001d025912	0	0	0	0.219737	0.087432	0.036921	-6.23418	0.000700677	down	Transferase/ transferase
Zm00001d038450	0.202381	0.278404	0.665493	31.9741	23.168	18.0013	-6.19431	2.98778e-53	down
Zm00001d018853	0.07223	0.133103	0.185003	8.6367	9.0501	7.40893	-6.16247	1.22679e-76	down	Probable carboxylesterase 15
Zm00001d017462	0.762605	0.510442	0.222998	32.8605	33.5814	34.9069	-6.15978	1.58407e-73	down	Ethylene-responsive transcription factor 1A
Zm00001d024839	44.1384	45.9228	63.684	2773.25	3950.5	2883.18	-6.11991	1.11462e-244	down	glutathione S-transferase2
Zm00001d041827	0	0.041119	0.047304	3.16563	1.99363	0.821618	-6.10018	1.7761e-13	down	Peroxidase superfamily protein
Zm00001d050864	3.55567	4.59763	3.69096	379.78	213.376	140.619	-6.07959	9.73365e-59	down
Zm00001d028968	2.13249	1.87544	1.72822	55.2457	105.878	179.618	-6.0268	1.13873e-48	down	Chaperone protein dnaJ 20 chloroplastic
Zm00001d001976	0.023599	0.021744	0.031963	1.52805	1.76261	1.11852	-6.00638	7.37585e-31	down	Protein NRT1/ PTR FAMILY 2.13
Zm00001d037182	0.304283	0.230896	0.212591	17.5796	16.2439	7.0707	-5.89433	2.19278e-50	down	12-oxo-phytodienoic acid reductase3
Zm00001d021632	1.7014	1.84535	2.06303	73.569	111.382	104.09	-5.80594	1.15527e-126	down
Zm00001d018839	0.595145	0.67984	0.720657	22.6446	36.0086	37.8661	-5.73283	1.07844e-117	down	cytochrome P-450 19
Zm00001d028630	6.11696	6.49621	1.82502	203.743	290.204	203.46	-5.6947	2.24534e-36	down	Heat shock cognate 70 kDa protein 2
Zm00001d026488	0.101932	0.037718	0	2.1894	2.74523	1.87809	-5.64459	1.65736e-22	down	OSJNBb0022F16.11 protein; protein
Zm00001d039394	0.427632	0.52947	0.631772	30.0214	25.0641	16.5554	-5.6334	4.22296e-90	down	gibberellin 2-oxidase13
Zm00001d036197	0.855531	0.771464	0.823102	38.8734	37.252	33.7537	-5.62815	6.40355e-286	down	HXXXD-type acyl-transferase family protein
Zm00001d047687	2.74371	2.85448	2.9267	156.19	139.286	84.4513	-5.61889	1.1691e-113	down	Chaperone DnaJ-domain superfamily protein
Zm00001d050455	5.67105	4.87548	4.17561	149.035	269.261	232.85	-5.59707	8.6134e-102	down	Anthranilate N-benzoyltransferase protein 1
Zm00001d035450	0.094181	0.032386	0.095213	3.14906	3.45534	2.99931	-5.5455	1.3852e-60	down	Serine/threonine-protein kinase
Zm00001d047523	0.59758	0.201084	0.039558	11.4027	13.3168	12.2815	-5.50584	8.05726e-20	down	Probable WRKY transcription factor 30
Zm00001d021477	0.034177	0.056091	0	0.837165	2.07002	2.04972	-5.44629	1.1598e-06	down	Histone H4
Zm00001d025533	2.77155	2.61801	2.36521	82.0562	119.781	105.543	-5.4421	2.16556e-172	down	NAD(P)-linked oxidoreductase superfamily protein
Zm00001d051094	0.424105	0.488839	0.495267	23.308	18.8322	10.6176	-5.35683	8.52731e-64	down	Protein kinase domain containing protein
Zm00001d018700	0.51929	0.490375	0.117733	10.3611	18.355	14.3956	-5.34148	8.57109e-28	down	Galactoside 2-alpha-L-fucosyltransferase
Zm00001d026184	0.105688	0.128355	0	1.55621	3.77979	4.02619	-5.32845	2.26094e-14	down	Ethylene-responsive transcription factor ERF035
Zm00001d050412	0.10275	0.10289	0.241587	2.3542	7.21495	6.40008	-5.27921	2.90276e-23	down	Chorismate mutase 2
Zm00001d018220	11.055	12.5662	12.8388	325.546	498.166	424.579	-5.24094	1.13966e-182	down	glutathione transferase24
Zm00001d026083	0.138391	0.062505	0.073504	5.85376	2.6431	1.11535	-5.20533	5.31508e-16	down	Putative cytochrome P450 superfamily protein
Zm00001d017851	5.43937	4.91583	6.70015	156.998	208.037	193.165	-5.18377	3.18468e-207	down
Zm00001d045862	0.070878	0.065306	0.115196	2.29488	2.58374	2.91186	-5.14539	1.11029e-49	down	UDP-glycosyltransferase 72B1
Zm00001d024996	12.272	13.1414	16.0144	314.121	500.394	431.507	-5.05919	1.20164e-149	down	Bowman-Birk type trypsin inhibitor
Zm00001d022563	0	0	0.062434	0.768767	0.456572	0.46022	-5.00383	8.77751e-06	down	Tetratricopeptide repeat (TPR)-like superfamily protein
Zm00001d039374	0.142402	0.194531	0.190619	6.29115	4.9803	3.88901	-4.97016	1.35727e-73	down	RING-H2 finger protein ATL3
Zm00001d041298	0.037108	0.0228572	0.0335984	0.670152	0.649083	1.49405	-4.96925	2.5731e-22	down	LRR receptor-like serine/threonine-protein kinase EFR
Zm00001d007576	0.082481	0.190497	0.223794	8.21898	4.94236	2.48031	-4.96675	3.32807e-17	down
Zm00001d040786	2.09328	0.999026	0.809127	28.2906	32.9189	48.6634	-4.92164	1.19519e-33	down
Zm00001d026512	0	0.059121	0.065218	0.9497	1.41295	1.04174	-4.87111	7.33043e-13	down	Flavonol-3-O-glycoside-7-O-glucosyltransferase 1
Zm00001d022026	0.075721	0	0.025767	1.17032	0.69082	0.943197	-4.86298	1.49173e-09	down	Golgi transport 1 protein B
Zm00001d016401	6.2821	8.20438	9.15931	265.096	202.559	137.05	-4.82751	2.00019e-66	down
Zm00001d006535	1.41289	1.47623	1.38019	28.6466	47.5352	34.4259	-4.82594	3.20163e-109	down	Cysteine-rich receptor-like protein kinase 10
Zm00001d040839	1.32144	1.65663	1.62699	41.9334	40.8372	35.207	-4.8206	6.39516e-198	down	Heavy metal transport/detoxification superfamily protein
Zm00001d003938	0.237904	0.171724	0.253612	4.1898	6.42139	6.23832	-4.80497	5.58797e-56	down	Steroleosin
Zm00001d020628	2.97896	2.87231	3.09309	90.4222	65.6678	63.1475	-4.76339	6.72856e-136	down	Cytochrome P450 84A1
Zm00001d037715	2.46635	2.40735	2.24117	43.4366	46.6548	73.0348	-4.62257	5.81967e-43	down
Zm00001d013751	18.0763	17.9651	17.1748	302.173	489.772	384.787	-4.60406	2.17651e-120	down	UDP-arabinopyranose mutase 3
Zm00001d038874	0.8434	0.763847	0.817914	13.6506	21.9823	18.3689	-4.59863	1.12046e-93	down	Probable polygalacturonase
Zm00001d003657	0.234614	0.136797	0.302834	5.63496	4.89426	3.87699	-4.57484	1.11642e-47	down	Protein SCARECROW
Zm00001d014102	0.93314	0.750418	0.854905	11.5477	23.7605	19.9713	-4.57199	1.09067e-58	down	Divalent ion symporter
Zm00001d022898	0.666556	0.454993	0.565333	12.5315	12.8956	11.9953	-4.5702	6.2986e-71	down
Zm00001d020953	0.278975	0.20207	0.27503	4.74542	6.08942	4.98275	-4.52119	1.91891e-81	down	Protein PIN-LIKES 3
Zm00001d042869	20.9502	21.2523	25.0953	394.969	531.814	458.223	-4.51213	1.94015e-248	down	Aldose reductase
Zm00001d034270	6.00966	6.45963	7.09505	101.211	114.269	185.595	-4.5078	2.56371e-66	down	Mitochondrial import inner membrane translocase subunit TIM14
Zm00001d007827	2.95239	1.24401	2.09677	31.5809	59.3055	39.2795	-4.50721	1.34446e-36	down	early light inducible protein1
Zm00001d014081	1.80955	1.45379	1.96963	39.7596	37.3756	26.168	-4.44621	1.88269e-74	down	RmlC-like cupins superfamily protein
Zm00001d037969	0.421209	0.508402	0.157198	8.32174	8.50258	6.5644	-4.41138	8.65771e-28	down	Inhibitor I family protein; Potato inhibitor I family
Zm00001d025065	0.0741	0.073683	0.025694	1.09244	1.59972	0.875081	-4.38427	3.96268e-21	down	Putative D-mannose binding lectin receptor-like protein kinase family protein
Zm00001d013857	1.74345	2.36088	3.39043	46.0895	48.105	45.1488	-4.37417	5.93208e-93	down
Zm00001d028320	0	0	0.04429	0.169213	0.296917	0.350882	-4.3662	0.000572144	down
Zm00001d047187	18.8677	18.7727	23.3115	177.516	265.687	657.154	-4.33483	6.04494e-23	down	HSP20-like chaperones superfamily protein
Zm00001d042239	0.189331	0.069778	0.102571	3.05699	1.92202	1.77898	-4.2936	5.30506e-14	down	Protein LURP-one-related 2
Zm00001d032923	4.44349	4.1264	4.60806	72.8231	73.4492	86.2394	-4.28685	2.99678e-229	down	Heat stress transcription factor A-6b
Zm00001d012194	0.182038	0.114119	0.29789	3.15584	3.04664	4.31792	-4.26674	5.15535e-16	down
Zm00001d040298	0.537538	0.513586	0.483055	3.71821	8.25444	16.0771	-4.26226	7.90873e-13	down	FPF1-like protein 1
Zm00001d047944	1.11623	0.585329	0.592532	9.28622	13.1178	16.9682	-4.22156	3.60766e-30	down
Zm00001d032116	0.304064	0.306258	0.363837	7.8361	5.72405	2.69754	-4.2061	6.66682e-30	down	Leucine-rich repeat receptor-like protein kinase PEPR1
Zm00001d043898	1.09921	1.33248	2.05048	40.1184	20.9252	10.5812	-4.15904	2.01546e-18	down
Zm00001d011081	49.438	51.0659	55.198	646.247	853.933	823.497	-4.04629	9.45898e-182	down	Cytochrome B5 isoform D
Zm00001d020898	4.37735	4.07149	4.81679	32.2613	63.2356	97.2697	-4.01128	2.68485e-28	down	Heat shock protein 90-2
Zm00001d000017	0.330155	0.105992	0	1.51384	2.41308	2.37272	-3.88841	6.36233e-06	down	Germin-like protein
Zm00001d012710	1.80145	1.75675	1.83628	4.59477	9.59427	56.4006	-3.86844	0.000334665	down	SGS domain-containing protein
zma-MIR169e	1.87308	1.24249	1.32573	17.4863	15.9335	28.0203	-3.86839	9.76961e-20	down
Zm00001d017825	0.987877	0.682382	0.486028	13.4707	9.99624	5.47954	-3.86035	1.6504e-19	down	AT-hook motif nuclear-localized protein 29
Zm00001d002899	0.094479	0.113545	0.117279	1.32017	0.777022	2.48904	-3.85795	2.0283e-10	down	Peroxidase 12
Zm00001d022457	10.5417	10.6379	14.5383	151.131	191.851	120.283	-3.84964	1.41536e-83	down	peroxidase3
Zm00001d002564	2.958	2.61422	3.74904	37.2934	47.161	36.1786	-3.84925	1.66669e-123	down	Protein DMR6-LIKE OXYGENASE 2
Zm00001d022475	2.32038	2.08072	2.43737	24.6684	32.0208	32.2979	-3.8419	7.74769e-141	down
Zm00001d023720	0.335817	0.143687	0.128132	3.07692	3.23654	1.55111	-3.79897	1.66398e-14	down	Ureide permease 5
Zm00001d051501	0.756433	0.473124	0.255421	6.5068	7.63839	5.56786	-3.7985	3.52508e-22	down	RING-H2 finger protein ATL80
Zm00001d045036	16.304	14.2859	13.6496	111.371	129.618	309.933	-3.78662	8.01108e-22	down	Chaperone DnaJ-domain superfamily protein
Zm00001d053195	0.926189	1.3906	1.69751	23.5396	17.4466	8.75275	-3.78614	1.04128e-22	down	Putative AP2/EREBP transcription factor superfamily protein
Zm00001d042094	0.181126	0.098821	0.089658	2.06722	1.25783	1.41574	-3.78286	5.87529e-18	down	Plant calmodulin-binding protein-related
Zm00001d002168	0.284527	0.261648	0.316066	2.07931	3.7808	4.6819	-3.75509	1.65658e-28	down	Receptor-like serine/threonine-protein kinase SD1-8
Zm00001d003524	7.7061	7.3864	6.92005	55.2324	115.056	99.76	-3.75234	2.73172e-41	down	NAD(P)-linked oxidoreductase superfamily protein
Zm00001d028814	2.88943	2.83617	2.54854	30.2167	42.1759	29.0143	-3.74553	9.01308e-74	down
Zm00001d047301	0.574006	0.270151	0.312793	2.79045	2.41107	8.78898	-3.73558	4.64081e-12	down
Zm00001d022897	0.117541	0.392847	0.165991	1.50992	5.48252	1.62047	-3.71669	9.53515e-07	down
Zm00001d005888	5.14093	4.5275	3.89195	46.7289	62.0585	51.7472	-3.69656	9.51196e-80	down	Heat stress transcription factor B-3
Zm00001d030867	0.674475	0.797768	1.10112	7.2576	8.24163	12.2036	-3.58247	7.15651e-40	down
Zm00001d023664	10.684	10.9033	12.0224	94.8256	91.4326	174.05	-3.57719	1.934e-36	down	ABA-responsive protein
Zm00001d022262	0.12036	0.086382	0.181154	0.648183	1.95788	1.55424	-3.57256	3.80868e-12	down	Cytochrome P450 709B2
Zm00001d003353	0.128612	0.307025	0	1.35768	2.38686	1.68877	-3.5613	2.48179e-05	down	Copper transport protein family
Zm00001d021653	29.7052	29.1555	31.5086	294.517	371.408	299.014	-3.56099	3.39412e-187	down	Glucose-6-phosphate/phosphate translocator 2
Zm00001d009705	1.21699	1.11766	0.833936	9.696	13.907	10.5014	-3.54924	4.08442e-48	down	S-type anion channel SLAH3
Zm00001d054043	6.7436	5.54778	6.62503	35.5686	73.8504	89.3767	-3.54059	1.84601e-27	down	Binding protein homolog2
Zm00001d031338	6.14545	6.2467	7.27452	59.6961	68.4478	74.5531	-3.5166	2.46613e-165	down	Wall-associated receptor kinase 1
Zm00001d015616	0.066645	0.148927	0.274398	2.01076	1.61146	1.33326	-3.51009	5.16339e-14	down	Leucine zipper protein-like; protein
Zm00001d021851	14.1961	10.5563	17.506	184.462	141.362	104.586	-3.50903	7.24075e-42	down
Zm00001d024547	2.88344	3.1678	4.01239	35.188	35.068	33.3942	-3.50555	1.83763e-65	down	Putative MYB DNA-binding domain superfamily protein
Zm00001d049213	0.099569	0.079079	0.089903	0.953023	1.28535	0.814583	-3.50072	4.66708e-10	down	Sphinganine C4-monooxygenase 1
Zm00001d009022	8.7673	8.76644	6.05649	87.6196	64.6927	90.5021	-3.49905	8.05162e-42	down	NmrA-like negative transcriptional regulator family protein
Zm00001d003903	0.745294	0.592875	0.613454	8.42815	7.32964	4.42003	-3.48525	2.19223e-25	down	Protein TIFY 9
Zm00001d053702	0.14152	0.119036	0.133651	1.41123	1.50276	1.12879	-3.48267	1.50997e-52	down	Serine/threonine protein phosphatase 2A regulatory subunit B''alpha
Zm00001d005109	1.46044	0.758564	0.270291	3.53457	8.9678	13.6634	-3.47624	5.88949e-07	down
Zm00001d017060	68.0833	70.5084	73.2959	582.312	857.555	671.065	-3.45894	1.27888e-99	down	Hypoxia-responsive family protein
Zm00001d009666	3.9262	3.43924	3.66267	42.5157	35.1583	32.1089	-3.45876	1.57309e-89	down	NAD(P)-binding Rossmann-fold superfamily protein
Zm00001d044975	0.354618	0.24346	0.477526	1.95296	4.42613	4.21667	-3.43533	7.51305e-16	down	Anthocyanin regulatory C1 protein
Zm00001d016942	0.362524	0.30636	0.378535	3.29421	3.77529	3.20955	-3.42841	3.24334e-62	down	UDP-glycosyltransferase 85A7
Zm00001d033835	1.42413	1.14899	1.14325	15.5124	12.4419	8.57589	-3.42257	1.46827e-28	down
Zm00001d040589	0.46289	0.359928	0.537335	3.87185	4.75191	4.51472	-3.4209	2.24379e-60	down	Polygalacturonase
Zm00001d044777	1.36001	0.820931	0.600574	10.0514	10.7186	6.72665	-3.4106	3.20953e-20	down	DUF679 domain membrane protein 7
Zm00001d040173	1.74827	1.50813	1.78575	14.3366	14.3563	19.402	-3.39867	6.89296e-62	down	isoflavone reductase-like1
Zm00001d048687	0.68309	0.617318	0.649173	4.05998	5.05314	9.52585	-3.39831	5.02109e-21	down	Heat shock 70 kDa protein 3
Zm00001d034497	58.3247	57.3503	62.4055	329.368	494.6	856.136	-3.38932	4.18365e-24	down	cysteine-rich TM module stress tolerance protein
Zm00001d048268	1.58885	1.82713	1.69732	12.7543	19.7496	16.5026	-3.38628	3.42492e-45	down	Putative tify domain/CCT motif transcription factor family protein
Zm00001d000294	15.7871	20.899	33.1628	131.157	284.362	235.055	-3.38198	3.05434e-24	down	O-succinylhomoserine sulfhydrylase
Zm00001d036703	0.410823	0.073952	0.200411	1.68885	1.68194	3.48733	-3.38052	1.98643e-06	down	Protein GLUTAMINE DUMPER 5
Zm00001d039103	1.26995	1.81176	1.96435	14.003	17.8518	14.6949	-3.34825	7.97864e-50	down
Zm00001d015227	7.3133	6.31252	5.68732	61.7919	83.0479	35.4245	-3.34798	5.54115e-27	down	chaperone binding;ATPase activators
Zm00001d032946	1.27284	0.958141	0.700357	4.01005	12.7243	10.7969	-3.33733	1.20193e-12	down	Chitinase 1
Zm00001d023480	0.26761	0.261563	0.068948	1.23748	2.45426	2.02812	-3.33173	5.78917e-10	down	plant U-box 24
Zm00001d039489	0.412897	0.439567	0.519278	3.80529	4.81029	3.86961	-3.32698	1.51048e-93	down	cytomatrix protein-related
Zm00001d021094	0.993227	0.930135	0.869324	8.70696	10.4363	6.54982	-3.32235	3.58062e-32	down
Zm00001d002250	1.69611	1.52519	1.90722	10.6459	19.2337	16.4772	-3.32085	1.63665e-48	down	Probable cinnamyl alcohol dehydrogenase 1
Zm00001d043795	28.3896	23.4258	33.3738	390.242	186.69	180.894	-3.31468	7.53891e-24	down	Glutathione S-transferase GSTU6
Zm00001d038325	5.29965	5.44922	6.64923	57.7189	63.2008	35.2346	-3.31367	3.85139e-45	down
Zm00001d050119	1.71873	1.60945	1.75184	9.41533	14.0904	22.0061	-3.30934	3.47913e-24	down	Activator of heat shock protein ATPase
Zm00001d053409	0.115342	0.211787	0.291953	1.94757	2.06968	1.50833	-3.28855	4.56162e-19	down	UPF0481 protein
Zm00001d053853	0.232826	0.276149	0.434594	3.57446	2.97764	1.80468	-3.28374	5.6248e-21	down	Probable choline kinase 2
Zm00001d021897	0.170683	0.112546	0.033087	0.807865	1.26301	0.943447	-3.2822	1.8716e-10	down	L-type lectin-domain containing receptor kinase V.9
Zm00001d045210	8.72695	10.6523	11.98	96.4105	88.7219	88.3438	-3.27685	2.16596e-115	down	Dirigent
Zm00001d017366	0.200921	0.180007	0.295526	1.66666	1.51604	2.73164	-3.27604	2.39792e-16	down	Ethylene-responsive transcription factor ERF053
Zm00001d018502	1.21198	0.783053	0.975377	8.5108	9.63364	7.87871	-3.27347	2.72711e-52	down	Protein kinase superfamily protein
Zm00001d000434	5.92138	6.51001	9.18362	71.8703	64.7392	49.9603	-3.26965	9.21067e-58	down	Adenine/guanine permease AZG1
Zm00001d019228	7.45346	6.54457	6.90876	75.243	65.409	39.5012	-3.24882	1.9445e-36	down	ZIP zinc/iron transport family protein
Zm00001d029834	0.083514	0.107343	0.081157	1.10316	0.944258	0.514184	-3.24851	2.30967e-07	down	Generic methyltransferase
Zm00001d007379	14.2514	15.5889	15.0548	109.424	164.14	113.845	-3.24748	1.36415e-65	down	CASP-like protein 1U2
Zm00001d025545	16.3107	17.3998	20.1653	189.372	140.307	127.855	-3.24007	4.56462e-65	down	zeaxanthin epoxidase2
Zm00001d044100	0.724102	1.30896	1.85635	12.3468	11.6461	8.86387	-3.23979	5.1997e-23	down	DUF1645 family protein
Zm00001d028362	1.0684	1.03359	1.93948	4.60538	9.87982	19.3466	-3.23057	1.57411e-09	down
Zm00001d025374	1.65051	1.45501	1.6503	11.7701	12.8949	15.689	-3.22493	2.1898e-55	down	VQ motif family protein
Zm00001d002476	0.28325	0.215537	0.159647	2.11247	1.99539	1.52961	-3.19873	3.91311e-21	down	myb domain protein 58
Zm00001d024494	0.339035	0.347783	0.425073	1.74766	4.39389	3.29422	-3.19607	4.64014e-11	down	serine-rich protein-related
Zm00001d036098	9.92169	10.0599	10.9707	103.417	93.154	59.5305	-3.19496	1.80937e-46	down	Putative DUF26-domain receptor-like protein kinase family protein
Zm00001d035171	6.66248	7.52984	8.51909	56.0505	61.4817	69.3214	-3.19296	2.78578e-98	down
Zm00001d037721	0.359885	0.494114	0.560592	4.06215	4.49239	3.09518	-3.17804	1.82517e-33	down	UDP-glycosyltransferase 72B1
Zm00001d005251	0.153296	0.070779	0.069361	0.19747	1.22334	1.09887	-3.17059	0.000132669	down	NAD(P)H dehydrogenase (quinone) FQR1
Zm00001d045054	0.440978	0.252883	0.216682	1.94719	2.76525	2.81512	-3.16198	1.90416e-18	down	sesquiterpene cyclase1
Zm00001d001818	0.220347	0.277774	0.235276	1.94576	2.44631	1.67457	-3.15983	1.07933e-30	down	Probable polyol transporter 4
Zm00001d049789	6.0943	6.18653	5.80502	24.4541	58.7418	63.3294	-3.15388	1.11138e-19	down	auxin-responsive family protein
Zm00001d009950	3.26467	3.33026	3.98913	16.9082	27.8611	39.9652	-3.15369	4.12913e-25	down	Heat shock 70 kDa protein 14
Zm00001d002898	0.213578	0.237565	0.174605	1.45314	2.16192	1.62572	-3.14929	9.61231e-21	down	Peroxidase 12
Zm00001d020936	6.49176	6.91518	8.31572	60.4201	54.2752	57.9077	-3.14397	3.84386e-142	down
Zm00001d015623	0.743656	0.633602	0.542583	4.7914	5.3919	4.65796	-3.06805	1.58558e-46	down	Limonoid UDP-glucosyltransferase
Zm00001d020401	1.08241	1.05962	1.14236	6.00046	11.4581	7.27572	-3.04404	8.48027e-25	down	Probable cinnamyl alcohol dehydrogenase 6
Zm00001d013298	0.240609	0.267732	0.078025	2.03792	1.78376	0.792131	-2.98809	2.26879e-06	down
Zm00001d027925	0.831577	0.771879	1.02071	7.24551	6.89657	4.57529	-2.98541	1.87613e-32	down	Ethylene-responsive transcription factor RAP2-3
Zm00001d043845	3.404	3.08338	3.58633	24.997	28.4114	18.7717	-2.98423	4.97669e-66	down	Glutamate synthase 1 [NADH] chloroplastic
Zm00001d036293	33.9638	29.5349	32.626	209.387	248.694	222.843	-2.96863	6.72856e-136	down	Caffeoyl-CoA O-methyltransferase1
Zm00001d039929	0.582604	0.49847	0.476288	2.92385	4.08103	4.08633	-2.95047	4.70395e-22	down
Zm00001d022944	0.110802	0.248939	0.398862	1.38409	1.0838	3.05175	-2.94823	4.36489e-05	down
Zm00001d029688	3.43947	3.69057	4.50825	28.8471	27.4183	22.0545	-2.89969	6.866e-77	down	cytochrome P450 family 704 subfamily A polypeptide 2
Zm00001d031449	12.2757	11.0966	10.6522	87.4603	86.6479	55.8399	-2.89532	1.99947e-40	down	Lipoxygenase 2 chloroplastic
Zm00001d052744	2.03575	1.89477	1.2634	8.67781	14.6432	12.0982	-2.89092	1.20464e-22	down	Lipopolysaccharide-modifying protein
Zm00001d025544	2.49804	2.63817	3.1776	17.5452	17.3414	20.3533	-2.88508	1.54032e-59	down	Zeaxanthin epoxidase chloroplastic
Zm00001d017053	0.844252	0.869732	1.18458	4.72485	6.37943	7.98225	-2.87626	7.2097e-34	down	Calcineurin-like metallo-phosphoesterase superfamily protein
Zm00001d026737	0.154817	0.123926	0.171913	0.725962	1.04232	1.33503	-2.8743	1.88715e-11	down
Zm00001d031099	0.129677	0.228301	0.432946	2.07338	1.88049	1.39687	-2.87187	4.41081e-10	down	Mitochondrial ribosomal protein L27
Zm00001d047771	0.125839	0.092757	0.034087	0.585964	0.374494	0.822618	-2.86998	5.28499e-05	down
Zm00001d044389	4.15471	4.35032	5.20476	41.6506	25.8349	22.5519	-2.86886	6.02137e-27	down	calcineurin B-like5
Zm00001d007234	119.208	115.829	118.547	625.971	784.03	897.984	-2.85215	6.53665e-62	down	ascorbate peroxidase2
Zm00001d052244	0.313352	0.4778	0.578704	2.14809	3.97134	3.33952	-2.84548	2.12264e-05	down	Exocyst complex component SEC6
Zm00001d006493	2.91979	2.595	2.71928	12.2676	22.0476	19.3589	-2.8416	2.02427e-32	down	Protein DETOXIFICATION 40
Zm00001d008060	0.218345	0.179682	0.336978	1.8166	1.83829	1.13904	-2.83161	5.1477e-13	down
Zm00001d036401	13.2689	11.5238	11.3933	63.1374	79.0564	87.1987	-2.80533	2.50617e-53	down	Endoplasmin homolog
Zm00001d044231	19.6994	23.7975	27.3585	127.042	158.98	153.111	-2.78395	5.57738e-67	down	Protein transport protein Sec61 subunit beta
Zm00001d042810	0.627653	0.783125	1.11833	6.51693	5.59729	3.26958	-2.75941	3.53915e-19	down	Cell division control protein 6 homolog B
Zm00001d002592	2.6272	4.06832	6.29263	26.4493	28.918	21.7432	-2.73731	1.93277e-21	down	1-aminocyclopropane-1-carboxylate synthase2
Zm00001d020937	0.285021	0.342482	0.404585	3.05164	1.82427	1.3053	-2.72965	1.23873e-12	down	IRK-interacting protein
Zm00001d002287	0.120525	0.272468	0.435427	1.80511	1.67212	1.37758	-2.72696	1.95068e-11	down	LRR receptor-like serine/threonine-protein kinase FLS2
Zm00001d035243	19.7269	20.0379	21.0594	118.425	99.0016	145.037	-2.72681	1.52136e-47	down	Amino acid permease 6
Zm00001d031267	29.2466	28.8281	32.7105	195.962	197.415	146.312	-2.71925	6.42678e-73	down	Aldolase-type TIM barrel family protein
Zm00001d016558	0.147686	0.208027	0.172275	0.863031	1.00886	1.32182	-2.70064	6.48718e-12	down	glycosyl hydrolase family 10 protein / carbohydrate-binding domain-containing protein
Zm00001d047367	9.95549	9.97813	12.9103	65.8033	70.626	52.344	-2.67459	1.23608e-69	down	nucleic acid binding;methyltransferases
Zm00001d015201	0.664729	0.655456	0.588944	3.33309	4.12293	3.64315	-2.66977	7.20848e-49	down	Protein NLP6
Zm00001d008139	0.014178	0.122762	0.315387	0.786999	0.75034	0.948488	-2.6649	0.000892208	down
Zm00001d032869	2.51265	2.73345	2.78199	10.6696	12.6966	22.4569	-2.66266	6.03619e-18	down	L-type lectin-domain containing receptor kinase V.9
Zm00001d042114	217.911	205.401	229.252	872.505	1463.91	1386.72	-2.65743	1.24314e-35	down
Zm00001d029447	6.08132	8.6582	10.8296	34.2443	55.3902	54.6149	-2.65163	8.28425e-23	down	Whole genome shotgun sequence of line PN40024 scaffold_16.assembly12x (Fragment)
Zm00001d007765	1.23611	0.982337	1.13511	6.89912	7.20106	5.0691	-2.65082	8.59562e-34	down	Probable prolyl 4-hydroxylase 12
Zm00001d050897	0.929499	0.875001	0.856984	6.21557	5.30085	3.65344	-2.63999	1.04425e-24	down	Agamous-like MADS-box protein AGL16
Zm00001d009932	0.112196	0.0516874	0.151957	0.462581	0.45697	0.988758	-2.63507	0.000109793	down	Plasma membrane associated protein
Zm00001d024134	0.22392	0.223209	0.215819	1.13488	1.35908	1.25818	-2.63053	7.17255e-22	down	Putative receptor-like protein kinase
Zm00001d048484	0.699573	0.672908	0.68753	3.7901	3.4597	4.30658	-2.629	5.30691e-33	down
Zm00001d031272	0.337174	0.782943	0.900784	2.23553	3.35694	5.58581	-2.61234	4.80247e-07	down	BZIP protein
Zm00001d015348	1.74665	1.67281	0.923964	9.74523	8.04908	6.65536	-2.61017	1.27346e-15	down	Tubulin beta-4 chain
Zm00001d038645	0.328002	0.437531	0.608103	2.67427	3.07324	1.75202	-2.60615	8.73824e-15	down	GDSL esterase/lipase
Zm00001d006753	0.71563	0.717937	0.915663	6.35954	3.46637	2.9821	-2.60048	7.72781e-15	down	Indole-3-acetic acid amido synthetase
Zm00001d052207	0.055608	0.276921	0.407319	1.72817	1.15175	1.0041	-2.59328	9.90792e-05	down
Zm00001d052322	12.0144	12.6133	15.8252	50.3723	90.9477	78.6256	-2.59263	1.62211e-27	down	Prenylated Rab receptor 2
Zm00001d048111	0.365417	0.274862	0.274384	1.58937	2.02243	1.44863	-2.59133	1.77844e-21	down	Plant calmodulin-binding protein-related
Zm00001d005030	1.50303	1.36915	1.75509	7.15871	6.91781	11.0178	-2.59099	1.30426e-27	down	40S ribosomal protein S4-3
Zm00001d049543	9.27188	6.38324	9.90194	71.6133	40.9135	25.4388	-2.58914	3.70239e-12	down	circadian clock associated1
Zm00001d046474	11.0658	9.82638	7.70896	59.0533	52.1192	45.8181	-2.58895	1.22582e-30	down
Zm00001d001012	0.60666	0.757685	0.728657	4.56525	3.76849	3.08517	-2.58749	8.23608e-28	down
Zm00001d044272	1.56046	1.24051	1.00989	7.45253	6.98454	6.54303	-2.58676	9.27853e-29	down	Putative transcription factor bHLH041
Zm00001d035569	0.707321	0.920255	1.25555	3.06142	4.58312	7.81242	-2.58568	1.86441e-09	down
Zm00001d044106	24.0566	23.6232	27.6448	214.385	111.702	79.8097	-2.58468	2.47386e-13	down	UDP-glycosyltransferase 73B3
Zm00001d027732	1.06	0.798884	0.74325	4.07405	3.02332	7.00715	-2.5829	8.44173e-13	down	Subtilisin-like serine endopeptidase family protein
Zm00001d025977	28.2511	28.8796	34.4459	206.559	176.1	111.358	-2.58256	3.73832e-27	down	Metal-nicotianamine transporter YSL2
Zm00001d053327	0.915257	0.793844	0.692579	4.31561	4.47355	4.37902	-2.58184	1.62853e-35	down	Galactoside 2-alpha-L-fucosyltransferase
Zm00001d030697	3.77442	3.51679	4.42402	16.1421	10.8376	35.725	-2.58181	3.21085e-09	down
Zm00001d036177	0.182217	0.117157	0.241919	0.778579	0.985511	1.16622	-2.58149	1.5934e-11	down	Nucleosome assembly protein 1;2
Zm00001d037717	6.9905	6.33946	6.8276	23.3626	36.688	48.6846	-2.57629	1.02859e-20	down	Heat shock 70 kDa protein 14
Zm00001d045431	42.0802	39.8072	42.4577	208.062	260.056	199.958	-2.56892	2.62163e-82	down	Enolase 1
Zm00001d047618	170.558	169.324	160.114	893.725	984.049	806.639	-2.5655	2.06335e-81	down	Caltractin
Zm00001d045295	2.15966	2.19025	2.7201	11.1935	15.0969	11.353	-2.56015	1.77689e-55	down	ACS-like protein%3B Putative AMP-dependent synthetase and ligase superfamily protein
Zm00001d051889	1.63945	1.54731	1.80231	9.8919	9.10711	7.58261	-2.5598	3.10658e-64	down	Protein EIN4
Zm00001d034851	0.950684	0.475339	0.730757	2.74124	4.50843	4.24356	-2.55596	6.39456e-14	down	Aspartokinase
Zm00001d038549	2.91369	3.21871	3.70525	18.8588	19.5057	13.0123	-2.53252	6.17099e-37	down	Putative DUF26-domain receptor-like protein kinase family protein
Zm00001d029672	0.642042	0.633348	0.819373	3.1926	2.42051	5.23004	-2.53037	1.33108e-13	down	Chaperone protein ClpC1 chloroplastic
Zm00001d043544	1.52878	1.35015	1.50719	9.05049	6.57416	7.12546	-2.52191	2.18721e-43	down	UDP-glycosyltransferase 88A1
Zm00001d043422	0.705459	0.809217	1.15004	3.19928	3.34352	7.17373	-2.52137	7.76635e-09	down	RING-H2 finger protein ATL2K
Zm00001d019078	58.0298	53.3858	62.0905	325.772	264.042	298.802	-2.509	2.51615e-74	down	AAA-ATPase ASD mitochondrial
Zm00001d009027	3.77979	2.76567	4.23621	18.7942	18.2308	17.5641	-2.49292	4.33225e-51	down	DnaJ protein isoform 1%3B DnaJ protein isoform 2
Zm00001d037334	0.251017	0.187349	0.165244	0.926317	0.886999	1.2904	-2.46053	1.08025e-09	down	Odorant 1 protein%3B Putative MYB DNA-binding domain superfamily protein
Zm00001d023828	2.5614	2.45364	2.58585	14.0062	13.8046	10.1171	-2.46029	2.86086e-32	down
Zm00001d030096	1.49328	1.28316	1.35694	9.01833	6.08812	5.42601	-2.45783	2.53106e-21	down
Zm00001d021959	0.389193	0.443347	0.197311	2.14401	1.73894	1.37579	-2.45281	2.59142e-08	down	ZCF37
Zm00001d038562	22.7007	23.6212	27.6239	98.3403	145.926	120.838	-2.45179	5.92047e-49	down	Probable sugar phosphate/phosphate translocator
Zm00001d039310	5.59847	6.18324	6.4527	25.7301	26.539	37.1225	-2.44452	3.61586e-34	down	Cytochrome P450 71A26
Zm00001d020495	0.51897	0.864685	1.00316	2.74802	2.50119	6.23221	-2.43479	2.53526e-07	down	WRKY62-superfamily of TFs having WRKY and zinc finger domains
Zm00001d023608	4.77919	4.97123	5.574	26.1332	27.4557	21.0493	-2.43159	4.0805e-70	down	Putative leucine-rich repeat receptor-like protein kinase family protein
Zm00001d005028	1.45169	0.972039	0.822991	4.93659	5.18427	5.85345	-2.42167	6.44424e-17	down	NAC domain-containing protein 77
Zm00001d024406	4.22769	4.97302	5.13039	23.9491	24.6191	20.4846	-2.41558	8.9995e-67	down	Protein binding protein%3B Putative RING zinc finger domain superfamily protein isoform 1%3B Putative RING zinc finger domain superfamily protein isoform 2
Zm00001d013817	1.30031	0.942489	0.837898	4.6642	5.65152	4.71777	-2.4136	2.37063e-18	down	Protein FATTY ACID EXPORT 5
Zm00001d040545	0.623018	0.456305	0.378073	3.20731	2.21098	1.65206	-2.40652	1.65066e-08	down
Zm00001d049632	24.9018	24.7906	27.0674	116.737	133.987	114.979	-2.39861	1.15807e-135	down	F-box/kelch-repeat protein
Zm00001d029594	21.8039	18.351	21.9873	93.9811	114.124	87.5411	-2.39601	2.43287e-63	down	allene oxide cyclase1
Zm00001d052162	0.855794	0.917377	1.2261	4.087	3.60509	6.46345	-2.3944	7.55604e-13	down
Zm00001d008849	1.31719	1.03916	1.3652	6.25244	5.47498	5.84009	-2.38962	4.56424e-45	down	OSJNBa0089E12.13 protein; protein
Zm00001d014074	1.44796	1.23592	1.63739	7.61785	6.99311	5.78709	-2.38833	5.85403e-38	down	CCT motif family protein
Zm00001d037429	11.7866	11.8276	12.4538	54.5895	63.9596	51.8471	-2.38429	1.69823e-91	down	Thioredoxin reductase
Zm00001d008288	0.43826	1.16525	1.46431	5.51789	5.24325	3.48215	-2.38034	2.17813e-06	down
Zm00001d028230	98.8316	95.2654	99.5825	445.49	509.506	423.376	-2.37485	5.53713e-103	down	Sugar transport protein 13
Zm00001d032253	7.75585	7.38914	7.73491	30.0498	43.0423	34.4137	-2.37304	1.24076e-47	down	Type IV inositol polyphosphate 5-phosphatase 9
Zm00001d016083	31.0785	31.9485	38.3928	144.471	182.284	146.798	-2.37283	4.25606e-72	down
Zm00001d011799	48.603	47.566	54.4945	242.357	241.804	214.405	-2.36255	1.21107e-133	down	Nuclear transport factor 2 (NTF2) family protein
Zm00001d044374	0.247403	0.236993	0.09765	1.0244	0.622589	1.15088	-2.3615	4.78051e-06	down
Zm00001d020687	9.57794	9.04942	9.78885	30.7911	38.0334	62.6159	-2.35937	9.37723e-17	down	protein disulfide isomerase8
Zm00001d023779	0.987154	0.935175	1.08576	1.48305	6.78248	5.77456	-2.35002	4.41175e-06	down	3-hydroxyisobutyryl-CoA hydrolase 1
Zm00001d018632	23.625	23.5601	22.6572	109.758	102.541	106.429	-2.33457	1.15533e-78	down	Pyridoxal 5'-phosphate synthase-like subunit PDX1.2
Zm00001d021263	15.4193	15.6981	18.2893	79.0672	75.9016	69.1195	-2.33276	3.24429e-110	down	Heat stress transcription factor B-2b
Zm00001d000482	1.2379	0.91733	1.02545	3.91337	9.19866	1.75607	-2.32988	0.000298834	down
Zm00001d018049	1.6563	1.50435	1.40933	7.65788	6.45702	6.74155	-2.32703	7.60011e-43	down	HVA22-like protein a
Zm00001d041229	5.44542	5.12991	5.7864	24.8605	24.5174	23.7935	-2.30908	2.13163e-154	down	CSC1-like protein RXW8
Zm00001d000619	0.221726	0.197117	0.248931	1.0882	1.15132	0.765001	-2.3064	4.93649e-15	down
Zm00001d028962	14.1114	14.6287	19.9555	80.0166	67.5344	67.4638	-2.30259	2.1299e-46	down	WRKY55-superfamily of TFs having WRKY and zinc finger domains
Zm00001d047560	15.4868	15.0454	14.1379	81.7424	61.7025	55.495	-2.29832	2.98679e-29	down	Protein binding protein%3B Putative RING zinc finger domain superfamily protein isoform 1%3B Putative RING zinc finger domain superfamily protein isoform 2
Zm00001d024687	3.7891	3.12463	3.54957	17.199	15.3759	13.7924	-2.2933	5.81213e-46	down	Putative DUF604-domain containing/glycosyltransferase-related family protein
Zm00001d045649	1.73831	1.54746	1.16744	2.61617	8.02664	9.40393	-2.29284	2.61692e-06	down	Ribonucleoside-diphosphate reductase small chain
Zm00001d020492	5.05917	5.88206	5.5566	17.5429	21.7357	33.5108	-2.28867	9.41517e-17	down	Probable WRKY transcription factor 40
Zm00001d041692	3.26578	3.25969	3.53117	16.2122	14.3021	13.6451	-2.2819	5.91779e-65	down	Acyl-CoA-binding domain-containing protein 4
Zm00001d042802	0.218735	0.243174	0.31255	1.46322	1.24775	0.71566	-2.2652	4.15437e-11	down	Probable 3-deoxy-D-manno-octulosonic acid transferase mitochondrial
Zm00001d019546	0.150315	0.121335	0.186666	0.931489	0.62062	0.409494	-2.24574	5.88271e-06	down	Desiccation-associated protein
Zm00001d017649	11.9857	11.9337	13.9035	57.7992	54.6495	48.9348	-2.24431	3.16786e-86	down	S-ribonuclease binding protein SBP1
Zm00001d015098	2.17452	1.82101	2.29167	12.9429	4.22722	9.42728	-2.24259	3.84455e-08	down
Zm00001d042906	0.596281	0.591976	0.467482	2.58017	2.12824	2.41692	-2.23057	1.93747e-20	down	Laccase-17
Zm00001d015520	4.57886	4.65398	6.24062	12.2075	19.0556	33.5717	-2.22756	7.18475e-10	down	Chaperone protein ClpB4 mitochondrial
Zm00001d022492	6.29314	5.10255	5.22328	13.9973	21.1482	35.2469	-2.2267	1.2263e-10	down	Protein kinase superfamily protein
Zm00001d033208	0.099748	0.351462	0.275142	0.957211	1.35998	0.872714	-2.22203	0.000623537	down	RING-H2 finger protein ATL3L
Zm00001d010670	0.890482	1.01844	1.32336	3.5708	5.64008	4.29047	-2.21576	7.14691e-21	down	Glycerol-3-phosphate dehydrogenase [NAD(+)] GPDHC1 cytosolic
Zm00001d039607	32.7047	34.9799	42.1832	171.331	176.061	111.282	-2.21215	2.92762e-27	down	UDP-glycosyltransferase 75B1
Zm00001d048695	0.247954	0.223466	0.319268	1.14615	1.3099	0.830726	-2.20443	3.39325e-13	down	F-box family protein
Zm00001d023339	0.109985	0.153708	0.321911	1.03032	0.759884	0.573754	-2.20044	6.18658e-06	down	Ubiquitin thioesterase otubain-like
Zm00001d048829	0.543486	0.52492	0.56094	3.08452	2.65895	0.985845	-2.18553	1.57038e-06	down	Remorin family protein
Zm00001d042608	0.747755	0.578897	0.734265	2.96671	3.00744	2.43344	-2.17379	9.19763e-32	down	U-box domain-containing protein 4
Zm00001d018552	0.532337	0.45884	0.415878	1.56653	2.00204	2.20436	-2.16409	5.87162e-13	down
Zm00001d031659	6.3933	6.38523	6.95399	30.3426	27.4632	21.9515	-2.16224	1.29934e-41	down	pyruvate dehydrogenase2
Zm00001d043798	0.136503	0.358679	0.315099	1.0783	1.17998	1.02053	-2.16213	7.63555e-06	down	Kinase superfamily protein
Zm00001d033054	10.0338	11.302	12.5198	46.546	48.1114	41.834	-2.16098	1.73489e-72	down	Protein FATTY ACID EXPORT 5
Zm00001d047638	1.68817	1.95081	2.16726	5.65646	9.61498	8.22953	-2.16025	5.76308e-19	down	Calcium-dependent phosphotriesterase superfamily protein
Zm00001d007624	24.8065	31.585	42.2606	76.1585	144.175	174.279	-2.1597	4.05096e-11	down
Zm00001d036298	2.74098	3.70816	4.53087	11.8845	14.9136	16.91	-2.15195	2.02674e-18	down	Putative AP2/EREBP transcription factor superfamily protein
Zm00001d006534	7.19462	7.75832	9.09724	29.1525	38.629	27.5602	-2.13422	4.61375e-37	down
Zm00001d050293	1.00168	0.912674	1.07505	5.03444	4.16139	2.5971	-2.1229	1.35352e-15	down	trehalose-6-phosphate synthase9
Zm00001d027727	21.5236	20.0261	23.3423	69.016	100.702	84.4916	-2.11617	2.67782e-39	down	Phosphoserine aminotransferase 1 chloroplastic
Zm00001d041741	2.05313	1.89882	1.94906	8.92336	9.10887	5.1966	-2.11463	4.56795e-16	down	Cytochrome P450 71D7
Zm00001d019111	1.16923	1.22391	1.64136	5.64944	2.44898	7.50037	-2.11442	1.7642e-07	down
Zm00001d045188	5.8201	6.39216	6.60866	23.6647	25.6475	24.236	-2.1122	4.31528e-87	down	Putative cytochrome P450 superfamily protein
Zm00001d025931	0.640847	0.534997	0.717911	2.02702	2.54862	2.81194	-2.11108	3.26042e-24	down
Zm00001d021845	8.28398	7.89082	9.29744	18.8101	20.4019	59.0517	-2.10697	4.39797e-06	down
Zm00001d047757	28.9331	27.7987	30.6524	102.943	119.37	116.274	-2.10074	3.47867e-97	down	ascorbate peroxidase homolog
Zm00001d032322	0.327214	0.323705	0.316439	1.76745	1.3533	0.674942	-2.0981	8.41213e-07	down	Nucleobase-ascorbate transporter 6
Zm00001d012545	2.74488	3.66181	4.93765	10.0486	14.1688	19.0488	-2.09655	2.97224e-10	down	Serine-type endopeptidase inhibitor
Zm00001d021949	2.01611	2.14778	2.43372	7.52329	8.72037	9.12295	-2.09216	7.75656e-50	down	BTB/POZ domain-containing protein
Zm00001d032618	3.18183	2.96478	2.79508	9.81219	13.7899	11.1275	-2.0912	1.92541e-26	down	Secretory protein
Zm00001d043480	6.72768	6.56678	8.48939	31.351	28.5209	22.6659	-2.07642	2.08984e-35	down	Proline-rich receptor-like protein kinase PERK15
Zm00001d042013	0.230163	0.294847	0.429413	0.893058	1.21022	1.46342	-2.06256	1.31454e-09	down	receptor-like protein kinase 1
Zm00001d026631	1.07583	1.69083	1.92452	8.0265	5.62527	4.68445	-2.05648	0.000608372	down
Zm00001d038268	2.30715	2.16186	2.47407	7.94768	7.96804	10.042	-2.05117	1.03551e-31	down	Probable anion transporter 3 chloroplastic
Zm00001d022712	0.691354	0.946574	1.13878	3.59361	3.51399	3.35092	-2.05024	3.21777e-08	down
Zm00001d010131	0.296312	0.235636	0.153687	1.23009	0.835175	0.523438	-2.04074	4.94011e-05	down	Zinc finger protein WIP6
Zm00001d038459	1.97704	1.99501	2.96719	10.8847	10.3546	4.29189	-2.03438	1.21965e-08	down	Putative VHS/GAT domain containing family protein
Zm00001d036107	0.362289	0.264927	0.245164	1.26228	1.13213	0.89277	-2.02569	3.89222e-08	down	HAD superfamily subfamily IIIB acid phosphatase
Zm00001d002884	23.85	29.1076	30.1627	79.8141	109.046	116.103	-2.0235	7.20173e-26	down	Integral membrane protein
Zm00001d051896	2.2203	2.46434	2.77944	11.2236	10.3405	5.81772	-2.02312	4.73617e-13	down	Protein DOWNY MILDEW RESISTANCE 6
Zm00001d000293	7.09671	6.52081	7.4845	36.0114	27.6907	13.2793	-2.01362	5.05653e-09	down	Zinc finger protein 346
Zm00001d044549	0.695959	0.546387	0.672166	2.62072	2.41284	1.97099	-2.01325	5.37334e-19	down
Zm00001d038751	70.4668	69.0391	52.9849	189.101	197.713	303.345	-1.98102	1.63993e-13	down	DNAJ heat shock N-terminal domain-containing protein
Zm00001d028653	4.76906	3.75645	3.91942	13.7701	17.5965	13.1733	-1.97354	1.28869e-25	down	dTDP-glucose dehydratase homolog csu219
Zm00001d038064	2.12175	2.10435	2.71146	6.41691	9.38077	8.67392	-1.9706	3.49837e-24	down	cytochrome P450 family 94 subfamily D polypeptide 2
Zm00001d002191	1.15119	1.14402	1.37211	3.58013	4.71433	4.602	-1.96229	4.45886e-26	down	Organic cation/carnitine transporter 4
Zm00001d018037	56.5486	55.8789	62.2897	259.156	168.818	183.692	-1.96097	1.63315e-21	down	NOD26-like membrane intrinsic protein2
Zm00001d018698	3.41521	2.5808	3.8889	12.8051	12.5949	9.08596	-1.95787	3.73213e-20	down	Homeodomain-like superfamily protein
Zm00001d053819	0.747172	1.1777	0.836181	3.74049	3.12222	2.80219	-1.94368	3.91916e-14	down	Auxin response factor 6
Zm00001d022836	2.807	2.24828	2.05388	7.78858	9.43032	7.83399	-1.94367	8.80504e-18	down
Zm00001d008974	14.5995	15.1212	16.9896	73.7357	48.6046	39.3402	-1.94304	3.09897e-14	down	Mitochondrial arginine transporter BAC2
Zm00001d030040	5.2525	4.77729	5.23284	22.3613	18.6741	11.8569	-1.93802	4.02282e-14	down	nonsense-mediated mRNA decay NMD3 family protein
Zm00001d035132	12.4309	14.2886	16.9116	49.0431	51.2056	49.8644	-1.93647	2.67115e-56	down	S-adenosyl-L-methionine-dependent methyltransferases superfamily protein
Zm00001d004051	4.13259	4.614	6.16125	15.0045	17.8157	18.2695	-1.93573	7.24168e-27	down	Mitochondrial import inner membrane translocase subunit Tim17/Tim22/Tim23 family protein
Zm00001d004088	2.5834	2.81736	2.70695	12.6458	9.5491	5.75681	-1.91926	2.15905e-09	down
Zm00001d030032	10.561	11.3041	12.0946	44.6904	39.0642	31.9001	-1.91621	1.73207e-30	down	PLATZ transcription factor family protein
Zm00001d052933	1.49616	1.44958	1.65562	3.8301	6.15748	5.62413	-1.90533	2.79197e-17	down	Transferase isoform 1%3B Transferase isoform 2
Zm00001d046586	1.27883	0.863926	0.963816	2.99289	3.79559	3.7886	-1.90514	4.22361e-14	down	Transmembrane amino acid transporter family protein
Zm00001d028992	8.01049	7.57857	7.87622	21.2197	23.6478	34.2967	-1.90272	9.37896e-17	down	Thioredoxin-like 1-1 chloroplastic
Zm00001d046145	10.8768	11.5731	13.0038	34.9813	36.9181	47.0987	-1.89896	9.15223e-27	down	Putative RING zinc finger domain superfamily protein
Zm00001d038221	11.3976	12.0555	15.4826	40.7134	43.2987	46.0095	-1.89637	1.85737e-46	down	NAC domain containing protein 32
Zm00001d043274	10.5628	9.59913	9.90421	36.7091	36.2583	27.747	-1.88602	8.60487e-32	down	Insulin-degrading enzyme-like 1 peroxisomal
Zm00001d016792	5.79826	6.15795	6.7344	18.8352	23.3083	20.0154	-1.8802	5.02158e-56	down	OSJNBa0088K19.7 protein
Zm00001d044532	0.219412	0.160276	0.303418	0.541218	0.712662	0.995839	-1.86958	9.34881e-06	down	DUF724 domain-containing protein 2
Zm00001d036702	17.9257	18.3581	19.7091	51.3115	62.6279	70.5189	-1.86817	2.43648e-27	down	CSL zinc finger domain-containing protein isoform 1
Zm00001d020152	14.2563	14.4113	17.8544	53.2515	53.0632	46.3592	-1.8677	4.05771e-58	down	RNA polymerase II Rpb4 core protein
Zm00001d037266	0.182529	0.333998	0.185083	0.432956	1.08026	0.900972	-1.86374	0.000444606	down
Zm00001d044546	9.632	9.45192	11.0613	24.7176	33.0048	41.0363	-1.86254	7.09804e-16	down	Common plant regulatory factor 7
Zm00001d027879	10.1237	9.4318	10.4735	33.2042	35.0227	29.7766	-1.85249	5.54133e-56	down	Os03g0176600 protein
Zm00001d027892	2.88348	2.97426	3.47584	7.05821	9.2574	13.5789	-1.83356	2.21231e-11	down	root-specific kinase 1
Zm00001d023616	1.39501	1.60064	1.57327	4.67744	5.32634	4.71143	-1.82733	1.72322e-28	down	Probable WRKY transcription factor 30
Zm00001d011459	2.5725	2.0595	2.11781	6.96328	7.85492	6.90304	-1.8249	1.90617e-26	down	Protein HYPER-SENSITIVITY-RELATED 4
Zm00001d031412	13.0444	13.2601	15.4751	41.6583	45.0644	46.0112	-1.81892	8.0852e-82	down	Glycerophosphodiester phosphodiesterase GDPDL3
Zm00001d012437	7.85745	7.53601	9.46297	21.126	30.9048	26.9503	-1.81832	9.27699e-26	down	Putative lung seven transmembrane receptor family protein
Zm00001d029573	0.463827	0.428527	0.524651	1.48059	1.7408	1.27748	-1.8136	1.85987e-20	down	Protein argonaute 7
Zm00001d013644	2.87797	2.65293	1.61737	5.39646	9.14143	8.53972	-1.81178	3.05783e-08	down	5-methyltetrahydropteroyltriglutamate--homocysteine methyltransferase 1
Zm00001d015410	5.19348	5.05652	5.28494	18.1707	16.3699	14.7528	-1.81037	1.46719e-39	down	Squamosa promoter-binding-like protein 2
Zm00001d015446	0.944165	0.94515	0.882851	3.82906	2.84003	2.17863	-1.81028	3.90327e-13	down	Calcium-transporting ATPase 9 plasma membrane-type
Zm00001d004451	2.81415	2.6462	3.10021	9.22434	8.71839	9.12265	-1.80975	1.93008e-36	down	Glyoxylate/hydroxypyruvate reductase HPR3
Zm00001d034634	18.2307	18.8139	20.544	47.9708	73.8389	60.7313	-1.80847	3.25215e-23	down	Heavy metal transport/detoxification superfamily protein
Zm00001d033138	1.52526	1.47745	1.54523	4.60749	5.47402	4.38025	-1.80824	3.66394e-28	down	Mitochondrial transcription termination factor family protein
Zm00001d014585	9.98119	10.503	11.7972	39.9429	36.0011	25.9218	-1.80647	4.29427e-21	down	Cytoplasmic 60S subunit biogenesis factor REI1 homolog 1
Zm00001d013033	125.746	122.521	124.689	397.18	370.022	407.514	-1.8023	3.75952e-52	down	Chaperonin-like RbcX protein
Zm00001d021572	14.9653	14.9956	17.8643	33.4154	42.9818	72.9711	-1.79922	2.54909e-09	down	UDP-glycosyltransferase 71B1
Zm00001d004936	508.358	511.488	432.848	1273.12	1386.76	1898.66	-1.79146	8.72913e-16	down	Ubiquitin-like protein 5
Zm00001d010204	9.31059	9.26718	7.83342	41.7418	24.9735	16.2178	-1.7907	6.21835e-07	down	alpha/beta-Hydrolases superfamily protein
Zm00001d024908	2.60865	3.22842	3.75252	7.42107	7.39355	14.8557	-1.7897	3.24583e-08	down	Arginase 1 mitochondrial
Zm00001d018338	5.06	4.14791	5.15961	16.0055	17.3985	11.4916	-1.78925	1.42728e-19	down
Zm00001d028119	0.296238	0.228615	0.413477	0.980835	1.11984	0.831186	-1.78709	2.23817e-12	down
Zm00001d032069	2.79126	3.18251	4.1074	10.6122	10.3658	10.1273	-1.78326	1.78151e-31	down	root-specific kinase 1
Zm00001d017551	2.53018	3.29842	3.4725	6.44968	11.7345	10.7667	-1.78232	5.01033e-10	down	DUF241 domain protein
Zm00001d011831	8.49647	8.67576	4.56166	23.3385	26.0449	19.3737	-1.78176	1.1289e-08	down	MACPF domain-containing protein
Zm00001d054105	1.24557	1.10151	1.27326	3.37149	4.95581	3.03582	-1.78151	1.52332e-16	down	Uridine kinase
Zm00001d028931	18.2991	15.9296	18.496	35.7892	53.9584	73.6883	-1.78125	1.15083e-10	down	galactinol synthase1
Zm00001d036755	1.59853	1.91599	3.0664	4.88289	8.6519	6.63163	-1.78063	3.79164e-08	down	ESCRT-related protein CHMP1B
Zm00001d035195	7.20941	7.22446	8.15619	26.8575	24.6535	18.5056	-1.77954	3.23369e-22	down	Protein LSD1
Zm00001d048238	4.88094	4.95239	5.80572	11.5367	16.7747	19.8215	-1.77285	8.68956e-14	down	EMB514
Zm00001d046929	24.9816	24.413	24.86	75.5672	75.9039	77.7605	-1.77161	1.40588e-64	down	Protein transport protein Sec61 subunit gamma-3
Zm00001d025964	40.3383	40.5193	47.8207	164.135	131.39	99.4631	-1.76995	2.13054e-17	down	Putative homeobox DNA-binding and leucine zipper domain family protein
Zm00001d003116	5.46986	5.9907	7.93671	15.7485	22.1486	21.3576	-1.76731	2.41442e-20	down	Major facilitator superfamily protein
Zm00001d007801	2.92163	3.0856	3.50483	10.0487	11.0901	7.88696	-1.75722	1.82947e-27	down
Zm00001d044224	12.1913	11.748	13.1238	36.8564	40.1402	35.905	-1.75395	3.80016e-76	down
Zm00001d049541	83.9957	80.0487	81.9141	226.299	282.936	242.069	-1.75372	1.80948e-43	down	Flavone 3'-O-methyltransferase 1
Zm00001d038879	13.7999	11.7506	13.645	40.1412	43.2489	36.0289	-1.75253	3.15533e-45	down	DNAJ heat shock N-terminal domain-containing protein
Zm00001d032503	2.18269	2.08877	2.36659	5.84732	7.68498	6.68427	-1.75245	1.33837e-26	down	DUF641 family protein
Zm00001d021607	0.987378	0.831879	0.868645	2.58718	3.1226	2.54333	-1.7524	1.07765e-22	down	Helicase protein with RING/U-box domain
Zm00001d043800	3.0977	3.34233	3.83288	8.91725	12.5207	9.60945	-1.74179	1.15492e-27	down	LEAF RUST 10 DISEASE-RESISTANCE LOCUS RECEPTOR-LIKE PROTEIN KINASE-like 1.1
Zm00001d010329	1.96187	1.62215	2.18366	4.47511	5.99246	6.80024	-1.73651	9.35839e-14	down	Putative mitochondrial transcription termination factor family protein
Zm00001d025380	2.0359	1.78796	1.95823	6.14428	5.80455	5.40659	-1.73042	6.87643e-41	down	Pentatricopeptide repeat-containing protein
Zm00001d037385	10.4264	9.42792	10.2425	33.626	32.8693	23.6648	-1.7257	7.52177e-21	down	Adenine nucleotide alpha hydrolases-like superfamily protein
Zm00001d045512	0.408737	0.329989	0.37456	0.995308	1.14897	1.19056	-1.72249	5.05487e-13	down	Putative disease resistance RPP13-like protein 3
Zm00001d047752	0	0	0	31.1856	75.2124	66.2937	-14.7477	5.49445e-32	down	Putative LOB domain-containing family protein
Zm00001d007714	0	0	0	19.7555	28.3395	24.286	-14.4981	7.97988e-33	down	Probable glycerol-3-phosphate acyltransferase 2
Zm00001d020400	0	0	0	14.1749	32.2634	27.9108	-13.9811	4.80839e-29	down	Probable cinnamyl alcohol dehydrogenase 6
Zm00001d013629	0	0	0	7.29033	18.2542	13.8712	-13.4694	9.17452e-27	down	cytochrome P450 family 87 subfamily A polypeptide 2
Zm00001d026354	0	0	0	16.7239	16.8883	26.6256	-12.8803	2.20493e-25	down
Zm00001d044504	0	0	0	9.83454	9.31978	4.34434	-12.6961	7.41983e-24	down	High affinity nitrate transporter 2.7
Zm00001d037073	0	0	0	2.70507	11.5928	10.3675	-12.2353	3.33766e-20	down	hydroxycinnamoyltransferase3
Zm00001d033987	0	0	0.098047	71.336	137.98	154.798	-12.1535	1.33472e-12	down	Heat stress transcription factor A-6b
Zm00001d007285	0.378945	0.0396064	0	576.469	758.33	514.859	-12.1531	1.92662e-22	down	NADP-dependent alkenal double bond reductase P2
Zm00001d010406	0	0	0	1.34103	3.12059	2.30791	-11.912	3.97721e-21	down	Minichromosome maintenance protein
Zm00001d048087	0	0	0	3.72281	9.31826	7.09832	-11.8329	1.28584e-20	down	Flavone 3'-O-methyltransferase 1
Zm00001d028561	0.359603	0.498915	0.619613	266.633	558.894	3157.96	-11.5477	5.36034e-29	down	17.4 kDa class I heat shock protein
Zm00001d027948	0	0	0	2.96708	4.945	3.45988	-11.4894	2.0755e-20	down	hydroxycinnamoyltransferase2
Zm00001d049219	0	0	0	1.67508	5.15169	4.2299	-11.2517	5.61729e-18	down	Senescence-specific cysteine protease SAG12
Zm00001d029703	0	0	0	4.39914	5.06084	3.76007	-11.2405	5.95756e-20	down	Glutathione S-transferase U16
Zm00001d024903	0.071609	0.082474	0.096987	24.1807	69.467	440.585	-11.225	9.971e-25	down	heat shock protein 90 kDa
Zm00001d010588	0	0	0	0.789446	2.97278	2.76555	-11.2155	3.96704e-17	down	pyruvate decarboxylase1
Zm00001d052194	0.694055	0.6314	0.8019	723.385	1311.88	2413.85	-11.1766	1.70645e-164	down	23.6 kDa heat shock protein mitochondrial
Zm00001d002707	0.097607	0.065885	0	95.5343	158.132	139.392	-11.1701	9.36918e-149	down	Cis-zeatin O-glucosyltransferase 1
Zm00001d025614	0.023666	0.032127	0.015172	47.9003	52.4625	41.092	-11.0092	5.27536e-71	down	Putative IQ calmodulin-binding and BAG domain containing family protein
Zm00001d000824	0	0	0	11.3816	11.7514	9.80501	-10.9836	3.81367e-19	down
Zm00001d010344	0	0	0	3.08775	3.75429	2.61946	-10.9765	6.54334e-19	down	PIF / Ping-Pong family of plant transposases
Zm00001d033395	0	0	0	9.41892	8.61656	7.18993	-10.9673	5.98692e-19	down
Zm00001d026757	0	0	0	9.52698	12.8775	16.7723	-10.9556	2.56403e-18	down
Zm00001d019116	0	0	0	3.31513	3.51107	6.35806	-10.9044	1.17313e-17	down	Ethylene-responsive transcription factor RAP2-11
Zm00001d044426	0.082959	0	0.056367	83.7937	83.6907	82.6041	-10.899	1.02691e-145	down	DnaJ-like protein
Zm00001d000195	0	0	0	3.06182	2.3006	1.3075	-10.8798	2.10497e-17	down	Putative MATE efflux family protein
Zm00001d031736	0	0.028941	0.041295	28.0344	39.7234	43.3235	-10.8278	4.86659e-81	down	Heat shock factor protein 7
Zm00001d004524	0	0.001551	0	9.09276	8.11274	5.87416	-10.6216	1.0118e-17	down
Zm00001d051259	0	0	0	4.54103	6.42036	3.53396	-10.5721	4.70977e-17	down	(+)-neomenthol dehydrogenase
Zm00001d008841	0.340628	0.848194	0.731216	60.5728	176.432	2042.28	-10.3489	1.83176e-15	down	17.8 kDa class II heat shock protein
Zm00001d044147	0	0	0	2.0663	2.08993	1.00606	-10.3302	9.6215e-16	down	cytochrome P450 family 72 subfamily A polypeptide 8
Zm00001d049244	0.173728	0.287353	0.396882	296.514	366.685	315.65	-10.3049	0	down	Putative IQ calmodulin-binding and BAG domain containing family protein
Zm00001d046471	0.09719	0.222273	0.226126	130.211	189.807	304.082	-10.2084	3.92611e-104	down	Multiprotein-bridging factor 1c
Zm00001d024665	0	0	0	1.58664	2.13832	1.37334	-10.2002	4.27078e-16	down	Tyrosine decarboxylase 1
Zm00001d009826	0	0	0	4.18575	5.30409	7.66689	-10.1561	1.73216e-15	down
Zm00001d007713	0	0	0	0.911849	1.75099	1.53312	-10.1394	1.92956e-15	down
Zm00001d033990	0.100503	0.069215	0.045222	2.2826	10.4726	202.311	-10.1082	5.19045e-10	down	Bax inhibitor-1 family protein
Zm00001d007027	0.658346	0.348068	0.164149	433.746	417.296	386.969	-10.0867	4.18013e-236	down	Ubiquitin-protein ligase CIP8
Zm00001d042143	1.07501	0.608085	0.105201	377.617	770.14	673.563	-10.083	2.83529e-29	down	glucan endo-13-beta-glucosidase homolog1
Zm00001d034848	0	0	0	0.813117	1.47389	1.22742	-9.83972	1.2533e-14	down	Cytochrome P450 71B10
Zm00001d009057	0	0	0	0.937725	1.09455	1.6496	-9.80604	2.14243e-14	down	Pectin lyase-like superfamily protein
Zm00001d002434	0.328047	0.238186	0.282721	149.464	272.465	252.175	-9.77254	1.11044e-267	down	alternative oxidase3
Zm00001d031794	0	0	0	0.40858	0.525474	2.50141	-9.64753	1.30799e-10	down	Alpha-amylase 1
Zm00001d025886	0.0225	0	0	9.14961	11.5727	6.63554	-9.58775	1.40941e-18	down	Cytokinin-O-glucosyltransferase 3
Zm00001d006398	0	0	0	2.9398	2.05203	1.24678	-9.55087	4.16733e-13	down	Photosynthetic NDH subunit of subcomplex B 3 chloroplastic
Zm00001d022729	0	0	0	2.52013	2.36215	1.44921	-9.52498	1.34566e-13	down
Zm00001d009647	0	0	0	3.42245	3.96203	3.01312	-9.52288	4.34307e-14	down
Zm00001d038216	0.044549	0	0	10.3257	18.9518	17.4053	-9.4972	2.1587e-25	down	Putative AP2/EREBP transcription factor superfamily protein
Zm00001d047542	0.356679	0.237737	0.477475	77.7963	228.158	383.446	-9.48202	4.32616e-66	down	17.6 kDa class II heat shock protein
Zm00001d018701	0	0	0	0.570262	1.0703	1.0407	-9.47708	2.85104e-13	down	Galactoside 2-alpha-L-fucosyltransferase
Zm00001d017932	0.0269973	0	0	7.46862	7.34089	5.64284	-9.42636	1.00267e-26	down	Agamous-like MADS-box protein AGL16
Zm00001d031118	0	0	0	0.130077	0.268811	0.927737	-9.32165	6.02348e-10	down
Zm00001d003745	0	0	0	0.270764	1.49457	1.33713	-9.28194	1.4943e-10	down	E3 ubiquitin-protein ligase PUB23
Zm00001d038164	0.167391	0.270595	0.2628	92.3782	137.755	155.222	-9.23385	2.22764e-203	down	methyl binding domain
Zm00001d001397	0	0	0	2.02389	3.05633	2.27719	-9.19952	7.19026e-13	down
Zm00001d018161	0.064417	0	0.029575	21.8944	15.5706	12.0679	-9.08194	1.91037e-17	down	Ferredoxin--nitrite reductase chloroplastic
Zm00001d024664	0.031152	0	0	4.48243	7.36651	5.02735	-9.07929	2.00037e-30	down	Tyrosine decarboxylase 1
Zm00001d024960	0.70404	0.55973	0.346295	192.13	330.638	260.241	-9.01466	2.42465e-187	down	Bowman-Birk type trypsin inhibitor
Zm00001d000761	0	0	0	1.20394	1.38984	0.726463	-8.95671	9.72334e-12	down
Zm00001d034992	0	0	0	1.41848	1.59229	1.47421	-8.88685	3.92398e-12	down
Zm00001d041328	0	0	0	0.8253	1.10329	2.03965	-8.87049	7.89164e-11	down	UDP-glycosyltransferase 76C1
Zm00001d038806	0.476026	0.483043	0.730387	98.4528	227.059	382.803	-8.86379	1.14143e-92	down	Chaperone protein ClpB1
Zm00001d042922	0.17118	0.183039	0.108017	35.0968	73.5754	92.157	-8.83059	2.68317e-113	down	Probable mediator of RNA polymerase II transcription subunit 37c
Zm00001d023106	0	0	0	1.81989	0.699052	2.2208	-8.80987	3.01181e-10	down
Zm00001d042934	0	0	0	0.677799	1.25983	0.837365	-8.80645	2.28135e-11	down	Zinc finger%2C C2H2 type family protein
Zm00001d031517	0	0	0	0.793917	0.721457	3.18094	-8.7907	4.5001e-09	down
Zm00001d046204	0	0	0.058159	2.10786	3.89472	19.3258	-8.76716	1.08401e-05	down	Heat shock factor protein HSF30
Zm00001d046318	0.384166	0.251333	0.084833	36.5523	134.634	114.491	-8.69272	4.93872e-29	down	Putative FAD-binding Berberine family protein
Zm00001d000871	0	0	0	4.52316	3.76327	2.25299	-8.6873	8.12534e-11	down
Zm00001d031372	0.028638	0.035182	0.025858	15.0673	13.6835	8.88305	-8.67793	1.1262e-96	down	Protein kinase superfamily protein
Zm00001d007761	0	0	0	0.873001	1.60749	1.31325	-8.62036	8.61468e-11	down	Toll-Interleukin-Resistance (TIR) domain family protein
Zm00001d044073	0	0	0	1.26272	2.60769	2.05175	-8.57477	1.64051e-10	down
Zm00001d011755	0	0	0	0.52425	0.987488	1.06244	-8.5735	2.00704e-10	down	Secreted protein
Zm00001d044906	1.10976	1.08253	2.01564	449.176	556.378	411.888	-8.56396	1.18927e-301	down	12-oxo-phytodienoic acid reductase2
Zm00001d048189	0	0	0	0.108067	0.473023	0.559428	-8.54113	8.10357e-09	down	Sulfate transporter 1.2
Zm00001d000196	0.085581	0.02676	0	14.1123	14.275	10.642	-8.49132	1.11295e-18	down	Putative MATE efflux family protein
Zm00001d051691	0	0	0	0.279731	0.534858	0.915426	-8.48384	2.25505e-09	down	DUF506 family protein
Zm00001d007271	0	0.219381	0.278869	8.66896	40.0406	114.094	-8.47181	5.93782e-08	down	22.0 kDa class IV heat shock protein
Zm00001d002436	1.8358	0.685093	0.862482	216.387	387.238	446.754	-8.40751	1.96185e-91	down	alternative oxidase2
Zm00001d015339	0	0	0	2.1276	1.65286	1.53929	-8.37096	2.48616e-10	down
Zm00001d023248	0	0	0	0.429255	0.282802	0.720362	-8.37055	2.12314e-09	down	Scarecrow-like protein 3
Zm00001d018617	0	0	0	0.46569	0.757144	0.833582	-8.36583	4.71558e-10	down	gibberellin 2-oxidase12
Zm00001d031157	0	0	0	1.29343	1.30569	1.46797	-8.35574	1.9816e-10	down	Osmotin-like protein OSM34
Zm00001d041922	0	0	0	0.942038	0.595917	1.9424	-8.32371	7.84697e-09	down
Zm00001d023617	0.023045	0	0	1.91372	3.62763	3.29282	-8.31185	8.10181e-28	down	Laccase-7
Zm00001d052999	0	0	0	0.738086	0.467821	0.312867	-8.25096	2.79562e-09	down	2-oxoglutarate (2OG) and Fe(II)-dependent oxygenase superfamily protein
Zm00001d051083	0	0	0	0.275184	0.417512	0.34255	-8.21359	7.42806e-10	down	Protein kinase domain containing protein
Zm00001d027947	0.015748	0.011608	0.038391	4.77388	8.87537	6.87083	-8.21311	3.85372e-47	down	Tyrosine decarboxylase 1
Zm00001d043346	0	0	0	1.92773	0.739963	0.287454	-8.18751	1.73217e-07	down	Probable calcium-binding protein CML41
Zm00001d052654	0	0	0	0.371438	0.430179	0.710862	-8.12067	4.07645e-09	down	Germin-like protein subfamily 3 member 4
Zm00001d042104	13.5902	13.0963	18.4292	3440.52	4422.68	3049.57	-8.07216	0	down	glutathione transferase7
Zm00001d012420	1.2172	2.77389	3.68218	492.587	909.226	436.829	-8.05921	4.14777e-91	down	Heat shock 70 kDa protein
Zm00001d021469	0	0	0	0.004942	0.010768	0.175692	-8.02562	4.18094e-05	down	Glutathione S-transferase F9
Zm00001d001093	0	0	0	1.11937	0.74131	1.16706	-7.96773	6.27978e-09	down
Zm00001d014614	0.032422	0.086669	0.037692	9.58815	13.3932	17.1711	-7.95083	3.48275e-71	down	Probable xyloglucan endotransglucosylase/hydrolase protein 21
Zm00001d017121	0.390978	0.196361	0.252447	33.3939	64.1387	91.3293	-7.94323	1.7368e-84	down	glyceraldehyde-3-phosphate dehydrogenase4
Zm00001d017965	0.034003	0	0	2.92336	3.71314	2.55113	-7.93765	3.34011e-08	down	MACPF domain-containing protein
Zm00001d053554	2.2929	2.27249	1.41734	344.228	567.729	434.196	-7.92841	7.27547e-177	down	Peroxidase 52
Zm00001d014060	0.139974	0.163361	0.240248	38.4223	45.3174	32.6804	-7.91247	4.16492e-235	down	Protein NRT1/ PTR FAMILY 5.2
Zm00001d019758	0	0	0.053813	6.66626	3.91955	2.28112	-7.91195	4.78789e-07	down	chlorophyllase1
Zm00001d031373	0	0	0	2.1773	2.26277	1.49553	-7.90938	6.45078e-09	down
Zm00001d012212	0.044077	0	0.079464	4.88956	8.01703	10.2015	-7.82034	1.88507e-42	down	gibberellin 20-oxidase5
Zm00001d045092	0.03778	0.03481	0	2.94989	7.2886	5.8552	-7.79894	1.02517e-31	down	Spermidine hydroxycinnamoyl transferase
Zm00001d014351	0	0	0	0.393963	0.268635	0.72898	-7.77543	1.01223e-07	down
Zm00001d052738	0.368561	0.228742	0.086349	42.3278	47.9559	49.6046	-7.73039	3.44856e-109	down	Heat stress transcription factor B-2b
Zm00001d002014	0	0	0	0.464578	1.39194	1.34109	-7.71164	1.86172e-07	down	Os07g0120600 protein
Zm00001d012430	0.018076	0.006758	0	1.80407	3.06067	2.91183	-7.68661	1.07917e-11	down	Zinc finger protein ZAT11
Zm00001d052139	0	0	0	0.422425	0.219143	0.038077	-7.68364	5.86882e-06	down	Nitrate reductase
Zm00001d020652	0.01828	0.072184	0.141477	19.1457	12.4991	9.99914	-7.67424	2.61532e-53	down	protein; Plant viral-response family protein-like
Zm00001d048969	0.0469933	0.0325012	0	8.24423	2.12162	4.42724	-7.63355	1.83869e-09	down	PHD finger protein
Zm00001d008810	0	0	0	0.018003	0.040967	0.474387	-7.62972	8.66896e-05	down
Zm00001d042100	0	0	0	0.646805	1.90626	1.88965	-7.62743	3.13686e-07	down	Glutathione S-transferase tau 7-like protein
Zm00001d022191	0.020372	0	0	1.73801	2.90748	2.05118	-7.57708	2.36217e-11	down	VQ motif-containing protein
Zm00001d048073	0.0762278	0.100268	0.176887	2.33932	6.78262	50.1506	-7.55879	8.80698e-10	down	Heat shock 70 kDa protein 8
Zm00001d018298	1.84673	1.76057	2.1455	138.643	351.842	486.916	-7.55374	4.50277e-78	down	17.4 kDa class III heat shock protein
Zm00001d037280	0	0	0	1.2649	1.37974	1.54272	-7.50479	7.20216e-08	down
Zm00001d022796	0	0	0	1.80931	1.74713	0.931985	-7.432	2.63696e-07	down
Zm00001d048020	0.370435	0.272542	0.0545259	42.3077	44.8057	28.5609	-7.39222	6.39705e-72	down	hemoglobin1
Zm00001d013099	0.202547	0.22485	0.105748	34.9008	28.0144	23.4027	-7.38865	2.66622e-116	down	Probable carboxylesterase 15
Zm00001d002536	0.012038	0.011092	0	1.34031	1.50626	1.02314	-7.38483	4.09537e-20	down	Probable L-type lectin-domain containing receptor kinase S.5
Zm00001d051099	0	0	0	0.101717	0.107695	0.103452	-7.37352	1.51905e-07	down	Putative leucine-rich repeat receptor-like protein kinase family protein
Zm00001d042099	0.421653	0.111107	0.081661	30.077	39.7067	30.6512	-7.37256	8.41131e-69	down	Glutathione S-transferase
Zm00001d052209	0.633792	0.459473	0.404813	53.4384	95.7573	79.1658	-7.36912	2.18488e-146	down	Cytokinin-O-glucosyltransferase 2
Zm00001d036162	0	0	0	0.299029	0.408056	2.91934	-7.35116	5.58527e-05	down
Zm00001d010529	1.85262	1.28483	1.78238	366.897	169.07	166.839	-7.29916	2.56071e-99	down	Probable mediator of RNA polymerase II transcription subunit 37c
Zm00001d014945	0	0.100018	0.058927	8.2222	8.45281	6.43963	-7.29619	5.83651e-53	down	Lactate/malate dehydrogenase family protein
Zm00001d016607	0	0	0.032147	1.43106	1.4975	0.899096	-7.23798	2.85633e-14	down	RNA-binding protein 8A
Zm00001d014250	0.430757	0.234572	0.127558	31.303	46.0667	37.8104	-7.23726	7.40972e-97	down	Protein TIFY 10B
Zm00001d045361	3.79473	3.06731	3.54514	369.12	575.996	483.385	-7.23468	3.43659e-252	down
Zm00001d037005	0.110228	0.031482	0.083815	8.29297	11.1632	11.5546	-7.22087	3.2776e-86	down	Putative FAD-binding Berberine family protein
Zm00001d051048	0	0	0.0344867	1.57421	1.46834	1.11118	-7.21296	5.12777e-05	down	DUF2431 domain protein
Zm00001d009724	0	0	0.0295062	1.11323	1.36633	1.22893	-7.15835	0.000366015	down	TPR repeat-containing thioredoxin TTL1
Zm00001d008392	0	0	0	0.356588	0.293449	0.361923	-7.15008	7.02432e-07	down	Chaperone protein dnaJ 20
Zm00001d026255	0	0	0	1.37665	1.58181	1.15132	-7.14935	7.23299e-07	down	Methionyl-tRNA synthetase
Zm00001d045884	0.090945	0.067036	0.172116	19.5783	13.0054	9.13772	-7.14701	2.0976e-63	down	ADPATP carrier protein 1 mitochondrial
Zm00001d000825	0	0	0	0.886552	1.81107	1.06415	-7.12122	1.7514e-06	down
Zm00001d042880	0.256391	0.167127	0.12693	15.8489	25.8331	31.6975	-7.12025	4.18142e-90	down	regulator of chromosome condensation1
Zm00001d010870	0.733987	0.679079	0.910263	75.293	113.111	101.27	-7.11549	9.86759e-243	down	Glutathione S-transferase F13
Zm00001d020746	0	0	0	1.43317	1.28311	0.419873	-7.03285	1.03706e-05	down
Zm00001d035753	0.389572	0.089773	0.131962	13.6589	32.84	27.1779	-7.03046	5.59457e-41	down	Polygalacturonase inhibitor
Zm00001d047620	0	0	0.038691	0.918228	1.58533	1.12986	-6.99918	2.53541e-16	down	GDSL-like Lipase/Acylhydrolase superfamily protein
Zm00001d033462	0.1491	0.149363	0	14.6219	15.5952	11.0809	-6.9944	1.82849e-35	down	Auxin responsive protein
Zm00001d030995	0.806483	0.833398	0.908078	163.68	93.0396	36.3361	-6.98036	1.05542e-53	down	Basic leucine zipper 25
Zm00001d046993	0	0	0	1.5251	0.798129	0.478901	-6.92411	1.43603e-05	down	Auxin responsive protein
Zm00001d033300	5.82745	6.09875	6.91861	781.026	700.292	552.246	-6.90317	0	down	Type IV inositol polyphosphate 5-phosphatase 11
Zm00001d011679	0.01599	0.044197	0.043312	3.79389	5.95698	3.17495	-6.89297	2.25506e-41	down	High affinity nitrate transporter 2.5
Zm00001d003283	0.140188	0.163141	0.239464	14.9576	22.5336	19.8052	-6.88596	5.85443e-148	down	Cytochrome P450 71B10
Zm00001d000502	2.63902	2.15362	1.72001	267.913	259.171	161.179	-6.84385	1.67456e-137	down
Zm00001d009975	0.034318	0.100411	0.200819	15.333	11.6711	7.85982	-6.82552	1.02381e-40	down
Zm00001d046346	0	0	0.048012	1.71299	1.86629	1.33206	-6.80559	1.0131e-18	down	Putative HLH DNA-binding domain superfamily protein
Zm00001d047799	0.798491	0.692862	1.0948	4.73218	15.4336	236.462	-6.80321	3.05202e-06	down	Heat shock 70 kDa protein 5
Zm00001d020976	0.200716	0.308982	0.408907	15.0081	30.8807	46.084	-6.7973	4.35353e-56	down
Zm00001d002488	0.027608	0	0	1.19822	1.29461	2.54115	-6.78292	3.18728e-08	down	DUF740 family protein
Zm00001d006397	1.51624	1.78225	2.15413	155.229	217.244	168.025	-6.77963	0	down	UDP-glycosyltransferase 85A7
Zm00001d037033	0.23247	0.150795	0.385412	22.1178	31.2629	24.6852	-6.76448	1.39801e-65	down
Zm00001d023535	0.056782	0	0.032619	3.03553	3.6361	2.5422	-6.74363	1.00157e-31	down	Putative AP2/EREBP transcription factor superfamily protein
Zm00001d026094	0.547133	0.470614	0.403603	41.4111	49.8203	46.2991	-6.71165	1.35544e-255	down	Heat stress transcription factor B-2b
Zm00001d040277	0	0	0	0.218395	0.204946	0.189529	-6.70162	9.8323e-06	down	Glycine-rich protein family
Zm00001d006526	0.049983	0.050473	0.051114	4.55656	5.62676	5.03417	-6.70104	1.3139e-58	down	Eukaryotic aspartyl protease family protein
Zm00001d047165	0	0	0.0304203	1.25511	0.496442	0.685696	-6.6918	3.03524e-10	down
Zm00001d051412	0	0	0	0.224223	0.766699	0.682794	-6.68386	4.88395e-05	down	CGI-like protein
Zm00001d042140	0.07754	0.073276	0.053856	5.41064	8.35511	6.67645	-6.66647	7.2559e-62	down	Beta-1%2C3-glucanase
Zm00001d044728	1.73978	1.24202	1.64458	17.1108	42.0919	361.189	-6.66301	2.58781e-08	down	Class I heat shock protein 3
Zm00001d013550	0.588603	0.653895	0.338484	23.8854	66.8539	59.3849	-6.61645	3.2539e-47	down
Zm00001d031221	2.04722	2.29805	2.85036	147.952	264.312	216.253	-6.59781	8.52016e-178	down	AAA-ATPase ASD mitochondrial
Zm00001d053229	0.066645	0.061405	0	2.67106	1.81008	7.5874	-6.59586	1.5175e-10	down
Zm00001d011097	0.043388	0.0581	0.05328	3.74005	6.65751	4.62914	-6.57567	1.96767e-42	down	12-oxophytodienoate reductase 1
Zm00001d015354	0.479927	0.26755	0.117224	32.9008	26.5748	20.196	-6.57246	9.00995e-56	down	Auxin-responsive protein SAUR71
Zm00001d008548	0.472352	0.591629	0.288079	29.1262	50.8268	40.9068	-6.54991	7.48404e-85	down	Bowman-Birk type wound-induced proteinase inhibitor WIP1
Zm00001d024486	2.795	2.63787	1.55642	195.409	230.624	162.612	-6.51444	5.95656e-119	down	terpene synthase10
Zm00001d021886	0	0	0	1.55609	0.379926	0.965174	-6.50637	0.000150667	down	Ubiquitin-like protein SMT3
Zm00001d029699	10.8909	7.4167	8.12224	427.666	731.25	937.904	-6.44992	2.12575e-94	down	glutathione transferase42
Zm00001d025753	0.062741	0	0.05665	1.81971	3.25789	3.70214	-6.41933	3.80377e-23	down	chitinase B1
Zm00001d022797	0	0	0	0.438527	1.40684	0.305286	-6.4172	0.000269847	down
Zm00001d002847	26.0877	23.6153	31.1485	1906.53	2325.35	1955.41	-6.41017	0	down	(+)-neomenthol dehydrogenase
Zm00001d001418	0	0	0	0.729767	0.260267	0.352508	-6.40806	0.000149775	down
Zm00001d026830	0	0	0	0.289735	0.376601	0.310056	-6.38871	5.78946e-05	down
Zm00001d043266	0	0.0166081	0.0354142	1.99879	1.36371	0.61587	-6.38066	2.97437e-07	down	External alternative NAD(P)H-ubiquinone oxidoreductase B4 mitochondrial
Zm00001d007773	3.49562	3.53834	3.58394	325.403	292.509	182.862	-6.37779	1.55782e-163	down	AAA-ATPase ASD mitochondrial
Zm00001d043877	0.049479	0.069778	0.068153	3.74892	4.7969	5.28848	-6.34245	1.49018e-41	down	NAC domain-containing protein 72
Zm00001d033284	0.349396	0.177561	0.209946	26.5514	13.5733	15.018	-6.3389	6.79578e-59	down	WAT1-related protein
zma-MIR169f	0	0	0	1.59446	0.72746	1.03467	-6.3314	0.000127506	down
Zm00001d030759	0.844872	0.892785	1.17051	80.566	81.0645	48.9974	-6.32845	3.36663e-156	down	Lectin-like receptor kinase 7
Zm00001d038750	0	0	0	0.138306	0.130009	0.0755866	-6.32795	0.000114893	down	ALA-interacting subunit 1
Zm00001d006592	0	0	0	0.224805	0.138798	0.184779	-6.32725	0.000100042	down	Chlorophyll a-b binding protein chloroplastic
Zm00001d017975	0	0	0	0.710795	0.922673	0.511512	-6.32186	0.000103579	down
Zm00001d017425	2.64876	3.02557	3.24721	234.318	240.049	165.818	-6.31112	2.25989e-229	down	Cytochrome b5
Zm00001d028816	0.193855	0.179297	0.075302	9.21541	14.5974	9.84122	-6.30338	1.35102e-61	down	Pathogenesis-related protein 10
Zm00001d028815	1.49424	1.29498	1.60022	113.532	125.377	71.3751	-6.28757	5.03848e-145	down
Zm00001d026182	0	0.002995	0.132091	1.69227	2.87918	4.94442	-6.28502	8.7828e-13	down	Ethylene-responsive transcription factor ERF035
Zm00001d021929	0.59944	0.639617	0.640148	17.567	60.8608	53.6936	-6.26546	4.42377e-50	down	geranylgeranyl pyrophosphate synthase2
Zm00001d042902	0	0	0	0.95945	0.216091	0.606859	-6.2637	0.000439603	down
Zm00001d027983	0.022796	0	0	1.30931	0.224331	0.118238	-6.24993	9.66725e-05	down	E3 ubiquitin-protein ligase ATL6
Zm00001d048949	13.6964	11.9588	6.39904	673.692	880.419	685.653	-6.2439	1.56926e-86	down	Hevein-like preproprotein
Zm00001d008214	1.1762	0.85742	0.574987	46.1709	65.0076	70.3847	-6.24069	8.45284e-91	down	Rhomboid-like protein 14 mitochondrial
Zm00001d039795	0.108238	0	0.087126	4.025	4.64217	4.02478	-6.20451	1.99035e-31	down	Probable carboxylesterase 15
Zm00001d022763	0	0	0	0.122915	0.424125	0.497416	-6.19266	0.000444592	down
Zm00001d024974	0	0	0	0.126146	0.275052	0.527281	-6.19213	0.000547238	down
Zm00001d013377	0	0	0.077028	1.4373	1.50738	1.18545	-6.19071	1.62502e-12	down
Zm00001d039946	0	0	0.068123	0.962501	1.91759	1.53774	-6.1594	0.000392935	down	glycosyl hydrolase family 10 protein / carbohydrate-binding domain-containing protein
Zm00001d031351	0.825603	0.95828	0.825613	66.0474	60.9019	41.8593	-6.1499	1.052e-170	down	Protein kinase superfamily protein
Zm00001d031381	0.111553	0.043966	0	4.46803	3.94975	2.77387	-6.13423	1.40031e-26	down	Protein kinase superfamily protein
Zm00001d045369	0.037245	0.034317	0	3.49653	1.70011	2.14333	-6.12121	3.66252e-15	down
Zm00001d020717	4.74322	4.53317	5.93808	404.813	258.206	283.767	-6.11845	1.15972e-175	down	abscisic acid 8'-hydroxylase4
Zm00001d006948	1.34051	0.878791	0.867342	93.4158	68.1998	33.5457	-6.11488	5.09021e-58	down	Cytochrome P450 709B2
Zm00001d051934	0.045884	0.041858	0	1.72398	2.95439	1.84668	-6.10624	2.03303e-27	down	5-pentadecatrienyl resorcinol O-methyltransferase
Zm00001d042098	3.62623	2.87452	2.21639	129.026	233.299	187.297	-6.09972	5.66811e-99	down	Glutathione S-transferase U16
Zm00001d043610	1.69923	2.07594	2.05091	142.295	105.765	114.724	-6.09877	3.76776e-163	down
Zm00001d004738	0.096359	0.067926	0	3.31039	4.96653	3.03854	-6.08571	1.87183e-27	down	Protein ACCELERATED CELL DEATH 6
Zm00001d029378	1.25295	1.15259	1.40581	85.2051	79.5059	70.2705	-6.08563	0	down	Protein LNK1
Zm00001d017380	0.552182	0.160295	0.209913	17.2614	23.0762	18.4862	-6.08476	1.11346e-48	down	Membrane steroid-binding protein 1
Zm00001d043713	0.115442	0.166736	0	3.05028	8.44277	9.29651	-6.07347	6.95944e-14	down	plant/F18B13-26 protein
Zm00001d047204	0.937597	1.13056	1.38792	65.7381	67.029	76.4047	-6.05906	0	down	Protein LNK1
Zm00001d048416	3.4951	3.29702	3.84858	241.63	226.949	160.873	-6.03371	1.34129e-229	down	FAD/NAD(P)-binding oxidoreductase family protein
Zm00001d020266	0.113688	0.024682	0	4.64388	3.93145	1.9437	-6.01001	1.11149e-14	down	Chaperone protein dnaJ 20 chloroplastic
Zm00001d004366	0.514221	0.481704	0.30627	46.8197	17.1053	12.4194	-5.98814	8.29099e-32	down	UDP-glycosyltransferase 74B1
Zm00001d011846	0.778901	0.956554	1.23446	43.598	67.9762	58.0795	-5.98379	6.07774e-149	down	Calcium-dependent lipid-binding (CaLB domain) family protein
Zm00001d029586	0.059334	0	0	1.91737	1.45361	0.911966	-5.97706	9.57197e-10	down	Zinc finger protein AZF2
Zm00001d023994	0.469777	0.447861	0.349366	25.7821	29.7955	17.5342	-5.95403	1.02527e-119	down	Beta-glucosidase%2C chloroplastic
Zm00001d031666	11.3337	8.29937	9.79534	431.796	685.663	536.337	-5.95217	3.99256e-173	down	Probable aldo-keto reductase 4
Zm00001d024432	0.62307	0.692206	1.16877	46.8495	51.5592	37.153	-5.94054	1.1957e-141	down	Phenolic glucoside malonyltransferase 1
Zm00001d039000	2.79143	2.93323	3.52247	116.398	185.237	206.937	-5.93145	1.81468e-139	down	HSP40/DnaJ peptide-binding protein
Zm00001d012398	0.335338	0.283348	0.320421	13.8112	17.5504	21.0635	-5.9314	1.14203e-170	down	Putative regulator of chromosome condensation (RCC1) family protein
Zm00001d039799	0.671182	0.656792	0.690242	28.8118	45.8124	36.6713	-5.912	1.25053e-141	down	Probable carboxylesterase 15
Zm00001d039098	1.27387	1.69398	1.59868	84.4796	96.0108	68.8472	-5.90067	3.26982e-187	down
Zm00001d030267	0.278544	0.279065	0.322587	9.45959	17.6759	22.2171	-5.89227	9.05847e-45	down
Zm00001d038718	0.621873	0.413804	0.501689	33.7202	30.2514	19.1975	-5.88824	1.87418e-89	down	hemoglobin2
Zm00001d012642	0.005826	0.110641	0.187021	4.10504	7.45986	5.39557	-5.88585	1.15795e-28	down	Transcription factor bHLH92
Zm00001d036255	0	0.056636	0.019809	0.732612	1.6762	2.01722	-5.8826	8.47552e-14	down
Zm00001d003190	0	0.080163	0.176754	2.65888	5.79151	5.06796	-5.87407	7.3088e-17	down	Endochitinase A
Zm00001d011402	0	0	0	0.21404	0.201673	0.320234	-5.85296	0.000896325	down
Zm00001d016841	1.36574	1.44356	2.1455	78.3927	96.7638	80.7859	-5.84751	3.98048e-247	down	monooxygenase 1
Zm00001d036370	14.846	16.3717	16.3313	751.866	944.252	780.149	-5.84524	0	down	Chitinase2
Zm00001d033872	2.83338	3.33651	3.3262	25.7192	54.7054	403.329	-5.83227	3.28795e-07	down	Peptidase%2C M50 family
Zm00001d030343	0.112525	0.018139	0	1.25645	3.10265	3.01019	-5.80577	6.77812e-13	down	Senescence-associated protein 15
Zm00001d034356	62.7557	62.3567	74.9121	2200.41	3492.4	4164.12	-5.77465	9.77853e-126	down	glutathione transferase5
Zm00001d033517	0.301402	0.250575	0.106609	6.5287	14.9878	12.7031	-5.77277	1.13254e-41	down	Major facilitator superfamily protein
Zm00001d010356	0.014523	0.0759	0.093	2.17127	3.7671	3.14127	-5.74444	1.89104e-32	down	PIF / Ping-Pong family of plant transposases
Zm00001d042244	0.093891	0.085672	0.053378	3.61698	4.70965	3.52922	-5.7234	1.63771e-88	down	Potasium ion uptake permease 1
Zm00001d029501	0.317716	0.170459	0.060077	9.36417	10.3568	8.82766	-5.72249	4.93822e-53	down
Zm00001d039302	0	0	0.016666	0.176356	0.26219	0.205409	-5.71289	1.8279e-09	down	Transducin/WD40 repeat-like superfamily protein
Zm00001d053001	0.035655	0.036638	0.053676	1.03867	2.65365	2.3134	-5.69284	3.29305e-20	down	Eukaryotic aspartyl protease family protein
Zm00001d022590	0.0251747	0.0230597	0.0378133	2.10137	1.2299	0.661507	-5.68514	1.90512e-39	down
Zm00001d043612	0.154116	0.114751	0.251747	5.80543	9.85068	8.34178	-5.68096	2.17587e-66	down	Protein MARD1
Zm00001d022868	0.734624	0.635335	0.581439	28.4296	33.0019	32.8298	-5.66172	8.30578e-91	down
Zm00001d016840	0.083865	0.052201	0.190318	9.7671	4.18435	2.09263	-5.65346	3.38876e-17	down	RING-H2 finger protein ATL3
Zm00001d013489	0.592981	0.709691	0.804822	12.2212	25.2681	57.6865	-5.64345	1.78767e-29	down	splicing factor Prp18 family protein
Zm00001d010422	0	0.157001	0.0769283	2.69064	4.73408	3.3753	-5.64265	6.73241e-18	down	Pollen-specific protein-like
Zm00001d031384	0.061556	0.08498	0.083231	4.33858	3.54042	2.48008	-5.63901	1.03912e-43	down	Protein kinase superfamily protein
Zm00001d038219	0.387259	0.317397	0.146371	15.416	22.4659	18.4743	-5.63517	4.0893e-17	down
Zm00001d042739	3.14897	2.5771	3.32539	151.303	155.588	89.1318	-5.5967	6.0445e-120	down	Anthocyanidin 3-O-glucosyltransferase
Zm00001d043947	0.142928	0.023286	0.097822	2.53354	4.46142	5.99308	-5.59349	4.70786e-21	down	Lipid phosphate phosphatase 2
Zm00001d029829	0.034739	0.027145	0.029268	1.342	1.95737	1.23253	-5.58803	1.0244e-34	down	U-box domain-containing protein 33
Zm00001d053160	0.027955	0.051514	0.075723	1.62631	2.47353	2.378	-5.58041	9.58995e-22	down
Zm00001d047952	0.086537	0.147053	0.191236	6.43762	7.36761	4.90212	-5.57784	2.26265e-67	down
Zm00001d011886	0.872894	0.544797	0.398685	17.2615	34.0005	29.7514	-5.57602	2.64032e-50	down	Putative O-Glycosyl hydrolase superfamily protein
Zm00001d006947	3.3463	1.6827	1.82337	157.256	95.6416	39.9425	-5.55184	9.70138e-31	down	Cytochrome P450 CYP709C14
Zm00001d047333	0	0.046239	0.135937	2.89777	3.41971	2.8424	-5.54369	1.48529e-17	down
Zm00001d039243	0.145601	0.020306	0	1.83504	3.26749	2.63214	-5.53925	4.25506e-12	down	Receptor-like serine/threonine-protein kinase
Zm00001d016166	4.41529	2.49058	3.08847	123.976	170.228	125.229	-5.52774	4.88033e-105	down	phosphoenolpyruvate carboxylase2
Zm00001d019565	4.34286	3.42205	3.53093	59.056	79.9177	324.527	-5.51163	7.48115e-11	down	Aquaporin PIP2-6
Zm00001d025973	0.167398	0.052465	0	3.69237	3.48916	2.85487	-5.50056	7.02577e-18	down
Zm00001d045432	0.237387	0.652079	0.740346	28.209	23.3523	14.5341	-5.49366	7.46132e-42	down
Zm00001d035865	0.745084	0.572769	0.562559	29.816	26.9547	21.1935	-5.49211	1.7784e-129	down	HXXXD-type acyl-transferase family protein
Zm00001d052843	0.720745	0.587974	0.852478	25.8859	35.1079	27.0121	-5.49107	2.99311e-136	down	Caffeoyl-CoA O-methyltransferase 2
Zm00001d026758	0	0	0.088326	0.347273	0.435765	2.16311	-5.45428	0.000573186	down
Zm00001d039642	1.50071	0.957837	1.05595	54.1965	51.7827	33.4941	-5.44076	1.40102e-90	down	UDP-glycosyltransferase 73D1
Zm00001d012322	4.73678	2.97969	3.83578	190.264	143.522	117.721	-5.43524	5.26987e-101	down	cytochrome P450 family 81 subfamily D polypeptide 8
Zm00001d043411	5.78329	6.02553	6.80434	270.46	278.291	161.085	-5.3988	9.91237e-126	down	gibberellin 2-oxidase3
Zm00001d028555	22.5726	20.5462	20.5165	161.584	355.134	1875.99	-5.38926	1.94206e-07	down	17.4 kDa class I heat shock protein 3
Zm00001d043006	0.202453	0.310617	0.510417	9.65263	15.0545	13.535	-5.38241	2.05819e-65	down	Glutaredoxin family protein
Zm00001d048950	11.4191	11.3351	10.1223	456.103	464.522	326.052	-5.3813	1.86771e-172	down	Hevein-like preproprotein
Zm00001d031332	1.97515	1.70378	2.09349	73.4689	77.9011	65.0851	-5.37482	0	down	Heat shock protein 90-2
Zm00001d042574	0.137966	0.118501	0.174191	6.37347	6.24027	4.71973	-5.35631	8.04811e-21	down	Auxin-inducible protein
Zm00001d044908	7.19633	13.1097	15.8621	445.409	484.255	394.639	-5.35374	4.3981e-90	down	12-oxo-phytodienoic acid reductase1
Zm00001d017912	1.46915	1.71451	1.99273	72.711	68.7919	48.9914	-5.35007	1.7418e-151	down	LAG1 longevity assurance homolog 3
Zm00001d003545	0.044332	0.072267	0.197284	2.77208	4.84888	5.34421	-5.34097	5.54913e-16	down
Zm00001d051085	0.058759	0.082214	0.052478	1.88573	2.62006	2.99481	-5.34034	2.92011e-49	down	Putative leucine-rich repeat receptor-like protein kinase family protein
Zm00001d037729	0.073975	0.028211	0.091715	2.8695	2.41669	1.83449	-5.30477	3.64151e-32	down	UNE1
Zm00001d017002	0.523386	0.44473	0.525349	16.3439	16.4058	20.5116	-5.28457	1.89402e-86	down
Zm00001d039930	0.076606	0.066595	0	2.33054	2.08626	1.43396	-5.27698	3.6196e-14	down
Zm00001d047378	0.046098	0.027055	0.039983	0.752131	1.66345	1.8801	-5.27507	8.67232e-12	down	DUF241 domain protein
Zm00001d018738	0.795806	0.656484	0	20.9828	19.1634	14.1822	-5.27089	0.000104115	down	pathogenesis related protein4
Zm00001d010800	0.546792	0.279855	0.391126	15.5377	13.4876	13.9525	-5.26969	4.81993e-94	down	Zinc finger CCCH domain-containing protein 54
Zm00001d039771	0.217986	0.221265	0.425339	10.3324	11.6561	7.44192	-5.26253	1.59099e-68	down
Zm00001d025437	1.36464	1.19872	1.14745	45.0536	47.3223	37.2853	-5.26248	1.14082e-221	down	Amino acid permease
Zm00001d052355	0.179739	0.154456	0.122475	8.35222	5.54076	3.12903	-5.25327	5.04681e-30	down	Putative WRKY DNA-binding domain superfamily protein
Zm00001d010039	1.15591	1.20091	0.823918	34.1877	38.1181	38.8892	-5.24682	1.66776e-139	down	Cellulase containing protein
Zm00001d038870	0.042624	0.073982	0.204176	2.4077	3.50696	5.14907	-5.21596	5.99302e-22	down	Late embryogenesis abundant protein%2C group 3
Zm00001d015126	2.64554	4.64745	2.88572	101.59	124.475	120.342	-5.21052	1.31353e-88	down	response to low sulfur 3
zma-MIR168a	2.9974	4.37067	3.92945	105.532	144.749	133.154	-5.20054	2.01738e-93	down
Zm00001d039364	2.02388	2.03462	2.92692	76.8495	90.7628	63.6901	-5.19891	1.28805e-172	down
Zm00001d031158	59.935	48.4868	16.8675	988.955	1647.58	1618	-5.19391	4.53032e-30	down	pathogenesis related protein5
Zm00001d047436	12.0537	10.2812	5.39656	431.997	291.286	206.791	-5.19009	6.66936e-41	down	AAA-ATPase ASD mitochondrial
Zm00001d028199	0.185853	0.184959	0.197534	9.83329	5.35656	3.85259	-5.18984	1.90173e-48	down	Beta-glucosidase 40
Zm00001d032304	0.0468225	0.0539269	0.0317077	0.285464	0.42617	3.63706	-5.18425	6.79961e-08	down	zinc finger (C3HC4-type RING finger) family protein / BRCT domain-containing protein
Zm00001d052190	0.011544	0.043121	0	1.19894	1.13015	0.860658	-5.17691	3.51552e-08	down
Zm00001d043491	2.99335	3.49402	4.0567	102.827	128.093	110.275	-5.16578	1.15682e-282	down	Ethylene-responsive transcription factor 2
Zm00001d025947	1.22718	1.42551	1.25307	52.0306	45.1142	30.039	-5.14589	1.37812e-78	down	SAUR11-auxin-responsive SAUR family member
Zm00001d014748	0.157087	0.136987	0.155798	4.03666	6.3293	4.57014	-5.14461	1.61287e-56	down	(Z)-3-hexen-1-ol acetyltransferase
Zm00001d034667	8.73426	8.89669	9.60292	221.547	332.064	315.156	-5.13904	7.22814e-180	down	Fes1A
Zm00001d006825	0.045593	0.0483356	0.091482	1.87534	2.3165	1.62672	-5.10609	5.6161e-52	down	Putative methylesterase 11 chloroplastic
Zm00001d017288	2.38998	2.88247	3.9312	23.5729	46.1894	211.685	-5.10604	1.57033e-07	down	Aquaporin PIP2-4
Zm00001d036700	0.129139	0.389366	0.458253	8.99435	13.1972	8.84764	-5.10018	5.14551e-40	down	CASP-like protein 13
Zm00001d000919	7.43316	7.71174	10.0395	299.455	274.404	197.842	-5.0916	8.46634e-144	down
Zm00001d048563	0.745817	0.865756	1.25104	25.8084	27.8524	33.0683	-5.08735	7.73812e-135	down	ARM repeat superfamily protein
Zm00001d011419	0	0.0288308	0.0834409	1.17034	0.996733	1.17835	-5.07976	2.64362e-13	down	Putative cytochrome P450 superfamily protein
Zm00001d007800	10.8333	10.7921	12.4086	160.538	502.384	380.837	-5.079	2.68128e-44	down	Thioredoxin
Zm00001d015124	0.23441	0.282935	0.433484	5.1067	8.45812	15.2282	-5.07735	3.6938e-32	down	Pentatricopeptide repeat-containing protein mitochondrial
Zm00001d040071	0.081163	0.060803	0	0.697086	2.09251	1.95422	-5.06809	3.2553e-11	down	Glycosyltransferase family 61 protein
Zm00001d022636	1.21389	1.06268	1.1096	45.168	36.1176	22.1536	-5.06711	1.65134e-72	down	Major facilitator superfamily protein
Zm00001d038593	0.67464	0.464312	0.537012	18.5223	15.1557	17.7892	-5.05783	4.18367e-62	down
Zm00001d039532	0.758547	0.665169	0.951377	25.2833	26.1681	19.0104	-5.04389	4.63928e-151	down	Probable WRKY transcription factor 36
Zm00001d035336	0.155247	0.130728	0.0849159	5.68442	3.83078	2.84058	-5.03607	4.70154e-34	down	Peroxidase superfamily protein
Zm00001d022181	2.60708	2.00184	3.37913	65.419	89.7161	78.9342	-5.02929	6.64112e-143	down	Phospho-2-dehydro-3-deoxyheptonate aldolase 1
Zm00001d016900	0	0.075996	0.074474	1.14998	2.00032	1.61237	-5.02496	1.46522e-13	down
Zm00001d015053	3.64626	3.35912	3.22163	93.2642	117.655	80.5133	-4.96807	2.85751e-163	down	terpene synthase2
Zm00001d028651	0.138279	0.091376	0.134319	4.71829	3.68347	2.0813	-4.96217	4.06756e-25	down	Cysteine-rich repeat secretory protein 55
Zm00001d006536	0.577696	0.607119	0.666684	12.9566	22.6602	16.8006	-4.96147	1.3798e-98	down	Cysteine-rich receptor-like protein kinase 10
Zm00001d038178	0.699613	0.588464	0.648552	13.2382	15.4397	26.3318	-4.95993	1.11645e-52	down	Probable carboxylesterase 17
Zm00001d026964	0.086485	0.060626	0	1.66829	1.68343	1.73208	-4.95231	3.85889e-09	down
Zm00001d053960	2.60544	2.50791	3.47316	45.7763	89.121	104.039	-4.94948	2.02266e-59	down	3-isopropylmalate dehydratase large subunit
Zm00001d008919	0.019555	0	0.019069	0.112746	0.263369	1.09054	-4.94777	8.01778e-05	down	Transcription factor TCP4
Zm00001d020638	0.30686	0.213923	0.176089	6.65458	6.71969	6.34802	-4.9437	1.39691e-98	down	Protein GAMETE EXPRESSED 1
Zm00001d008826	0.644886	0.530831	0.688762	29.2035	13.2472	9.28497	-4.94218	3.42245e-35	down	gigantea1
Zm00001d007105	0.35163	0.207596	0.114482	9.78675	5.99259	3.47205	-4.93369	4.00193e-22	down	Protein NETWORKED 3A
Zm00001d051251	15.7635	11.4066	15.0222	556.817	418.627	187.834	-4.93192	2.91009e-41	down	(+)-neomenthol dehydrogenase
Zm00001d048499	2.12504	1.96758	1.6098	61.4457	63.6789	34.063	-4.93162	2.39909e-67	down	UDP-galactose/UDP-glucose transporter 4
Zm00001d015686	0.05681	0.016275	0	1.20703	0.818209	1.00205	-4.92435	7.42535e-06	down
Zm00001d040959	0.457239	0.363695	0.515142	12.8561	13.0723	10.5014	-4.90505	1.09699e-154	down	Protein LNK2
Zm00001d005823	1.38522	1.75128	1.99945	51.4183	43.0861	43.4281	-4.89329	3.93499e-179	down	Flavonoid 3-monooxygenase
Zm00001d022477	0.657189	0.806887	0.910285	26.9947	26.2146	12.1385	-4.88776	3.61208e-34	down	FPF1-like protein 1
Zm00001d010725	0.332014	0.347721	0.457387	7.25858	8.60266	15.0371	-4.88532	1.91548e-52	down
Zm00001d036539	0.066467	0.152696	0.178844	2.49358	4.86715	3.13501	-4.88467	7.79763e-23	down	Blight-associated protein p12
Zm00001d008651	0.421492	0.26934	0.221438	2.81668	5.88755	15.9947	-4.88025	3.31626e-16	down	Pyruvate decarboxylase isozyme 2
Zm00001d033909	0.138071	0.436767	0.70754	9.33908	12.3388	12.3662	-4.87449	6.36074e-33	down	Expressed protein; protein
Zm00001d045577	0.489829	0.491253	0.777301	3.92919	37.6731	6.13684	-4.87387	7.1628e-07	down	60S ribosomal protein L9-1
Zm00001d038387	0.159352	0.073249	0	2.13163	2.09883	2.34096	-4.87346	1.01719e-15	down	plant-specific domain TIGR01589 family protein expressed
Zm00001d052937	2.34612	2.24219	2.4653	76.7198	69.0578	41.2682	-4.87268	3.2431e-87	down	OSJNBb0045P24.5 protein
Zm00001d051001	2.27845	1.82821	2.19603	28.319	57.3922	81.2167	-4.87071	9.93917e-42	down	Glyceraldehyde-3-phosphate dehydrogenase 3%2C cytosolic
Zm00001d017813	1.12726	1.23004	1.62386	2.25917	8.56812	92.9434	-4.86975	0.000494704	down	17.4 kDa class I heat shock protein 3
Zm00001d040245	1.82137	1.34706	1.87713	34.6208	50.333	47.3332	-4.86456	1.26958e-106	down	Putative serine type endopeptidase inhibitor
Zm00001d027172	0	0.096584	0.189097	1.48862	3.2162	3.32963	-4.85612	1.92619e-10	down
Zm00001d007329	0.530487	0.428043	0.309356	13.56	12.021	8.59188	-4.85492	5.0392e-57	down	Probable WRKY transcription factor 75
Zm00001d003730	0.0568977	0	0	1.47799	0.274018	0.215281	-4.85331	0.000953865	down	Histone H3.2
Zm00001d038320	0.197851	0.14803	0.100739	3.99883	5.2158	3.68553	-4.85094	6.40941e-33	down	Putative AP2/EREBP transcription factor superfamily protein
Zm00001d040110	0.036205	0.04858	0	0.849609	1.17891	1.49442	-4.84649	6.49901e-08	down
Zm00001d023242	1.09022	0.769445	0.959845	32.8372	22.2934	17.8519	-4.83064	2.8165e-60	down	Two-component response regulator ARR9
Zm00001d017645	2.7473	2.54011	1.15497	47.4642	64.5852	59.0615	-4.82965	2.95342e-46	down	RING-H2 finger protein ATL80
Zm00001d030548	0.076711	0.191305	0.196158	3.40432	4.24159	4.29565	-4.82678	6.83138e-47	down	2-oxoglutarate (2OG) and Fe(II)-dependent oxygenase superfamily protein
Zm00001d052767	1.75601	1.85401	2.31869	58.7374	46.6229	45.1939	-4.8204	1.00588e-167	down	PLC-like phosphodiesterases superfamily protein
Zm00001d031740	7.84507	7.71131	8.52492	135.827	230.712	243.985	-4.80991	8.54857e-92	down	Activator of 90 kDa heat shock protein ATPase
Zm00001d001188	0.045856	0.084502	0.124214	2.84692	2.53112	1.98237	-4.78533	6.16576e-17	down
Zm00001d017991	1.07935	1.41387	1.66053	26.7162	39.2769	37.1242	-4.77049	1.37503e-66	down
Zm00001d028870	0.908226	1.31902	2.45982	31.0022	45.8982	35.9796	-4.76899	1.70599e-49	down	Multidrug resistance protein ABC transporter family protein
Zm00001d043344	18.8565	11.1423	14.921	353.021	424.041	323.66	-4.75647	1.3821e-100	down	glutathione transferase8
Zm00001d018965	7.75085	6.05072	6.17574	123.11	179.072	186.024	-4.74849	2.95684e-101	down	Xylanase inhibitor protein 1
Zm00001d032363	5.28617	5.65429	7.27998	164.662	145.961	127.172	-4.74324	9.48126e-195	down	Pirin-like protein 2
Zm00001d020134	4.86689	5.3566	6.6178	185.283	148.568	70.0477	-4.73596	6.81729e-46	down	ABC transporter G family member 40
Zm00001d035020	0.016131	0.013589	0.041823	0.571476	0.664021	0.525967	-4.73545	4.33481e-07	down	Cell wall / vacuolar inhibitor of fructosidase 2
Zm00001d051244	0.0071379	0	0.034374	0.118832	0.110385	0.688382	-4.73	7.74565e-05	down	Ankyrin repeat-containing protein
Zm00001d035646	1.73411	2.05831	2.58896	44.0389	62.9657	44.6504	-4.72187	8.62813e-115	down	Putative DUF26 domain family protein
Zm00001d029662	3.17353	3.38621	3.58028	62.8259	90.908	87.8658	-4.71754	8.194e-151	down	Catalytic/ hydrolase
Zm00001d008976	1.81013	2.09695	1.91931	44.7168	50.5477	43.8566	-4.70937	5.05614e-248	down	3-methyl-2-oxobutanoate hydroxymethyltransferase 1 mitochondrial
Zm00001d045843	0.066871	0.126951	0	1.66609	2.0462	1.38747	-4.70583	3.32795e-12	down	Aspartyl protease AED1
Zm00001d012510	5.13073	5.6928	6.55491	103.335	118.778	179.646	-4.68549	1.97253e-83	down	Putative cytochrome P450 superfamily protein
Zm00001d027949	0.361464	0.308766	0.318222	5.51005	9.98621	7.7658	-4.68403	1.73546e-58	down	Tyrosine/DOPA decarboxylase 2
Zm00001d043762	0.85192	0.91178	1.0473	21.4278	25.2613	18.5515	-4.68318	4.81684e-204	down	ABC transporter B family member 9
Zm00001d003301	0.123799	0.143447	0.046958	3.34247	2.46506	1.96008	-4.68068	2.8839e-30	down	C2 and GRAM domain-containing protein
Zm00001d019788	0.183929	0.22239	0.217498	4.2178	2.17082	7.89291	-4.66923	1.4417e-20	down
Zm00001d028554	1.44586	3.13743	4.65897	20.0709	37.9242	148.637	-4.66296	1.91677e-06	down	Cytosolic enolase 3
Zm00001d052855	1.16909	4.97547	4.85033	60.3603	94.6893	93.4368	-4.65392	5.40995e-23	down	HSP protein%3B Putative heat shock protein 90 family protein
Zm00001d004301	0.219454	0.142247	0.074938	2.62031	2.86306	5.003	-4.64838	1.42437e-24	down	phosphate transporter protein3
Zm00001d007240	0.231683	0.159363	0.141227	4.87147	4.12375	3.48079	-4.64148	1.24913e-54	down	Two-component response regulator-like APRR3
Zm00001d028557	48.0697	46.5731	50.7281	249.091	514.968	2475.91	-4.63938	2.9152e-06	down	17.4 kDa class I heat shock protein
Zm00001d029319	0.221656	0.069778	0	2.8005	2.58761	2.40278	-4.63507	4.43478e-11	down	Probable polyamine transporter
Zm00001d052172	0.429739	0.151525	0	2.64221	3.68011	8.45906	-4.62472	1.04542e-07	down	EF hand family protein
Zm00001d047761	3.08926	3.01528	3.50645	94.0878	66.7944	52.3653	-4.61789	7.59992e-87	down	Two-component response regulator-like APRR3
Zm00001d002262	0.148929	0.227859	0.151787	2.11237	5.92354	4.6218	-4.60398	4.07738e-18	down
Zm00001d002984	0.591315	0.249709	0.145741	7.99093	9.50338	5.95305	-4.60219	8.37662e-24	down	Cytokinin-O-glucosyltransferase 1
Zm00001d046805	0.783751	0.803948	0.398617	17.7764	15.0812	12.0037	-4.60193	6.80293e-46	down	Putative WRKY DNA-binding domain superfamily protein
Zm00001d008498	2.77489	2.916	3.69012	50.7167	75.2299	78.3491	-4.59784	2.44224e-106	down	alanine-tRNA ligases;nucleic acid binding;ligases forming aminoacyl-tRNA and related compounds;nucleotide binding;ATP binding
Zm00001d034706	0	0.046022	0.081198	0.920777	1.08645	0.808761	-4.59372	4.55827e-12	down	GDP-mannose transporter GONST2
Zm00001d052813	0.035002	0.096751	0.047407	0.825088	1.54576	1.52397	-4.54992	3.30022e-16	down	UDP-glycosyltransferase 89B1
Zm00001d028693	57.3251	53.8238	65.311	1276.8	1378.66	1033.54	-4.53478	5.2312e-244	down	safener induced1
Zm00001d053781	0.008967	0.059699	0.102642	0.962377	1.79483	1.09864	-4.5175	1.7234e-09	down
Zm00001d021879	0.0585286	0	0.0496717	0.72591	0.552713	1.08895	-4.51625	9.04786e-09	down	NEP-interacting protein 1
Zm00001d034514	4.25599	3.37347	3.66403	83.046	86.1454	62.4338	-4.4968	1.34429e-119	down	Germin-like protein subfamily T member 1
Zm00001d036261	0.215341	0.242698	0.310771	4.39207	6.01684	5.31855	-4.49321	5.22593e-93	down	Protein kinase superfamily protein
Zm00001d051995	0.0355248	0	0.0962284	0.717231	1.09483	0.839128	-4.49097	1.28518e-08	down	proliferating cell nuclear antigen2
Zm00001d032868	0.08472	0.022271	0.04927	1.12162	0.970125	1.17686	-4.4788	4.54409e-22	down	L-type lectin-domain containing receptor kinase V.9
Zm00001d037810	0.416137	0.129259	0.190884	5.76954	5.85629	3.47397	-4.47403	3.38201e-25	down	receptor-like protein kinase 4
Zm00001d037749	0.047378	0.082809	0.128335	1.0557	2.15387	1.90784	-4.47033	1.25133e-16	down	Putative HLH DNA-binding domain superfamily protein
Zm00001d047973	0.180865	0.216888	0.252972	2.46934	2.02346	8.44887	-4.46559	2.95836e-17	down
Zm00001d038201	0.527603	0.387502	0.178473	8.91899	8.31045	6.70598	-4.46555	1.39202e-27	down	Zea mays ARGOS4
Zm00001d002755	0.171648	0.106312	0.020768	1.86396	2.53606	1.9485	-4.46361	2.54212e-17	down	Adenylyltransferase and sulfurtransferase MOCS3
Zm00001d013844	0.162718	0.250209	0.257542	5.95796	3.3808	3.89151	-4.46136	1.08384e-38	down	Methionine gamma-lyase
Zm00001d043988	16.4242	13.3073	10.0305	158.531	358.702	283.912	-4.45595	3.55562e-40	down	chitinase chem5
Zm00001d014029	1.52492	1.48186	2.17847	35.5616	35.7501	30.3506	-4.45145	1.16863e-157	down	myb domain protein 15
Zm00001d032626	0.687662	0.775611	0.96939	13.1842	15.3884	19.347	-4.44755	4.66273e-60	down	Ripening-related protein grip22
Zm00001d000907	0.086626	0	0.058663	0.703672	0.924364	1.54067	-4.44593	1.35439e-06	down
Zm00001d038551	0.449424	0.543944	0.704622	9.48556	13.3286	10.1624	-4.42819	1.79356e-90	down	Putative DUF26-domain receptor-like protein kinase family protein
Zm00001d044954	0	0.041098	0.060412	1.14446	0.774471	0.277399	-4.42776	6.16872e-06	down	Probable 2-oxoacid dependent dioxygenase
Zm00001d025924	0.920671	0.570841	0.677005	16.2545	16.0562	10.1925	-4.42184	1.07539e-52	down	(+)-neomenthol dehydrogenase
Zm00001d025451	0.414568	0.225753	0.132739	5.8413	5.02927	4.61116	-4.41824	1.11815e-24	down	Calcium-binding protein CML38
Zm00001d013830	2.22523	2.34168	2.33195	38.3357	46.8672	47.465	-4.4068	4.34286e-197	down	cytochrome P450 family 76 subfamily C polypeptide 7
Zm00001d037515	0.5687	0.666585	1.04838	10.093	13.183	19.9626	-4.40393	7.34834e-36	down
Zm00001d010284	0.514664	0.313299	0.36892	4.7672	10.6117	7.83466	-4.40146	1.06566e-31	down	Probable carboxylesterase 17
Zm00001d029716	48.3341	43.5975	50.5826	1071.78	956.102	673.661	-4.39213	1.00418e-110	down	Heavy metal transport/detoxification superfamily protein
Zm00001d008146	0.119769	0.251113	0.216283	3.27316	4.92524	3.41964	-4.38094	1.53348e-25	down
Zm00001d008966	0.116614	0.028712	0.028137	0.732227	1.21505	1.44288	-4.37662	1.49163e-12	down	Serine/threonine-protein kinase
Zm00001d027557	79.4607	83.9088	97.7942	1874.84	1796.54	1168.1	-4.36147	1.77408e-102	down	glutathione transferase31
Zm00001d038665	0.846221	0.97915	1.35354	15.0684	23.4061	20.1034	-4.35946	9.71382e-82	down	Tyrosine/DOPA decarboxylase 1
Zm00001d009222	0.083511	0.087138	0	0.910813	1.41034	1.06424	-4.35692	5.78611e-09	down	Pyrophosphate-energized vacuolar membrane proton pump 1
Zm00001d032616	0.199621	0.368882	0.362499	5.08444	6.84942	5.62549	-4.35469	9.59162e-42	down	40S ribosomal protein S27a
Zm00001d008968	0.904097	0.822185	0.701656	18.1182	15.7185	11.5325	-4.34808	2.34868e-62	down	Putative AP2/EREBP transcription factor superfamily protein
Zm00001d018461	23.5816	23.9619	26.9441	388.144	499.516	478.577	-4.34532	4.06256e-245	down	Thioredoxin
Zm00001d044947	0.151195	0.155797	0.092482	1.88597	2.87828	2.83015	-4.34089	2.5636e-31	down	triacylglycerol lipase-like 1
Zm00001d050164	0.921546	0.938723	0.835476	17.2925	19.1299	13.4454	-4.34042	1.27896e-109	down	Wall-associated receptor kinase-like 20
Zm00001d002365	0.05026	0.032696	0.036805	0.430615	0.712092	1.3445	-4.34042	1.26986e-09	down	UDP-glycosyltransferase 90A1
Zm00001d029744	16.9941	16.2534	20.4769	361.551	334.091	279.077	-4.33425	1.49298e-208	down	flavone synthase typeI1
Zm00001d051254	2.02419	1.42461	1.84298	46.361	34.5651	16.3583	-4.33049	6.04315e-32	down	(+)-neomenthol dehydrogenase
Zm00001d048866	2.06976	2.24922	2.90154	42.8508	49.6636	37.1559	-4.31915	2.27333e-153	down	(Z)-3-hexen-1-ol acetyltransferase
Zm00001d018966	4.96311	4.35382	4.88361	56.5489	103.484	95.5426	-4.3104	4.62012e-68	down	Acidic endochitinase
Zm00001d019227	4.12445	4.4583	4.62166	104.469	82.1445	49.1684	-4.30249	1.04348e-51	down
Zm00001d047342	0.202031	0.071291	0.069863	3.31683	1.99971	1.2388	-4.29866	1.3937e-12	down
Zm00001d021804	0.284332	0.16363	0.105996	3.06589	4.07668	3.18774	-4.29627	1.04405e-32	down	Internal alternative NAD(P)H-ubiquinone oxidoreductase A1 mitochondrial
Zm00001d011967	0.351351	0.335329	0.364018	4.75097	7.18326	6.9548	-4.29369	4.30585e-66	down
Zm00001d017826	0.108352	0.0699299	0.117478	1.32107	2.17497	1.64248	-4.28418	8.56299e-34	down	3-hydroxy-3-methylglutaryl-coenzyme A reductase 2
Zm00001d027656	22.6355	21.952	18.687	234.067	357.254	527.065	-4.28379	4.6533e-44	down	Lethal leaf-spot 1
Zm00001d027499	0.992091	1.3931	1.58557	27.9349	21.8648	19.2791	-4.27561	1.40967e-76	down	Acyl-activating enzyme 11
Zm00001d020418	0.103801	0.047927	0.035226	1.379	1.18691	0.821804	-4.27504	1.46674e-17	down	Cytokinin hydroxylase
Zm00001d041580	0.497404	0.656425	0.109515	6.16642	8.26648	9.01202	-4.27296	8.11906e-17	down	R2R3MYB-domain protein
Zm00001d042933	0	0.250261	0.335401	4.51861	2.60365	2.73314	-4.26716	6.82307e-08	down	Zinc finger protein ZAT11
Zm00001d012885	0.204178	0.104898	0.06579	2.43441	2.23823	2.25878	-4.26285	6.92184e-20	down	Pi starvation-induced protein
Zm00001d041534	0.226976	0.101534	0.0193209	3.0207	1.83094	1.63642	-4.26205	8.41769e-11	down	Transmembrane amino acid transporter family protein
Zm00001d016400	0.396577	0.291148	0	3.31886	4.41814	5.11576	-4.261	2.55999e-10	down
Zm00001d004375	0.330974	0.239187	0.341	4.45719	4.13702	7.25485	-4.25699	2.60473e-38	down
Zm00001d003725	0.121614	0.168079	0.142751	3.50403	2.50042	1.75692	-4.24952	1.76935e-12	down	Histone H3.2
Zm00001d052545	2.0488	2.57213	3.32725	45.3261	53.0006	37.3483	-4.24925	3.60995e-81	down
Zm00001d027757	11.1128	10.8153	14.5149	238.143	221.124	162.461	-4.24774	1.05129e-117	down	Heat stress transcription factor A-6b
Zm00001d007581	30.0776	34.2448	44.2622	544.409	604.653	688.538	-4.2395	1.83376e-144	down	harpin binding protein1
Zm00001d009087	0.073722	0.135625	0.12248	0.814346	0.418503	4.66054	-4.23464	1.26191e-05	down	RESPONSE TO ABA AND SALT 1
Zm00001d048558	10.6427	10.3926	12.8103	181.265	217.191	174.699	-4.23222	7.70958e-251	down	glutathione transferase25
Zm00001d018727	0.852625	1.01927	1.06087	20.0229	17.5791	12.0337	-4.22481	9.3473e-59	down	phytosulfokine peptide precursor1
Zm00001d007831	5.36116	6.67413	9.94993	77.464	138.037	151.543	-4.22252	2.16491e-43	down	Bifunctional inhibitor/lipid-transfer protein/seed storage 2S albumin superfamily protein
Zm00001d005782	0.278701	0.328447	0.331999	4.60535	6.526	4.6326	-4.20629	2.90721e-81	down	Glutamate receptor 2.7
Zm00001d031728	0.557807	0.309493	0.655194	8.38171	7.06776	9.82223	-4.2058	1.36443e-39	down	Dehydration-responsive element-binding protein 1B
Zm00001d050259	0.358479	0.280912	0.321011	3.28192	6.75853	6.03973	-4.20089	7.44851e-42	down	ABC transporter A family member 7
Zm00001d021726	1.51374	1.36537	1.61758	27.5079	25.9127	21.1992	-4.19771	1.06624e-170	down	G-type lectin S-receptor-like serine/threonine-protein kinase B120
Zm00001d044138	2.70087	3.08116	4.37573	78.0704	56.3829	32.0493	-4.19575	6.3386e-37	down	siroheme uroporphyrinogen methyltransferase1
Zm00001d040100	2.9171	3.06252	3.17956	68.2141	56.0822	27.5448	-4.19238	5.74397e-37	down
Zm00001d009112	7.88249	6.86791	7.48991	129.329	139.736	98.9277	-4.18805	8.75974e-127	down	cAMP-regulated phosphoprotein 19-related protein
Zm00001d040826	7.60972	8.31229	10.6938	151.103	148.691	134.543	-4.18553	2.39847e-201	down
Zm00001d048720	0.359008	0.332153	0.351244	8.51936	6.02716	2.95997	-4.18114	3.52907e-14	down	Glutaredoxin-C13
Zm00001d007280	5.147	4.19393	4.75397	84.2458	74.3228	72.2721	-4.17086	3.58681e-129	down	Zea mays ARGOS homolog3
Zm00001d049173	1.83848	1.6009	1.6381	30.3369	29.3612	23.1972	-4.16647	1.36867e-116	down	Putative WRKY DNA-binding domain superfamily protein
Zm00001d049218	0.56491	0.791517	1.17391	5.33286	10.9572	24.2053	-4.1647	4.92119e-15	down	Two-pore potassium channel 1
Zm00001d038177	0.624356	0.896615	1.03106	12.0862	9.66847	19.4439	-4.16313	1.17956e-33	down	Probable carboxylesterase 17
Zm00001d006844	2.89125	2.40619	3.06422	34.7951	38.8003	60.9822	-4.16096	9.23049e-61	down	Protein kinase
Zm00001d033455	23.1236	22.2885	26.2347	262.704	485.24	410.459	-4.16039	4.74829e-74	down	Protein P21
Zm00001d039367	0	0.046907	0.154426	1.32102	1.20457	0.754358	-4.15847	1.09301e-05	down	FON2 SPARE1
Zm00001d031769	1.69232	1.2448	1.52534	23.3013	30.6286	18.3466	-4.15699	4.67737e-73	down	Nitrate reductase [NADH] 2
Zm00001d028759	2.19508	1.90514	2.15468	24.1996	39.457	37.4207	-4.1567	1.28529e-83	down	Pyruvate decarboxylase isozyme 3
Zm00001d048104	0.0907355	0.0486055	0	1.53287	0.222783	0.580858	-4.15535	6.41118e-05	down	TPX2 (targeting protein for Xklp2) protein family
Zm00001d018811	0.137717	0.380843	0.348648	5.42059	5.18121	3.62522	-4.15191	1.60491e-25	down	Protein TIFY 5A
Zm00001d040304	1.91941	1.83592	1.70411	34.3058	24.7479	29.0764	-4.14351	1.28003e-69	down
Zm00001d011782	0.105659	0.0929809	0.160323	1.32767	0.956983	3.38507	-4.14076	9.50246e-13	down	Haloacid dehalogenase-like hydrolase (HAD) superfamily protein
Zm00001d003355	0.182411	0.172379	0.190042	2.65782	4.32744	2.72076	-4.13235	3.41665e-14	down
Zm00001d007918	19.6529	21.151	22.2654	244.928	373.928	380.121	-4.13148	8.59242e-97	down	cytochrome P-450 20
Zm00001d039880	1.05986	1.10173	1.17126	8.5066	12.1198	31.9273	-4.12949	5.14059e-18	down	Lecithin-cholesterol acyltransferase-like 1
Zm00001d048329	2.20394	2.03451	1.78834	32.7177	30.3475	32.5255	-4.12341	2.19158e-139	down	ABC transporter C family member 3
Zm00001d007789	6.1096	7.76226	8.62637	154.697	122.036	75.6182	-4.1212	2.43769e-50	down	receptor-like protein kinase 4
Zm00001d037080	0.064773	0.045002	0.097245	0.832846	0.581437	1.81545	-4.11766	1.08716e-13	down	Putative leucine-rich repeat receptor-like protein kinase family protein
Zm00001d025490	0	0.052215	0.152996	0.731297	1.13049	0.966243	-4.08834	1.18604e-05	down	Zea mays ARGOS1
Zm00001d044783	0.249252	0.036258	0	1.2176	2.0134	1.69252	-4.08755	8.45114e-06	down
Zm00001d051658	0.104799	0.195098	0.464622	2.75653	4.7404	4.75383	-4.08513	8.43602e-14	down	Pollen-specific arabinogalacta protein BAN102
Zm00001d045043	10.9291	10.6065	12.03	165.889	204.285	144.526	-4.08275	1.55353e-166	down	Probable cinnamyl alcohol dehydrogenase 1
Zm00001d000298	0.121996	0.113769	0.0668941	0.90942	2.54453	1.76414	-4.08114	3.93448e-13	down	BRASSINOSTEROID INSENSITIVE 1-associated receptor kinase 1
Zm00001d001943	0.924644	0.989704	1.09316	10.4745	18.4063	17.1318	-4.07774	4.80931e-61	down	Beta-fructofuranosidase insoluble isoenzyme CWINV3
Zm00001d051692	0.198853	0.1702	0.15399	1.42141	3.17447	3.45659	-4.07494	1.95681e-21	down	Aspartyl protease AED1
Zm00001d013376	0.385352	0.290505	0.397491	4.57168	6.31596	5.39331	-4.06786	8.44952e-88	down	Probable LRR receptor-like serine/threonine-protein kinase
Zm00001d038070	0	0.019551	0.08196	0.627716	0.656407	0.66459	-4.06423	9.05017e-06	down
Zm00001d006755	0.036001	0.033126	0	0.348174	0.414107	0.357261	-4.0633	4.57044e-10	down	Disease resistance RPP13-like protein 4
Zm00001d041327	0.387662	0.314979	0.250243	5.22868	4.50885	4.948	-4.05466	2.50005e-65	down	Probable LRR receptor-like serine/threonine-protein kinase
Zm00001d037968	0.160109	0.179959	0.0911122	2.53044	2.85216	1.49336	-4.05247	9.32149e-16	down	PAR1 protein
Zm00001d051157	0.698175	0.441442	0.498092	7.83176	10.1369	6.916	-4.05197	6.0564e-53	down	Adenosine kinase 2
Zm00001d013087	0.606941	0.596296	0.635521	11.4209	8.72548	8.02903	-4.05154	7.79277e-46	down	Acyl-CoA N-acyltransferases (NAT) superfamily protein
Zm00001d032495	2.15888	2.17964	1.60523	23.3988	23.7973	42.5523	-4.04598	4.06454e-35	down	Plant invertase/pectin methylesterase inhibitor superfamily protein
Zm00001d051325	0.364178	0.485423	0.645318	6.62863	7.0202	8.47681	-4.04149	2.68002e-39	down
Zm00001d034217	2.90666	2.90603	2.64329	40.1261	47.284	39.0462	-4.0376	2.76183e-166	down	Lectin-like receptor kinase 7
Zm00001d037738	1.68277	1.13875	0.81699	9.04256	14.9668	30.9533	-4.03347	1.08833e-14	down	RALF
Zm00001d047663	11.0184	10.3464	12.6084	191.17	180.458	126.593	-4.02436	3.12939e-106	down	Acetate/butyrate--CoA ligase AAE7 peroxisomal
Zm00001d022476	0.490034	0.574644	0.663693	3.45877	5.64525	16.8584	-4.01605	3.16657e-11	down
Zm00001d013532	0.89401	1.00304	1.37106	17.2555	17.8728	12.3246	-4.01034	1.50437e-73	down	Defense-related protein
Zm00001d027946	0.59941	0.46864	0.436621	6.88748	9.47541	5.87845	-4.00895	7.20456e-51	down	hydroxycinnamoyltransferase1
Zm00001d000987	0.174185	0.328495	0.24617	3.91141	2.77388	4.66631	-4.00296	7.32019e-19	down
Zm00001d047302	2.30306	2.46326	2.68297	8.61827	14.5168	83.4618	-4.00137	0.000115069	down	Putative chaperone clbp family protein
Zm00001d038930	0.228378	0.269015	0.248393	3.5373	3.90914	3.58619	-4.00094	8.84385e-56	down	Transcription factor MYB36
Zm00001d041768	0.198177	0.156266	0	0.828865	2.58995	2.13604	-3.99964	7.90322e-06	down	NEP-interacting protein 1
Zm00001d033241	2.94823	2.99258	3.6773	40.1226	56.2805	42.0075	-3.99593	1.21819e-128	down	Cationic amino acid transporter 1
Zm00001d051239	0.192014	0.058514	0.101191	1.38721	1.66069	2.10573	-3.99136	1.50472e-16	down	Putative AP2/EREBP transcription factor superfamily protein
Zm00001d016708	8.26439	8.32631	10.4404	112.842	142.78	131.29	-3.99134	1.58707e-213	down	Beta-fructofuranosidase%2C cell wall isozyme
Zm00001d051088	6.13084	5.88536	6.07102	123.88	79.6516	56.3387	-3.99109	1.97086e-42	down	Putative leucine-rich repeat receptor-like protein kinase family protein
Zm00001d013098	3.36332	3.12206	4.20979	49.7369	60.0407	43.2384	-3.98823	1.50038e-144	down	aldehyde oxidase2
Zm00001d022092	1.5263	1.09809	1.08695	27.0422	15.6085	11.0447	-3.98452	1.60322e-26	down	Cytosolic sulfotransferase 17
Zm00001d012335	1.07685	1.45391	1.97354	16.621	26.81	20.376	-3.98168	4.45697e-55	down	cis-zeatin O-glucosyltransferase2
Zm00001d042780	0.108404	0.074041	0.08707	1.22561	1.54648	1.12769	-3.97672	4.02219e-24	down	alpha/beta-Hydrolases superfamily protein
Zm00001d010360	0.596111	0.473874	0.512127	8.61384	7.97344	5.91941	-3.97013	3.32276e-61	down	Auxin-responsive protein IAA26
Zm00001d019463	0.274975	0.357663	0.714149	2.14643	4.05962	12.2127	-3.9576	3.44031e-10	down	Lipase
zma-MIR169c	1.07178	1.68405	2.01575	17.7608	14.755	34.2299	-3.95325	2.58487e-16	down
Zm00001d018809	5.34324	4.29033	6.18443	79.6842	78.8547	58.7058	-3.93473	2.08131e-104	down	glutathione transferase6
Zm00001d011438	0.667124	0.623626	0.950695	6.86369	12.0943	11.7021	-3.93202	1.36161e-41	down	Dihydroflavonol-4-reductase
Zm00001d022163	1.58951	1.29265	1.61136	22.2742	21.3268	18.4086	-3.93117	1.21982e-121	down	Pheromone receptor
Zm00001d049028	2.03294	2.18903	2.76259	15.5297	41.2653	39.435	-3.9293	4.854e-27	down	Chitinase 2
Zm00001d002823	7.83548	8.35929	11.1272	63.3644	93.6828	214.062	-3.92792	8.01727e-21	down	Hsp70-Hsp90 organizing protein 3
Zm00001d016730	0.09379	0.140515	0.232369	1.49922	2.80426	2.08912	-3.92513	1.97611e-20	down	E3 ubiquitin-protein ligase PUB23
Zm00001d047350	0.276479	0.288528	0.383769	3.36279	5.13614	5.01821	-3.9204	2.52239e-32	down	Alpha/beta hydrolase related protein
Zm00001d031196	0.699902	0.931863	0.665186	9.73677	10.8954	11.4354	-3.90769	8.63781e-50	down
Zm00001d052435	5.74092	5.41173	3.52887	61.5133	80.0007	60.22	-3.90356	1.0792e-51	down	Probable peptide/nitrate transporter
Zm00001d027027	0.349294	0.470207	0.340705	6.54647	5.7405	4.27514	-3.90102	1.23989e-26	down
Zm00001d049610	4.56924	4.81432	6.26722	47.2714	76.6138	85.9885	-3.9001	4.55404e-56	down	Tryptophan synthase beta chain 1
Zm00001d024277	0	0.137071	0.149062	1.30588	1.33853	1.26527	-3.89949	1.48981e-06	down
Zm00001d024852	0.673519	0.760246	0.967327	8.13274	13.5149	10.5838	-3.89553	8.80525e-55	down	1-aminocyclopropane-1-carboxylate oxidase3
Zm00001d037610	5.5134	4.67613	4.65129	74.4439	66.5496	58.6741	-3.89087	4.55315e-113	down
Zm00001d021245	11.2999	11.0327	13.7503	165.512	120.432	190.657	-3.88255	2.34573e-73	down	Rhodanese-like domain containing protein
Zm00001d029696	15.8949	15.7868	20.3019	186.582	281.111	220.365	-3.87619	4.07317e-108	down	Glutathione S-transferase U16
Zm00001d011839	3.29168	2.82828	2.54583	60.8911	32.3829	22.1252	-3.87579	1.05145e-24	down	Protein CLT3 chloroplastic
Zm00001d029101	0	0.089716	0.113585	1.47982	0.69511	0.792116	-3.87192	1.67855e-05	down
Zm00001d042276	12.2528	12.1088	14.6338	123.37	207.791	182.702	-3.86814	1.45145e-78	down	Probable beta-14-xylosyltransferase IRX10L
Zm00001d035445	18.7989	17.0952	15.3385	253.625	254.332	169.414	-3.86124	8.53194e-72	down	gamma-glutamylcysteine synthetase1
Zm00001d012968	2.39031	3.43019	3.71819	42.7786	45.1417	37.1817	-3.86056	9.5862e-90	down	ZFP16-2
Zm00001d021677	0.359091	0.254159	0.546788	4.92337	5.75051	4.23203	-3.85439	3.88596e-42	down	Aspartic proteinase nepenthesin-1
Zm00001d048446	0.039395	0.01328	0	0.356308	0.238567	0.18277	-3.85161	4.92925e-05	down	Putative AMP-dependent synthetase and ligase superfamily protein
Zm00001d051810	0.091545	0.072539	0	0.940624	1.61472	0.489261	-3.83958	0.000606549	down
Zm00001d017249	0.127429	0.146083	0.092293	1.46479	1.79233	1.75157	-3.83709	8.50221e-29	down	ammonium transporter2
Zm00001d053145	0	0.079294	0.176837	1.19625	1.22429	0.908524	-3.82939	6.58475e-06	down	Purple acid phosphatase 22
Zm00001d011041	0.430215	0.317629	0.252902	4.30145	4.51528	4.32078	-3.82665	5.84528e-47	down	UPA23
Zm00001d016277	0.379704	0.332319	0.394334	7.31934	3.95057	2.89991	-3.82354	7.00903e-23	down	Auxin-responsive protein IAA26
Zm00001d041609	14.3181	14.2567	15.587	231.108	185.172	147.804	-3.82352	4.40641e-86	down	DNA-directed RNA polymerase subunit
Zm00001d025711	7.66915	7.50054	7.75213	135.372	80.0335	76.1805	-3.81809	8.28006e-47	down	Whole genome shotgun sequence of line PN40024 scaffold_66.assembly12x (Fragment)
Zm00001d012782	0.802658	1.04324	1.27476	8.52573	16.9923	14.1068	-3.81177	1.32284e-37	down	UDP-glycosyltransferase 88A1
Zm00001d035119	0.351152	0.506674	0.775815	9.47052	6.90746	4.04814	-3.81042	6.92234e-23	down	ACT domain-containing protein ACR8
Zm00001d032947	1.92097	1.29746	1.38277	7.60817	27.4948	24.0454	-3.80597	1.32489e-16	down	Chitinase 1
Zm00001d002584	3.75089	3.77789	3.35204	15.6371	27.9273	93.9587	-3.80559	5.2093e-11	down
Zm00001d049954	69.4789	66.4052	72.104	816.42	1003.43	809.208	-3.8047	7.87029e-228	down	Monodehydroascorbate reductase 1 peroxisomal
Zm00001d029359	11.6701	10.8253	16.2474	110.126	203.25	172.354	-3.803	2.67764e-53	down	benzoxazinone synthesis10
Zm00001d015918	14.2023	12.5624	12.2324	110.949	176.43	205.809	-3.80006	2.76268e-48	down
Zm00001d011968	0.550638	0.525335	0.762302	6.79316	7.79213	8.52166	-3.79837	6.19399e-54	down
Zm00001d015326	0.19808	0.194655	0.272412	2.55385	3.22529	2.50019	-3.79531	9.52159e-84	down	Formin-like protein 5
Zm00001d031569	14.7099	13.4899	17.2945	106.964	176.858	283.098	-3.79529	9.07221e-30	down	Peptidyl-prolyl isomerase
Zm00001d010175	0.742468	0.760795	1.22234	14.4641	11.668	7.58211	-3.79505	5.93443e-35	down	Ethylene-responsive transcription factor ABR1
Zm00001d013997	0.831019	0.861659	1.14945	9.76598	13.9079	11.6122	-3.78553	2.44916e-87	down	Cysteine-rich receptor-like protein kinase 2
Zm00001d045459	6.31423	8.81286	9.62875	70.0778	90.9004	144.557	-3.7776	3.10585e-33	down
Zm00001d039053	6.67459	7.17126	9.38246	72.8354	115.754	97.82	-3.77681	2.29529e-78	down	3-ketoacyl-CoA synthase
Zm00001d051544	0.219846	0.195398	0.309099	2.37559	3.37516	3.07586	-3.77451	7.48204e-55	down
Zm00001d000808	0.349282	0.26397	0.336218	5.83683	2.80888	3.10612	-3.76443	1.1613e-14	down
Zm00001d008785	0.616434	0.562115	0.1684	4.09691	6.42934	7.06114	-3.75634	1.12046e-15	down
Zm00001d005309	0	0.248544	0.394756	2.92902	2.96022	1.98531	-3.74312	4.4243e-06	down	Ethylene-responsive transcription factor 14
Zm00001d025922	5.26978	4.85248	5.47074	73.1996	65.1283	49.4366	-3.73614	7.81414e-92	down	(+)-neomenthol dehydrogenase
Zm00001d016087	1.19311	1.43257	1.83903	15.0508	20.7999	17.2824	-3.72567	8.58223e-68	down
Zm00001d048334	31.2924	29.3824	30.4146	324.171	343.679	418.906	-3.72364	1.17534e-125	down	Whole genome shotgun sequence of line PN40024 scaffold_113.assembly12x (Fragment)
Zm00001d042738	0.068005	0.093987	0.046052	0.765515	1.07487	0.941914	-3.72256	4.58678e-16	down	E3 ubiquitin-protein ligase PUB23
Zm00001d037857	2.20675	2.10551	1.94225	20.0138	25.9992	29.0941	-3.71978	9.35371e-66	down
Zm00001d043570	0.312296	0.11087	0	1.63912	2.2655	1.63968	-3.71877	8.90139e-06	down
Zm00001d007485	0.998721	0.913734	0.827782	8.26675	11.6346	12.9245	-3.71494	2.38606e-58	down	LRR receptor-like serine/threonine-protein kinase GSO2
Zm00001d002350	0.887891	0.611227	0.752388	10.5484	10.1177	6.03046	-3.70613	6.29858e-39	down	kaurene synthase2
Zm00001d038451	0.483284	0.499372	0.565786	7.40422	6.44554	4.50337	-3.70472	7.46627e-51	down	Putative WRKY DNA-binding domain superfamily protein
Zm00001d002316	1.73468	1.62605	2.00848	19.436	21.4161	22.1993	-3.70437	9.62857e-215	down	argonaute2a
Zm00001d020886	0.126515	0.157746	0.246689	1.63914	2.42654	2.16242	-3.70288	2.43221e-28	down	Aspartyl protease AED1
Zm00001d046226	15.5444	16.342	16.7083	139.708	228.792	204.931	-3.70268	1.30153e-76	down	multidrug resistance protein associated1
Zm00001d015091	13.8767	15.2223	18.9335	163.279	169.263	227.189	-3.69913	1.69316e-85	down	Bax inhibitor 1
Zm00001d037656	0.5516	0.321397	0.348234	3.49185	6.03256	5.252	-3.69756	4.08656e-26	down	Xylanase inhibitor protein 1
Zm00001d023170	0.092312	0.075952	0.074617	1.26214	1.04818	0.562865	-3.69601	5.1509e-19	down
Zm00001d026720	0.189302	0.089599	0	1.10555	1.3308	1.65268	-3.69304	4.70623e-05	down
Zm00001d052827	5.52252	8.34177	9.46465	97.369	79.1032	92.5068	-3.68626	2.28014e-64	down	Salicylate/benzoate carboxyl methyltransferase
Zm00001d011393	0.415511	0.468005	0.847921	6.93395	7.65335	5.25098	-3.68383	2.8907e-40	down	S-type anion channel SLAH3
Zm00001d034030	0.091053	0.0957142	0.104023	0.522697	0.573411	2.25792	-3.68032	9.5302e-10	down	Kinesin-like protein KIN-12E
Zm00001d006511	33.7181	34.0177	40.3797	450.925	446.667	348.961	-3.6776	3.54253e-156	down	Glucose-6-phosphate/phosphate translocator 2 chloroplastic
Zm00001d005037	4.19988	4.76322	4.34263	42.0987	59.6315	52.9546	-3.67679	3.10486e-89	down	Protein kinase APK1B chloroplast
Zm00001d038218	13.1189	14.074	16.2469	118.311	182.678	199.418	-3.67614	2.44086e-64	down	Cytochrome c-2
Zm00001d003365	0.782993	0.612991	0.614718	6.45114	8.12261	9.06557	-3.67596	3.46646e-45	down
Zm00001d017240	174.598	159.496	151.317	1815.69	1915.27	1878.08	-3.67186	1.92014e-161	down	Grx_C2.1-glutaredoxin subgroup I
Zm00001d048770	5.93199	5.34831	6.85568	62.855	82.751	62.8684	-3.671	6.13709e-112	down	Ribosome associated membrane protein RAMP4
Zm00001d053452	8.37639	6.95632	9.53185	90.4459	100.338	93.8585	-3.67045	7.60027e-204	down	Polyadenylate-binding protein-interacting protein 9
Zm00001d020789	0.452092	0.476055	0.636436	6.50301	5.89473	5.63465	-3.66951	1.29596e-65	down	E3 ubiquitin-protein ligase ATL6
Zm00001d029397	13.003	15.3116	15.741	177.789	181.338	145.101	-3.66362	3.49594e-149	down	phospholipase D7
Zm00001d033874	0.819387	0.51432	0.479331	8.28066	6.69289	6.37053	-3.66178	4.88973e-40	down	Thioredoxin superfamily protein
Zm00001d020954	74.8345	74.5189	83.7928	1007.04	946.165	709.184	-3.66175	4.35828e-113	down	Splicing factor U2af small subunit A
Zm00001d046277	0.371563	0.518148	0.647637	5.21353	7.12602	5.11429	-3.65713	5.23966e-59	down	ABC transporter G family member 29
Zm00001d045565	7.48032	6.79759	7.0767	70.3475	100.084	74.088	-3.65549	4.33542e-98	down	Haloacid dehalogenase-like hydrolase domain-containing protein Sgpp
Zm00001d029247	0.224585	0.183616	0.126831	1.84	2.61995	1.80031	-3.65525	7.53739e-31	down	ARM repeat superfamily protein
Zm00001d052334	1.281	1.00525	1.2075	8.77879	8.11695	22.8321	-3.65464	4.08971e-17	down
Zm00001d031131	1.23039	1.42018	1.60503	14.2743	15.8452	17.9475	-3.64861	1.01967e-102	down	K-exchanger-like protein
Zm00001d011446	0.335231	0.157494	0.170943	2.65693	3.07619	2.02572	-3.64694	9.93444e-24	down	NAD(P)-binding Rossmann-fold superfamily protein
Zm00001d019034	352.936	333.626	345.056	2869.63	3996.33	4780.52	-3.64253	3.02181e-66	down	thioredoxin h homolog2
Zm00001d043723	6.37012	7.41559	8.56121	85.857	88.3065	76.438	-3.63984	6.39472e-173	down	F-box/kelch-repeat protein
Zm00001d053815	0.196348	0.315486	0.437097	4.68758	3.80111	2.226	-3.63699	7.81067e-12	down	Auxin-responsive protein SAUR71
Zm00001d027443	2.78814	2.47059	3.17699	30.1359	37.1828	27.1654	-3.63373	5.71825e-110	down	hydroxylase8
Zm00001d013879	1.77252	3.74407	4.3197	36.8514	39.4011	33.6582	-3.63347	4.97877e-33	down
Zm00001d040659	11.0742	11.3256	11.3453	145.574	116.292	116.344	-3.63338	1.28417e-121	down	Late embryogenesis abundant protein Lea5
Zm00001d044159	3.22869	3.06639	4.21988	48.6398	45.9604	22.6524	-3.63054	2.56595e-35	down	cytochrome P450 11
Zm00001d021727	0.306103	0.219077	0.16422	2.21805	2.95776	2.73553	-3.63007	1.63598e-35	down	G-type lectin S-receptor-like serine/threonine-protein kinase B120
Zm00001d006591	1.56264	1.581	1.98446	13.7495	16.4089	26.8643	-3.62769	1.69165e-34	down	F-box domain containing protein
Zm00001d030856	1.43642	1.2715	0.979885	16.4731	14.2723	10.9193	-3.62578	1.1979e-45	down	Cytochrome P450 CYP81N4
Zm00001d016160	1.20982	1.21757	1.32946	15.9519	13.5037	12.4138	-3.62436	3.72056e-112	down	Potassium channel KAT1
Zm00001d036281	0.674405	0.515379	0.980521	6.35159	3.82852	13.3076	-3.62095	3.49134e-09	down
Zm00001d006923	0.0302439	0.330258	0.431807	2.39053	3.46244	2.96719	-3.61612	7.55906e-08	down	40S ribosomal protein S9-2
Zm00001d012456	1.0507	0.995519	1.27993	11.0835	17.9937	7.94951	-3.61278	3.65939e-35	down	jasmonate-regulated gene 21
Zm00001d001011	0.971979	0.935919	1.98376	15.1411	13.0241	13.8299	-3.61262	7.92985e-38	down
Zm00001d000237	9.00815	6.3735	7.9063	64.9379	103.827	88.7785	-3.61	1.76269e-59	down	cis-zeatin O-glucosyltransferase1
Zm00001d051093	3.1188	3.27153	3.20507	52.2214	33.7913	19.9069	-3.60985	4.90638e-27	down	LRR receptor-like serine/threonine-protein kinase EFR
Zm00001d024546	12.4444	11.8753	13.9837	162.747	140.599	116.391	-3.60438	1.10193e-113	down	circadian clock associated2
Zm00001d048644	0.625886	0.506243	0.6837	4.60831	8.2719	7.03341	-3.60256	1.23063e-39	down	NEP-interacting protein 1
Zm00001d048006	9.50342	8.20323	8.72383	99.8149	95.7038	94.9118	-3.60176	2.25458e-175	down	Putative phytosulfokine peptide
Zm00001d043045	75.071	72.2965	68.3253	702.889	868.388	791.586	-3.59373	2.85792e-142	down
Zm00001d045145	1.16704	1.15925	1.04297	15.8223	9.34416	11.5909	-3.58674	4.75904e-41	down	2-oxoglutarate (2OG) and Fe(II)-dependent oxygenase superfamily protein
Zm00001d044027	2.53518	2.60296	3.60223	49.3125	29.9525	15.5375	-3.5864	1.10503e-16	down
Zm00001d037281	1.08141	1.84502	1.98273	30.9132	13.8784	8.73582	-3.58311	8.83223e-12	down
Zm00001d036364	0.809455	0.846942	0.80137	10.2932	8.44122	8.02685	-3.58198	2.71887e-70	down	NAC domain containing protein 36
Zm00001d022821	0.040903	0.075374	0.221593	0.925875	1.56763	1.14951	-3.57973	2.97084e-07	down
Zm00001d027873	8.87268	7.64583	7.07841	72.5042	94.2253	91.4293	-3.57916	7.07794e-71	down
Zm00001d000447	0	0.121262	0.213804	1.80391	0.695138	1.23008	-3.57705	0.000143221	down	OSJNBa0041A02.21 protein; protein
Zm00001d003513	0.315154	0.75343	1.02214	5.74684	7.68544	8.63689	-3.57579	2.74421e-19	down	zeaxanthin epoxidase1
Zm00001d005002	4.77593	4.02498	4.64268	55.28	46.7425	42.927	-3.57501	1.03735e-111	down	Probable peptide/nitrate transporter
Zm00001d007843	0.431402	0.381813	0.531888	5.91875	5.3586	3.14814	-3.57067	6.31727e-33	down	L-type lectin-domain containing receptor kinase V.9
Zm00001d035949	1.59136	1.5596	1.63942	14.9444	16.1165	20.1072	-3.56382	4.69116e-89	down	receptor-like protein kinase 1
Zm00001d009556	12.4233	12.2917	14.9251	104.72	151.213	164.535	-3.55785	4.80021e-73	down	HSP40/DnaJ peptide-binding protein
Zm00001d006036	7.52155	7.98915	5.26226	53.1449	79.1597	90.7498	-3.55337	5.70761e-36	down	Heat shock 70 kDa protein 9 mitochondrial
Zm00001d015397	4.08493	4.59797	5.32036	46.7453	55.9688	45.1841	-3.54951	3.16056e-130	down	VQ motif family protein
Zm00001d051119	0.253273	0.238096	0.352515	3.89864	2.97646	1.9917	-3.54832	1.06312e-32	down	Putative RING zinc finger and VWF domain family protein
Zm00001d020791	0.953643	1.14611	1.249	9.7261	14.2878	11.5237	-3.54605	6.0954e-61	down	RING-H2 finger protein ATL5F
Zm00001d016285	7.8055	7.45487	9.25621	82.8271	87.4769	87.183	-3.54604	0	down	Protein kinase family protein with leucine-rich repeat domain
Zm00001d016760	7.69267	5.52881	6.08542	45.1382	79.7388	79.8463	-3.54389	7.46633e-38	down	abscisic acid stress ripening6
Zm00001d021528	4.74669	4.02899	3.97901	49.5194	45.6558	39.564	-3.53934	9.88885e-98	down	MATH domain containing protein; Os10g0478500 protein
Zm00001d017014	1.12955	1.40926	0.693346	9.02172	14.7536	11.4228	-3.52562	1.02355e-22	down	Copper transport protein family
Zm00001d052269	0.417754	0.437211	0.472362	5.88216	5.44538	2.53144	-3.52064	1.34424e-24	down	Putative auxin efflux carrier
Zm00001d002996	1.66055	1.85214	2.41939	35.5923	14.839	10.3029	-3.51543	4.1946e-15	down	AT1G07810 (E=9e-053) ECA1 ATECA1 ACA3 | ECA1 (ER-TYPE CA2+-ATPASE 1); calcium-transporting ATPase
Zm00001d048667	0.539431	0.292219	0.447418	6.54365	3.65663	3.04906	-3.51185	3.59443e-23	down	Protein kinase domain superfamily protein
Zm00001d017994	0.673135	0.596419	1.04084	10.4037	8.07663	4.88691	-3.50275	1.39295e-23	down	Transducin/WD40 repeat-like superfamily protein
Zm00001d008733	5.66574	5.36562	5.31703	69.3486	55.7974	41.8741	-3.4962	3.49643e-59	down	ABC transporter C family member 3
Zm00001d033787	30.0612	30.159	33.5592	334.902	327.458	291.049	-3.4946	3.51871e-268	down	UV-B-induced protein chloroplastic
Zm00001d040850	1.25489	1.14412	1.4262	11.7774	15.6598	11.5765	-3.4928	1.77512e-104	down	Shikimate biosynthesis protein aroDE
Zm00001d039001	0.41882	0.566256	0.73754	1.01247	1.95414	14.2048	-3.48232	6.21954e-05	down	Expressed protein; protein
Zm00001d042148	1.19552	0.97429	1.04007	9.04095	9.18214	14.2471	-3.48023	5.32519e-42	down	cytokinin oxidase 2
Zm00001d039589	0.609216	0.908564	1.17319	12.5065	6.08016	8.20148	-3.47943	3.52182e-26	down	gigantea2
Zm00001d045261	3.10375	3.03285	4.05043	37.6674	33.6984	30.5889	-3.47829	3.52359e-131	down	Starch synthase I
Zm00001d025379	2.7831	2.85947	3.13721	23.398	36.3388	28.8753	-3.47729	1.2503e-74	down	Photoperiod responsive protein
Zm00001d051659	3.95598	5.90709	6.87577	39.6955	65.2944	62.1715	-3.47241	2.06483e-38	down
Zm00001d044730	1.07992	1.06634	0.797966	11.6358	11.4642	6.66917	-3.45993	2.84964e-30	down	Probable peroxygenase 4
Zm00001d045839	0.207729	0.124662	0.132135	0.511896	2.17734	1.97951	-3.44639	5.10365e-09	down	Putative lectin-like receptor protein kinase family protein
Zm00001d027622	0.906745	0.777809	1.35868	11.6645	11.18	6.76232	-3.44385	4.85144e-35	down	Zinc finger (C3HC4-type RING finger) family protein
Zm00001d001414	0.500927	1.0988	1.76103	9.50378	10.415	12.6257	-3.44338	4.65403e-18	down
Zm00001d029806	0.139014	0.233311	0.213832	2.54904	1.80462	1.55306	-3.44031	9.3766e-18	down	NEP1-interacting protein-like 1
Zm00001d002704	83.6723	85.361	93.6591	793.323	1015.29	764.238	-3.4373	7.33517e-145	down	Glutathione peroxidase
Zm00001d047201	0.804039	0.881913	0.827632	6.48531	7.36842	10.8134	-3.43046	6.60433e-39	down	Serine carboxypeptidase-like 40
Zm00001d034368	48.3658	47.5548	55.0552	383.11	516.386	566.91	-3.42991	5.00743e-86	down	chaperone DNA J homolog1
Zm00001d051388	0.14909	0.131792	0	0.666475	1.11309	1.17682	-3.42975	2.90612e-05	down	Actin-depolymerizing factor 7
Zm00001d012131	1.12983	0.927998	1.31304	5.82136	10.2494	16.6066	-3.42192	9.1568e-20	down
Zm00001d051139	5.53609	5.27809	6.08242	45.7791	41.241	75.6813	-3.42141	2.29587e-38	down	RNA-binding (RRM/RBD/RNP motifs) family protein
Zm00001d034072	42.949	40.8502	46.2543	253.078	553.635	451.529	-3.41693	9.00831e-36	down	UDP-glucose 6-dehydrogenase
Zm00001d021628	0.799455	0.328095	0.190259	2.84224	4.78049	6.15648	-3.41384	6.04321e-09	down
Zm00001d027636	0.562043	0.500678	0.50952	9.59326	4.02661	1.69922	-3.41378	1.85094e-08	down	Dirigent protein 16
Zm00001d053171	0.877657	0.696808	0.898218	9.70669	8.54211	5.3952	-3.40502	5.89212e-42	down	L-zip+NBS+LRR-like protein
Zm00001d021699	0.366656	0.462792	0.52568	5.71135	4.61146	2.61436	-3.39944	1.37288e-21	down
Zm00001d008495	5.20148	5.51568	7.5136	45.7405	65.957	59.2386	-3.38494	1.4413e-74	down	Glycosyltransferase family 61 protein
Zm00001d032186	40.6088	38.9563	43.0629	471.708	425.452	260.206	-3.38458	1.67814e-47	down	Ribonuclease 1
Zm00001d034920	0.116512	0.107351	0.157801	1.14153	1.40655	1.37685	-3.36869	1.33866e-14	down	Ethylene-responsive transcription factor 1B
Zm00001d011477	0.565624	0.806186	1.15316	7.08333	6.24499	9.74705	-3.35876	4.32461e-28	down	Phospholipase A1-IIgamma
Zm00001d037052	12.6802	16.5638	15.2337	126.15	139.864	144.997	-3.35285	2.56174e-103	down	Ubiquitin-conjugating enzyme E2 11
Zm00001d040787	9.39602	8.82075	8.91888	70.5567	87.2907	93.3958	-3.3513	8.85222e-81	down	Abscisic stress-ripening protein 1
Zm00001d004203	2.19789	2.96338	3.23307	25.7012	26.5494	25.031	-3.34903	5.11634e-68	down	Flowering promoting factor-like 1
Zm00001d050748	1.78829	2.27504	2.22451	18.61	18.8262	20.8008	-3.34895	4.41022e-91	down	proline-rich family protein
Zm00001d051484	1.03784	1.11566	1.24126	12.6185	11.0487	7.5715	-3.34865	2.24947e-41	down	Putative RING zinc finger domain superfamily protein%3B S-ribonuclease binding protein SBP1
Zm00001d026813	0.118692	0.271703	0.161753	2.26273	3.12997	0.986788	-3.3477	2.44527e-05	down
Zm00001d003006	1.52903	1.12823	1.11736	11.618	10.6867	12.7722	-3.34753	1.3275e-52	down	Aquaporin PIP2-5
Zm00001d039097	0.343691	0.50625	0.927981	8.6194	4.94037	2.45885	-3.34604	8.06284e-10	down	Protein STRUBBELIG-RECEPTOR FAMILY 1
Zm00001d034641	4.51191	4.17307	4.98345	40.2554	39.2676	44.6115	-3.33247	1.84344e-112	down	ZFP16-2
Zm00001d028171	2.47885	2.44474	2.7608	20.7654	24.456	24.4607	-3.32615	2.15344e-134	down	Calcium-dependent lipid-binding (CaLB domain) family protein
zma-MIR169d	0.225186	0.331011	0.130457	2.82356	1.94532	2.51352	-3.32584	7.16797e-05	down
Zm00001d047025	5.32808	5.33826	5.3963	48.2176	54.8106	42.8781	-3.32394	2.84296e-133	down	PLATZ transcription factor family protein
Zm00001d053733	0.631045	0.51096	0.516193	4.35589	5.63587	5.26941	-3.32358	1.59482e-42	down	Putative O-Glycosyl hydrolase superfamily protein
Zm00001d036715	2.30687	2.44783	2.77937	19.5475	26.8852	21.5645	-3.32088	1.30315e-102	down	Transmembrane 9 superfamily member 9
Zm00001d012378	230.952	224.289	216.414	1180.16	2024.34	2845.53	-3.31534	1.99374e-26	down	SOUL heme-binding family protein
Zm00001d043056	1.51018	1.58867	1.67372	16.5681	15.2639	10.9618	-3.30798	9.02093e-68	down	Protein kinase superfamily protein
Zm00001d051938	0.947737	0.817141	1.11195	3.7647	7.05521	14.6803	-3.2986	2.82232e-12	down	Cinnamoyl-CoA reductase 1
Zm00001d031599	0.294335	0.147924	0.07248	1.29135	1.55773	1.8499	-3.29707	1.27732e-09	down	Proteasome subunit beta type
Zm00001d020702	7.4284	8.35654	7.23324	50.3678	79.4324	75.8705	-3.29582	1.88626e-51	down	Mitochondrial phosphate carrier protein 2 mitochondrial
Zm00001d051899	0.696403	0.551661	0.800541	4.52462	5.46312	7.87211	-3.27851	6.028e-28	down	Protein kinase superfamily protein
Zm00001d002867	0.055169	0.033888	0	0.37629	0.244343	0.35928	-3.27517	0.000161227	down	Ethylene-responsive transcription factor ERF053
Zm00001d017852	42.3815	44.8027	49.4837	281.639	444.505	467.071	-3.27344	2.03655e-50	down
Zm00001d011720	6.34972	6.15247	6.85429	58.851	61.5008	48.1598	-3.26821	6.70966e-145	down	violaxanthin de-epoxidase3
Zm00001d016899	0.128254	0.199878	0.082519	1.43903	1.0234	1.69341	-3.26658	2.66215e-07	down
Zm00001d012220	0.156023	0.194467	0.122027	1.47921	1.53859	1.30799	-3.26494	3.01196e-24	down	Putative ENTH/ANTH/VHS superfamily protein
Zm00001d008181	24.4871	23.2607	24.2046	254.847	193.136	175.92	-3.26369	4.23391e-70	down
Zm00001d036550	12.8519	11.6622	13.6116	77.0824	134.877	118.029	-3.25792	5.83973e-47	down	Lipid binding protein
Zm00001d006158	47.3861	43.756	54.9937	553.191	397.724	302.278	-3.25427	2.80428e-42	down
Zm00001d032046	6.54859	6.81532	7.31751	62.6075	62.0735	53.3264	-3.25104	1.43914e-182	down	cytokinin oxidase10
Zm00001d047981	0.16195	0.105257	0.171824	1.12886	1.16059	1.44456	-3.25004	2.45677e-22	down	Glutamate decarboxylase 1
Zm00001d039135	3.06349	3.11111	3.11455	22.0472	22.7835	34.9501	-3.24841	1.26862e-39	down	tie-dyed1
Zm00001d040697	80.4177	79.3326	92.6531	632.593	854.203	677.569	-3.24749	2.391e-125	down	S-adenosylmethionine synthase 1
Zm00001d027734	11.0359	10.7984	14.8792	143.898	101.813	66.3899	-3.24465	1.53668e-29	down	Probable receptor-like protein kinase
Zm00001d028118	3.92112	4.391	5.63478	28.078	48.6334	42.1493	-3.24349	6.1338e-43	down
Zm00001d022995	0.202303	0.176894	0.458462	2.96365	2.32581	1.95852	-3.24232	1.15759e-08	down
Zm00001d039764	0.764271	0.663389	0.79002	5.02988	6.73989	7.33986	-3.23912	2.76888e-46	down	Transcription factor bHLH51
Zm00001d040118	14.102	14.2317	16.1857	178.91	124.673	74.9052	-3.23784	6.86299e-26	down	Sarcoplasmic reticulum histidine-rich calcium-binding protein
Zm00001d047548	3.61638	4.72322	5.1176	12.39	19.2293	81.9118	-3.2366	3.56804e-07	down	17.0 kDa class II heat shock protein
Zm00001d012543	1.58416	0.825688	1.06401	9.5388	9.961	10.562	-3.21843	5.78621e-24	down
Zm00001d022904	0.212843	0.335237	0.148532	3.49719	1.96113	0.858377	-3.21545	1.0049e-06	down
Zm00001d015139	0.13614	0.12227	0.074976	0.969662	0.66615	1.23307	-3.21521	1.49434e-16	down
Zm00001d043569	6.77103	7.97146	9.03781	72.224	72.882	53.8836	-3.21495	1.07411e-78	down	Probable WRKY transcription factor 69
Zm00001d015054	5.56515	3.76909	4.15241	34.4181	47.6261	31.0582	-3.2032	3.81743e-41	down	terpene synthase3
Zm00001d046225	0.091652	0.180808	0.147301	1.24969	1.33699	0.982013	-3.20196	1.15245e-16	down	Multidrug resistance protein ABC transporter family
Zm00001d009938	48.9546	43.0206	49.3208	376.654	385.555	410.881	-3.20194	3.62442e-187	down	alpha/beta-Hydrolases superfamily protein
Zm00001d042184	44.0225	40.7435	45.803	275.892	433.771	373.521	-3.1968	3.0846e-68	down	6-phosphogluconate dehydrogenase%2C decarboxylating
Zm00001d047765	75.6142	73.7251	80.8254	667.134	755.698	486.554	-3.19664	1.46526e-71	down	Glutathione S-transferase L2 chloroplastic
Zm00001d053120	1.10059	1.16618	1.32277	8.50141	11.4851	9.72048	-3.19287	5.08143e-85	down	Putative lysM-domain receptor-like protein kinase family protein
Zm00001d009923	0.177134	0.067869	0.21853	1.98173	1.35879	0.859612	-3.19034	6.08447e-05	down
Zm00001d047659	0.612616	0.704375	0.735613	1.80315	3.11379	11.851	-3.17995	7.20408e-07	down	phosphoinositide binding
Zm00001d052372	0.703597	0.878347	1.00951	8.9926	5.58532	6.47695	-3.1788	1.9962e-30	down	Protein LURP-one-related 8
Zm00001d036668	2.71372	3.03365	3.40105	29.5802	27.4317	17.608	-3.17455	4.72346e-47	down	Core-2/I-branching beta-16-N-acetylglucosaminyltransferase family protein
Zm00001d025333	3.65963	4.03737	5.05971	28.0052	42.4758	33.0337	-3.17123	1.26664e-60	down	Arogenate dehydratase/prephenate dehydratase 6 chloroplastic
Zm00001d012022	0.310355	0.090301	0.044246	0.723654	1.58441	1.42541	-3.1707	1.17517e-05	down	Nucleotide-diphospho-sugar transferase family protein
Zm00001d022307	12.7639	12.4436	14.7926	49.7766	64.8344	205.924	-3.16313	1.86692e-10	down	10 kDa chaperonin
Zm00001d010652	0.109368	0.254457	0.275459	2.02284	1.73137	1.52287	-3.16228	2.76248e-13	down	EID1-like F-box protein 3
Zm00001d022468	0.0668016	0.0510301	0.126729	0.303094	0.602479	1.04834	-3.15528	1.14864e-09	down	Retrotransposon-like protein
zma-MIR160b	0.760078	0.040598	0.477421	3.39497	3.63864	4.47081	-3.15527	5.68174e-05	down
Zm00001d043512	0.384273	0.405889	0.647251	3.45278	4.70876	3.29081	-3.15499	3.40821e-40	down	Protein kinase family protein with leucine-rich repeat domain
Zm00001d044734	1.66549	1.64405	1.57399	12.2424	15.7092	11.7175	-3.15476	1.3016e-67	down	U-box domain-containing protein 21
Zm00001d040310	1.92906	1.99091	2.28924	13.2276	20.4972	16.1295	-3.15054	2.55363e-60	down
Zm00001d049127	2.98955	3.35182	4.08559	20.6447	30.6665	31.9336	-3.14926	1.07212e-48	down	Putative serine/threonine protein phosphatase superfamily protein
Zm00001d030990	0.109841	0.111369	0.163981	1.03307	1.22566	0.838862	-3.14925	1.50587e-22	down	F-box/LRR-repeat protein 17
Zm00001d044529	0.407231	0.512707	0.524569	3.87916	2.75327	4.88638	-3.14771	1.70076e-26	down	Protein NRT1/ PTR FAMILY 6.2
Zm00001d010048	9.55049	9.03296	8.03624	96.6837	65.6412	50.9706	-3.14249	5.13112e-31	down	Dehydration-responsive element-binding protein 2A
Zm00001d033707	40.9847	40.4699	44.878	208.286	315.45	479.332	-3.14019	7.66698e-26	down	Microsomal glutathione s-transferase
Zm00001d043314	17.9336	17.6842	17.7438	82.8301	155.889	186.894	-3.13881	4.53122e-26	down	Mal d 1-associated protein
Zm00001d043094	1.11783	1.10515	1.20492	9.83064	8.64746	8.79649	-3.13848	6.12443e-128	down	Pentatricopeptide repeat-containing protein mitochondrial
Zm00001d000526	40.9724	40.6446	39.3827	437.154	285.941	238.455	-3.13662	2.05097e-35	down
Zm00001d017290	0.235124	0.238398	0.210542	1.12676	1.12691	3.39164	-3.13539	1.25831e-06	down	Late embryogenesis abundant (LEA) hydroxyproline-rich glycoprotein family
Zm00001d024973	0.142321	0.143118	0.22148	0.419756	0.866513	2.6694	-3.13231	8.95793e-07	down
Zm00001d015796	0.86989	0.76438	0.913536	5.92758	8.51481	6.0557	-3.13098	3.25826e-30	down
Zm00001d033878	0.305083	0.258716	0.102708	2.14513	1.71572	1.70209	-3.12525	2.18512e-13	down	ACT domain-containing protein ACR1
Zm00001d008138	0.12529	0.096104	0.087056	0.992806	0.554198	1.13882	-3.12253	2.90211e-07	down
Zm00001d017401	5.47209	5.66059	6.32591	38.946	48.7874	48.4619	-3.11242	1.35462e-124	down	Hsp70-Hsp90 organizing protein 3
Zm00001d048066	5.1363	4.62948	5.34164	46.0923	39.8634	32.0417	-3.11206	3.06096e-70	down	Sec14p-like phosphatidylinositol transfer family protein
Zm00001d013809	94.6543	95.0083	100.324	620.972	812.289	831.368	-3.1114	1.7332e-95	down	Protein DETOXIFICATION 40
Zm00001d000522	53.0508	58.3875	56.7071	458.662	445.103	409.361	-3.1103	3.09045e-155	down
Zm00001d048683	1.37336	1.30887	1.23828	9.84628	10.2737	10.6827	-3.10949	3.3259e-92	down	Putative RING zinc finger domain superfamily protein
Zm00001d052551	0.283532	0.039725	0.059383	1.31401	1.29831	0.552694	-3.10797	9.41075e-05	down	Alpha carbonic anhydrase 1 chloroplastic
Zm00001d029708	15.6284	16.6669	14.4131	95.4013	149.708	121.506	-3.10734	3.03343e-51	down	glutathione transferase30
zma-MIR156f	1.26206	1.69231	2.83353	14.7886	15.1876	13.9329	-3.10163	4.22714e-21	down
Zm00001d023029	0.340162	0.285384	0.132452	2.25923	1.71314	2.65463	-3.09725	3.89697e-06	down
Zm00001d045514	0.306058	0.18203	0.310388	1.59647	2.56026	2.10259	-3.09589	4.33836e-17	down
Zm00001d009084	144.597	136.036	159.417	1120.75	1247.28	1026.04	-3.09581	7.05719e-201	down	S-adenosyl-L-methionine-dependent methyltransferases superfamily protein
Zm00001d022506	0.22591	0.209473	0.080496	1.60465	1.73155	0.93442	-3.09169	1.97143e-08	down	NAD(P)-binding Rossmann-fold superfamily protein
Zm00001d031023	0.425401	0.367526	0.356598	3.60896	2.85052	2.51384	-3.09135	8.95037e-33	down	L-type lectin-domain containing receptor kinase IX.1
Zm00001d002610	2.58873	2.6104	3.12452	21.8368	25.4486	16.7526	-3.09076	6.40119e-63	down	cytochrome P450 family 704 subfamily A polypeptide 2
Zm00001d037550	26.2247	24.9753	18.403	221.856	155.307	160.104	-3.08451	2.01547e-34	down	peroxidase 5
Zm00001d053212	0.538108	0.677463	0.922774	4.91013	5.4531	5.88831	-3.08059	5.19189e-44	down	E3 ubiquitin ligase BIG BROTHER-related
Zm00001d010543	0.127749	0.227412	0.385799	1.61933	2.11524	1.83652	-3.07912	5.37466e-15	down	Probable membrane-associated kinase regulator 4
Zm00001d024597	0.16978	0.206629	0.17857	1.29583	1.13952	1.81995	-3.07785	2.60359e-18	down
Zm00001d040561	40.6506	40.343	40.6785	333.588	318.075	277.433	-3.07754	4.29884e-132	down
Zm00001d034615	2.86625	2.65678	3.66913	21.9923	24.9243	22.6474	-3.0762	1.8685e-109	down	Protein LURP-one-related 14
Zm00001d045788	1.22587	1.01456	1.12749	5.79151	9.74636	10.1654	-3.07434	2.32905e-30	down	UDP-glycosyltransferase 72B1
Zm00001d012628	0.684838	0.715861	0.987586	5.86447	7.73414	4.63198	-3.07314	3.92365e-23	down	Insulin-degrading enzyme-like 1 peroxisomal
Zm00001d010828	0.640021	0.658311	0.771304	4.52834	5.06098	6.12101	-3.07308	2.999e-55	down	alpha/beta-Hydrolases superfamily protein
Zm00001d021629	0.500535	0.696495	1.02773	2.97887	7.36339	6.43327	-3.07165	4.46385e-16	down	Protein DETOXIFICATION 40
Zm00001d045480	0.710187	0.353923	0.41123	3.70917	4.42848	3.24562	-3.06418	8.76201e-22	down	Cell cycle regulated microtubule associated protein
Zm00001d009814	3.95181	4.78891	5.55342	35.0277	42.6008	30.0832	-3.06366	6.24767e-69	down	Putative leucine-rich repeat receptor-like protein kinase family protein
Zm00001d044542	2.45124	2.46692	2.49244	15.4551	20.252	20.3689	-3.06158	5.10485e-75	down
zma-MIR169i	7.90314	7.7576	6.06081	39.6839	44.0775	81.2871	-3.05978	5.99608e-18	down
Zm00001d014993	17.7259	15.3691	17.3131	127.126	86.7665	163.517	-3.05907	4.81868e-32	down	Luminal-binding protein 2
Zm00001d005506	0.864219	1.19483	1.31188	6.84177	10.2672	8.2421	-3.05798	1.84254e-39	down
Zm00001d020383	0.33461	0.28685	0.463161	3.20384	1.98875	2.8827	-3.05755	2.82609e-19	down	Aquaporin PIP1-6
Zm00001d048672	0.256819	0.282594	0.308037	1.84357	2.48513	2.1505	-3.05732	1.97214e-39	down	ATP-dependent DNA helicase Q-like 1
Zm00001d050220	1.05641	1.25181	1.37611	5.78721	6.08035	15.6486	-3.05566	1.08073e-12	down	Long chain base biosynthesis protein 1
Zm00001d007764	1.55815	1.88666	2.63919	13.9576	15.8231	15.4016	-3.05378	7.22019e-61	down	Hydroxyproline O-galactosyltransferase GALT4
Zm00001d016891	2.65619	2.25751	1.53436	16.8248	18.5535	13.6914	-3.04967	9.76111e-30	down	Beta-13-galactosyltransferase 7
Zm00001d030148	8.16084	7.86751	8.13207	50.4778	69.0388	61.4305	-3.04694	1.68069e-89	down
Zm00001d050302	2.31026	2.282	2.57284	17.6753	14.2015	21.3973	-3.0463	5.49476e-45	down	DUF1262 family protein
Zm00001d032643	0.051904	0.161323	0.070298	0.419522	0.730605	1.05344	-3.04481	2.24176e-05	down
Zm00001d042812	25.3849	24.5192	26.6902	213.68	186.103	168.524	-3.03983	1.6701e-112	down	Tetratricopeptide repeat (TPR)-like superfamily protein
Zm00001d043238	6.47303	6.84234	9.33743	67.6448	59.8519	39.6721	-3.03803	1.72933e-38	down	Peroxidase 56
Zm00001d032458	39.5433	37.051	43.3369	218.071	356.927	311.913	-3.03269	2.79693e-54	down	cytochrome P450 family 87 subfamily A polypeptide 6
Zm00001d034643	3.85927	3.82618	3.87861	19.0741	21.8848	44.1158	-3.02968	3.42113e-18	down	Actin-depolymerizing factor 10
Zm00001d044162	0.615849	0.482292	0.718361	4.69219	5.17168	3.55064	-3.02929	1.36963e-36	down	Probable WRKY transcription factor 71
Zm00001d005439	0.375258	0.3959	0.524834	1.76468	3.11396	4.71027	-3.02841	1.2443e-12	down	Disulfide oxidoreductase/ monooxygenase/ oxidoreductase
Zm00001d001832	1.18567	1.07905	1.18051	7.53027	9.23878	8.70693	-3.02703	8.02357e-52	down	NDR1/HIN1-like 25
Zm00001d000853	2.48041	1.89273	1.70819	17.8348	15.5018	11.9845	-3.02688	6.52382e-31	down
Zm00001d009619	1.60506	1.31911	0.330458	7.9998	8.91713	8.05625	-3.0255	2.55025e-09	down	Putative WRKY DNA-binding domain superfamily protein
Zm00001d046510	5.33587	6.21361	6.29186	39.7692	34.3647	56.5439	-3.02506	1.39274e-36	down
Zm00001d009961	1.42624	2.13066	1.71963	12.4054	11.5153	15.6023	-3.02322	1.07913e-23	down	ROTUNDIFOLIA like 12
Zm00001d022017	0.590719	0.600709	0.426716	2.96447	4.57819	4.5377	-3.02289	1.3244e-26	down	Probable indole-3-acetic acid-amido synthetase GH3.1
Zm00001d014744	26.9131	27.8486	30.0092	192.648	188.056	239.666	-3.02248	1.84823e-87	down	Uncharacterised protein family (UPF0114)
Zm00001d005306	14.0202	14.9384	17.2407	122.673	118.896	96.5824	-3.02182	6.63503e-110	down	Dynamin-related protein 1E
Zm00001d034387	1.73312	1.76555	1.85025	10.5122	15.5623	13.4115	-3.02039	1.8414e-69	down	aldehyde oxidase1
Zm00001d035945	0.167058	0.184237	0.090746	1.20367	1.20486	1.05494	-3.01874	2.11161e-10	down
Zm00001d012580	0.546419	0.312079	0.459538	3.75059	3.56557	2.47212	-3.01713	7.67932e-21	down
Zm00001d036616	3.69616	3.06637	3.63272	32.1157	26.0532	17.8263	-3.01258	8.09846e-28	down
Zm00001d033271	1.89809	2.02617	2.24846	16.1227	17.3486	11.5279	-3.01101	4.3006e-49	down	F-box domain containing protein expressed
Zm00001d044726	2.37122	2.42286	2.49896	29.6984	12.544	10.6391	-3.00986	1.81577e-14	down	NF-X1-type zinc finger protein NFXL1
Zm00001d037687	4.47083	4.44077	4.92459	22.9852	29.5338	47.4576	-3.00481	2.02741e-25	down	derlin3
Zm00001d053266	1.10776	0.826302	1.09356	1.99115	3.87832	15.9099	-3.00217	1.1899e-05	down
Zm00001d027155	1.00995	0.923989	1.03425	11.7643	6.17695	3.53777	-3.00202	4.63536e-11	down
Zm00001d030725	9.26912	4.81022	8.51625	51.6873	27.6969	82.1728	-3.00073	6.46219e-13	down	Heat shock protein 70
Zm00001d003356	45.2083	45.6912	30.3821	373.105	320.03	194.598	-3.00043	2.20981e-22	down	ATFP4
Zm00001d012629	0.174911	0.168787	0.24421	1.32599	1.59351	1.30514	-2.99919	4.32636e-48	down
Zm00001d019672	13.4748	11.0644	13.6083	129.986	88.7236	56.0438	-2.99838	6.10491e-23	down	Type I inositol polyphosphate 5-phosphatase 2
Zm00001d042750	0.706966	0.968291	0.910048	6.38732	6.75869	5.68833	-2.99811	1.3566e-36	down	Protein YLS9
Zm00001d051525	3.42686	3.5115	11.4672	46.8049	50.5197	31.3786	-2.99708	7.79251e-12	down	Oligopeptide transporter 4
Zm00001d047905	0.158188	0.083418	0.264978	1.27469	1.23097	1.16371	-2.99293	1.0678e-08	down
Zm00001d045476	4.21425	3.95487	4.55312	21.3039	30.7491	39.2033	-2.98928	9.94455e-33	down
Zm00001d039674	12.7423	14.9452	16.706	103.927	128.503	85.7356	-2.98886	8.36556e-63	down	Phosphoenolpyruvate/phosphate translocator 2 chloroplastic
Zm00001d018297	16.318	16.2537	19.495	110.717	114.205	145.661	-2.98582	4.36949e-77	down	Chaperone DnaJ-domain superfamily protein
Zm00001d042801	4.42703	4.64201	5.02892	23.0761	44.9336	33.0627	-2.98289	7.43906e-34	down	GABA transporter 1
Zm00001d015829	4.81835	9.19464	10.3454	47.6844	54.7426	69.5184	-2.98012	6.51534e-24	down	Probable copper-transporting ATPase HMA5
Zm00001d014198	1.95318	2.18715	2.75212	15.5982	13.9058	19.1332	-2.97909	4.31636e-51	down	Dof-type zinc finger DNA-binding family protein
Zm00001d000909	6.63905	6.70077	6.09999	31.8308	56.326	51.2653	-2.97803	6.21047e-33	down
Zm00001d039591	2.20562	2.78007	3.84503	23.0965	21.4721	17.4678	-2.97386	2.29826e-37	down
Zm00001d047993	4.15535	4.35703	5.17047	28.2523	22.664	45.334	-2.9732	1.19982e-25	down	Probable inactive poly [ADP-ribose] polymerase SRO1
Zm00001d036901	0.514269	0.480678	0.417855	3.38093	3.678	3.21957	-2.96933	3.93984e-33	down	Putative lectin-like receptor protein kinase family protein
Zm00001d013406	6.05594	5.23854	6.78882	37.358	32.8263	56.688	-2.96911	4.99494e-33	down	alpha/beta-Hydrolases superfamily protein
Zm00001d028419	0.165794	0.223299	0.269541	1.27609	1.95837	1.41527	-2.96876	3.48713e-19	down	cytochrome P450 family 76 subfamily C polypeptide 7
Zm00001d018964	0.695638	0.623176	0.547506	6.05874	1.52005	5.65022	-2.96837	3.40492e-09	down	Guanylate-binding family protein
Zm00001d020442	1.44913	2.1572	2.35692	11.8357	13.5149	16.5134	-2.96768	3.29297e-32	down
Zm00001d043853	10.0979	10.7568	8.64934	66.9685	79.7912	63.1869	-2.96537	8.03051e-62	down	O-acyltransferase WSD1
Zm00001d011843	4.84156	3.96088	4.02497	31.2438	33.7992	25.9051	-2.96241	1.14086e-61	down	Protein SHI RELATED SEQUENCE 6
Zm00001d039142	28.1753	27.403	30.3198	189.389	189.847	223.172	-2.96024	1.67465e-121	down	Solanesyl diphosphate synthase 2 chloroplastic
Zm00001d001924	3.56875	3.4913	4.03362	35.6828	26.0077	15.9183	-2.95607	3.90297e-24	down	KAR-UP oxidoreductase 1
Zm00001d001497	0.699224	0.617272	0.81945	8.02168	2.68499	4.11458	-2.95476	1.82781e-11	down
Zm00001d033471	0.327931	0.42859	0.434184	2.33954	3.28781	2.71907	-2.9471	3.82234e-22	down	Putative DNA-binding protein
Zm00001d030009	46.3433	44.7857	47.5627	369.734	345.841	246.782	-2.9397	1.16979e-58	down	Haloacid dehalogenase-like hydrolase domain-containing protein Sgpp
Zm00001d039183	3.54255	2.92449	3.99825	29.6814	22.8688	19.3917	-2.93689	2.22845e-44	down	Protein HYPER-SENSITIVITY-RELATED 4
Zm00001d047814	1.46699	1.14076	1.31953	8.86235	8.95498	9.44229	-2.93647	3.69787e-78	down	Catalytic/ hydrolase
Zm00001d033079	4.98055	4.42946	4.35395	42.0102	30.638	22.8377	-2.93562	9.50609e-30	down	GDSL esterase/lipase
Zm00001d014062	1.32738	1.62182	2.24195	11.7389	13.7282	10.1426	-2.93549	1.52117e-43	down	Leucine Rich Repeat family protein expressed; protein
Zm00001d051166	0.894171	0.997866	1.06355	7.07689	6.61232	6.67913	-2.92985	4.91277e-88	down	phenylalanine ammonia lyase4
Zm00001d044622	1.54799	1.26283	1.23178	13.294	9.0509	5.70341	-2.92942	1.03278e-18	down	F-box/LRR-repeat protein 3
Zm00001d003174	1.83697	2.25651	1.94236	12.7255	13.6321	15.2874	-2.92134	2.59577e-57	down	NAD(P)-binding Rossmann-fold superfamily protein
Zm00001d011548	1.28665	1.07697	1.12093	6.66481	9.32099	8.19492	-2.92132	1.48573e-33	down
Zm00001d053068	1.1021	1.16582	1.58385	7.66015	10.0678	8.52711	-2.91631	6.9237e-39	down
Zm00001d041079	1.63828	2.01789	2.25544	12.5961	13.3239	14.202	-2.91551	5.05594e-62	down	Quinolinate synthase chloroplastic
Zm00001d037700	3.80318	5.47618	3.90528	27.684	35.3484	27.4763	-2.9113	1.66696e-39	down	Heat shock protein 4
Zm00001d017752	0.236888	0.153809	0.324497	2.04863	1.14983	1.59366	-2.90877	5.05117e-11	down	Transcription factor GT-3b
Zm00001d019117	67.1604	66.1174	58.3809	437.625	416.887	450.096	-2.90835	4.83352e-82	down
Zm00001d047334	0.202735	0.108228	0.099848	1.59404	0.82126	0.60519	-2.90778	1.42678e-05	down	Zinc finger protein AZF2
Zm00001d036925	8.10032	9.8617	11.2797	67.5165	55.785	73.0065	-2.90446	4.19211e-57	down	Protein kinase Kelch repeat:Kelch
Zm00001d053642	3.70034	3.59196	4.11447	23.3873	25.3534	28.1618	-2.90394	1.93698e-117	down	EIN3-binding F-box protein 1
Zm00001d039988	0.070629	0.109016	0.361376	1.70473	1.26956	0.54428	-2.90136	9.14702e-05	down
Zm00001d025761	14.3377	14.7671	19.5209	116.857	115.791	93.1169	-2.89974	4.09112e-82	down	NAD(P)-binding Rossmann-fold superfamily protein
Zm00001d020443	1.36097	1.54866	1.81804	9.04091	10.2515	12.6274	-2.89935	3.14028e-35	down
Zm00001d039471	0.280253	0.130837	0.190123	1.64183	1.06232	1.37516	-2.89908	1.56876e-13	down	IQ-domain 6
Zm00001d023611	0.642792	0.878286	1.25736	5.87618	7.05522	5.61001	-2.89881	6.04681e-33	down	Putative leucine-rich repeat receptor-like protein kinase family protein
Zm00001d011889	2.90667	2.69165	2.88899	19.9957	20.0904	17.2005	-2.89797	1.07615e-111	down	hexokinase9
Zm00001d017025	0.216127	0.328507	0.336772	1.37915	2.57108	2.02716	-2.89649	3.41177e-19	down	Nitrate reductase [NADH] 2
Zm00001d045360	0.41205	0.19024	0.12132	1.6199	1.7089	2.07818	-2.89149	1.84665e-06	down
Zm00001d052938	1.52652	1.40329	1.45572	12.8618	9.69804	7.03411	-2.89022	1.00101e-29	down
Zm00001d037779	7.7102	6.3028	6.30199	66.5096	49.2466	20.6113	-2.88577	3.59894e-13	down	tonoplast intrinsic protein4
Zm00001d019936	15.7882	12.1173	12.4129	82.4348	86.0683	101.493	-2.88565	1.46061e-51	down
Zm00001d036262	9.09393	9.66408	11.0641	61.579	68.1646	68.2675	-2.8819	5.63435e-167	down	Protein kinase superfamily protein
Zm00001d027733	0.487411	0.789158	0.582188	2.00183	2.03561	8.34762	-2.87969	4.52414e-06	down
Zm00001d042732	1.15083	1.31709	0.482707	6.78453	7.45083	6.17207	-2.87572	7.23974e-12	down	Peptidase family M48 family protein
Zm00001d040733	1.76643	1.93513	2.43853	10.544	9.98093	19.7796	-2.87334	9.93649e-20	down	GDSL esterase/lipase LIP-4
Zm00001d027998	1.17779	1.4384	1.88994	11.1947	9.85816	8.5615	-2.87158	8.27187e-36	down	VQ motif-containing protein 9
Zm00001d002181	0.782267	0.886984	0.974828	5.3484	6.59448	5.54148	-2.87123	6.95643e-76	down	G-type lectin S-receptor-like serine/threonine-protein kinase B120
Zm00001d026567	1.23749	1.81432	1.6878	7.56221	7.09305	16.5932	-2.87093	2.71165e-14	down
Zm00001d034842	1.03315	0.925637	0.862787	7.31551	6.59216	4.89503	-2.86826	5.86802e-39	down	Oligomeric Golgi complex subunit 2
Zm00001d017008	0.586568	0.498178	0.471647	3.452	3.00446	4.11894	-2.86605	1.88791e-15	down
Zm00001d047705	13.0827	15.3844	16.0745	111.417	114.77	67.338	-2.86502	1.2574e-34	down	Cyclase/dehydrase family protein
Zm00001d052939	2.03957	1.63653	1.76055	16.0972	9.90179	9.78748	-2.86488	2.87885e-27	down	OSJNBb0045P24.5 protein
Zm00001d053724	0.935247	1.12084	1.11765	6.05274	8.29504	6.74393	-2.86296	4.53189e-41	down
Zm00001d020250	0.112905	0.108527	0.03141	0.458209	0.69368	0.870041	-2.85579	0.000119878	down
Zm00001d013610	0.414644	0.356575	0.491814	1.82805	3.67461	2.95665	-2.85449	1.76442e-12	down	Osmotin-like protein OSM34
Zm00001d045450	10.2743	9.00439	10.4952	57.8209	76.869	59.0218	-2.84659	3.53342e-82	down	enolpyruvylshikimate phosphate synthase1
Zm00001d027341	0.629668	0.53036	0.472987	3.85764	4.21791	2.72091	-2.84615	1.51473e-24	down	AAA-ATPase
Zm00001d030544	15.7221	16.2446	17.1662	90.63	117.115	110.826	-2.84206	2.53989e-98	down	Glyoxylate reductase
Zm00001d021784	62.9874	75.8086	103.011	679.663	437.475	429.443	-2.84152	2.68051e-29	down	Chlorophyll a-b binding protein of LHCII type III
Zm00001d041495	2.78292	2.80468	3.29573	15.4602	23.8312	18.2126	-2.83767	6.4767e-53	down	SRP40 carboxy-terminal domain protein
Zm00001d003750	3.331	3.50725	4.27198	14.1376	14.5744	42.138	-2.83566	5.84926e-11	down	Digalactosyldiacylglycerol synthase 1 chloroplastic
Zm00001d005003	0.287923	0.265285	0.233975	1.96638	1.93742	1.5272	-2.83316	9.02742e-16	down	Calmodulin
Zm00001d014760	6.51862	5.82137	6.37552	50.9947	41.8753	27.8557	-2.83191	4.82299e-32	down	Lysophospholipid acyltransferase LPEAT2
Zm00001d038993	1.63314	1.99497	1.7223	7.41668	15.4374	11.9418	-2.82936	4.57597e-19	down
Zm00001d033797	3.44127	3.06784	4.00252	21.6935	26.6519	19.0781	-2.82932	7.47285e-68	down	alpha/beta-Hydrolases superfamily protein
Zm00001d037192	0.188063	0.175339	0.195176	0.820333	1.51601	1.37901	-2.82904	6.45491e-12	down	Putative RING zinc finger domain superfamily protein
Zm00001d022277	28.6306	28.3285	30.3015	142.24	211.814	206.282	-2.82798	1.05537e-54	down	tolB protein-related
Zm00001d047582	32.9906	27.5714	31.4729	115.401	137.932	333.268	-2.82684	1.33606e-12	down	galactinol synthase3
Zm00001d007753	52.7875	41.6712	47.8133	212.783	362.514	338.312	-2.8257	2.54709e-34	down	Eukaryotic aspartyl protease family protein
Zm00001d047202	0.77813	0.761751	1.10651	4.09374	6.11751	6.718	-2.82444	9.7486e-22	down	VQ motif-containing protein
Zm00001d030981	0.163768	0.166257	0.225068	0.862172	1.45878	1.21443	-2.82369	1.00661e-21	down	Leucine-rich repeat protein kinase family protein
Zm00001d008255	1.09146	0.85702	1.28499	5.83215	8.03481	6.7167	-2.82168	2.59211e-41	down	Yucca6
Zm00001d033564	0.491538	0.525509	0.569602	2.30037	2.99923	5.02412	-2.82156	1.06604e-11	down	Octicosapeptide/Phox/Bem1p family protein
Zm00001d038250	0.908014	0.791019	0.811149	5.64121	4.95396	5.51199	-2.81656	7.61728e-47	down	HSP40/DnaJ peptide-binding protein
Zm00001d013502	0.171924	0.512153	0.175946	1.3833	2.69867	1.87804	-2.81377	2.74899e-05	down
Zm00001d000483	0.05292	0.024339	0.065762	0.289759	0.32887	0.269019	-2.81212	6.4024e-10	down
Zm00001d037914	1.25918	1.39804	2.02255	5.38875	7.95815	16.1409	-2.81112	1.243e-09	down
Zm00001d026952	0.730807	0.614049	0.537824	3.86585	4.62609	3.77274	-2.80953	3.66796e-23	down
Zm00001d038764	54.9643	47.826	47.7207	359.076	345.591	247.166	-2.80181	2.36435e-47	down	UDP-glycosyltransferase 88A1
Zm00001d019256	2.52324	2.15308	2.36398	11.8906	17.8811	14.6696	-2.79826	1.57823e-46	down	UDP-glycosyltransferase 76C1
Zm00001d044857	2.94093	2.90928	2.95072	19.7012	18.4045	17.459	-2.79712	6.00692e-89	down	Putative AP2/EREBP transcription factor superfamily protein
Zm00001d028469	1.01355	1.20879	1.4696	6.94903	7.69251	8.48176	-2.79702	8.10719e-35	down
Zm00001d052268	9.50552	10.2801	10.6375	82.5319	67.1046	41.5186	-2.79666	1.80338e-26	down	NEP1-interacting protein-like 2
Zm00001d047726	2.25687	2.35552	2.55046	10.2013	15.7173	19.0035	-2.79589	2.00969e-28	down	DnaJ protein ERDJ3A
Zm00001d007477	0.359577	0.333616	0.509779	2.01561	3.07615	2.41762	-2.79114	3.95028e-26	down
Zm00001d022562	0.145673	0.0759641	0.123538	0.642486	0.725405	0.851691	-2.79096	3.20791e-12	down	zinc finger (C3HC4-type RING finger) family protein
Zm00001d044146	7.18616	7.33754	8.43087	67.9808	49.4525	25.7189	-2.78998	6.45738e-17	down	cytochrome P450 family 72 subfamily A polypeptide 8
Zm00001d037061	0.773612	0.648351	0.914567	5.13056	5.03049	4.31908	-2.78627	7.65143e-49	down	Peroxidase 64
Zm00001d022560	0.90023	1.01966	1.04948	5.14125	6.12524	7.23731	-2.78615	5.71754e-51	down	LON protease2
Zm00001d028565	1.26069	1.40123	1.63671	9.20968	10.0053	7.53299	-2.78355	2.08574e-59	down
Zm00001d046281	0.432351	0.428676	0.380067	1.81983	2.64748	3.36992	-2.78354	4.75314e-13	down
Zm00001d048913	0.056362	0.242681	0.320982	1.36362	0.978558	1.49329	-2.78349	1.42966e-05	down	Probable calcium-binding protein CML45
Zm00001d006034	9.37079	8.94723	12.2763	64.1167	66.7815	57.9743	-2.78143	2.09245e-108	down	DNA binding protein
Zm00001d041282	0.397031	0.279264	0.222159	0.48491	0.862062	4.31429	-2.78067	0.000496892	down
Zm00001d018367	0.063045	0.086866	0.171059	0.409822	0.431185	1.05905	-2.78009	1.6686e-05	down	Spermidine hydroxycinnamoyl transferase
Zm00001d042292	0.282374	0.22462	0.285245	0.916969	2.29686	1.95167	-2.77953	1.72179e-06	down	SAUR-like auxin-responsive protein family
Zm00001d028307	5.70516	5.21096	6.91288	31.2158	28.6299	49.4415	-2.77517	1.49183e-27	down	Probable inactive poly [ADP-ribose] polymerase SRO1
Zm00001d017653	1.06971	1.16127	1.27574	8.38192	7.16344	6.14656	-2.77437	1.87929e-40	down	E3 ubiquitin-protein ligase ATL4
Zm00001d041826	1.36935	1.37617	1.03797	5.90196	9.53973	8.3242	-2.77194	1.23394e-23	down	protein; Protein kinase domain containing protein
Zm00001d047779	1.69754	1.92755	1.65079	12.1942	12.5889	8.1124	-2.76662	1.65569e-28	down	Whole genome shotgun sequence of line PN40024 scaffold_36.assembly12x (Fragment)
Zm00001d020780	35.5321	28.6871	30.9915	133.47	214.215	238.496	-2.76502	6.45494e-29	down	glutathione transferase23
Zm00001d022628	0.733876	0.747966	0.748318	4.58139	4.08114	5.0255	-2.76105	1.81954e-63	down	R2R3MYB-domain protein
Zm00001d001677	0.035856	0.165185	0.339617	1.05707	1.08784	0.992156	-2.76065	8.30417e-05	down
Zm00001d008800	0.272316	0.175479	0.170442	1.40225	1.11758	1.29325	-2.75433	8.02285e-23	down	Putative MYB DNA-binding domain superfamily protein
Zm00001d025887	34.9919	35.0299	36.0784	256.496	238.689	152.417	-2.75375	5.62503e-37	down	Probable metal-nicotianamine transporter YSL7
Zm00001d009820	0.980501	1.15564	0.92692	5.53717	6.13289	7.39623	-2.74994	1.24398e-25	down
Zm00001d052335	2.49983	2.18031	2.84831	10.87	18.7172	16.1629	-2.74816	7.96952e-32	down	Peroxidase 67
Zm00001d013842	3.24434	3.2638	4.01712	10.1715	21.3629	32.1309	-2.74476	6.63114e-13	down	Heat shock 70 kDa protein
Zm00001d003931	14.3415	14.6574	15.7616	81.7282	84.2934	104.308	-2.74452	1.86991e-74	down	ACR4
Zm00001d013732	2.33158	1.89332	2.07829	12.0878	10.8558	15.1581	-2.74239	2.76707e-34	down	LOB domain-containing protein 28
Zm00001d037387	0.124072	0.077119	0.12003	0.296592	0.700953	1.08082	-2.73949	0.000151617	down	DUF679 domain membrane protein 7
Zm00001d034388	18.8904	16.2506	18.0295	122.739	122.638	76.152	-2.7388	6.90094e-37	down	aldehyde oxidase4
Zm00001d000523	16.0777	15.1452	16.7945	112.17	89.1204	87.1391	-2.73671	2.90513e-72	down
Zm00001d021571	14.8314	14.2978	14.031	49.2909	87.7622	122.989	-2.73516	2.29412e-17	down	UDP-glycosyltransferase 71B1
Zm00001d051440	0.411813	0.832249	0.924621	4.8982	5.33718	2.88187	-2.7324	5.6805e-09	down
Zm00001d006647	0.558802	0.311158	0.744658	3.83267	3.49102	2.29269	-2.73229	9.38553e-16	down
Zm00001d049539	1.24276	1.10572	1.14746	4.38855	6.5862	10.0355	-2.73047	3.35619e-16	down	FAD-binding Berberine family protein
Zm00001d043839	12.1667	10.3002	11.9114	80.3549	73.3809	52.03	-2.72721	1.34886e-41	down
Zm00001d031443	2.20932	1.72261	2.32044	10.7995	13.931	12.628	-2.72466	7.4098e-41	down	DUF2361 family protein
Zm00001d007486	2.2981	2.8484	3.66095	12.3669	23.3825	16.7228	-2.72463	6.07045e-24	down	UDP-glycosyltransferase 72B1
Zm00001d019445	0.295486	0.164009	0.265194	1.13034	1.87456	1.697	-2.72456	8.48533e-05	down
Zm00001d044378	0.054866	0.126382	0.148621	1.23551	0.327158	0.44607	-2.72052	0.000786696	down
Zm00001d027907	1.37124	1.45995	1.94832	7.4291	10.7734	10.2123	-2.7177	7.89116e-39	down	DUF936 family protein
Zm00001d049234	31.3486	29.4903	33.6824	166.78	215.845	179.025	-2.71733	4.79498e-106	down	glycine1
Zm00001d038555	8.36345	8.85692	9.97737	39.5651	58.525	63.0352	-2.71553	1.851e-40	down	Cytochrome P450 98A3
Zm00001d054004	0.345395	0.297	0.516948	1.19405	3.17319	2.50639	-2.71546	7.76795e-10	down	plant-specific domain TIGR01589 family protein
Zm00001d006351	0.845144	1.09056	1.30645	7.8148	7.18163	4.14903	-2.71502	1.32016e-21	down	Protein argonaute 1
Zm00001d016220	0.098798	0.094297	0.360089	0.545418	1.79022	0.892573	-2.7149	5.26006e-05	down	LRR receptor-like serine/threonine-protein kinase RCH1
Zm00001d043200	0.92462	1.01206	1.52022	8.42087	7.84237	4.06091	-2.71375	6.27781e-17	down
Zm00001d009626	1.8713	2.12679	2.65017	14.1985	13.4047	11.417	-2.70866	5.63986e-57	down	protein phosphatase homolog9
Zm00001d042014	0.412226	0.425943	0.306172	1.28142	1.41455	4.42261	-2.70259	0.000813181	down
Zm00001d053322	0.142334	0.147378	0.164843	0.500119	0.530446	1.6508	-2.70221	5.55103e-06	down	Putative lectin-like receptor protein kinase family protein
Zm00001d002347	25.6371	23.6324	26.025	97.5128	118.551	224.538	-2.7011	1.17098e-16	down	Bifunctional inhibitor/lipid-transfer protein/seed storage 2S albumin superfamily protein
Zm00001d018098	1.98246	1.92107	2.2249	13.0146	12.9888	9.97623	-2.69904	1.21049e-74	down	Amidase
Zm00001d026471	0.621762	0.857562	1.15393	4.76614	5.94284	4.56711	-2.69376	1.95357e-27	down	UDP-glycosyltransferase 89B1
Zm00001d008327	1.3424	1.28023	1.39682	4.80223	8.84122	9.85688	-2.69051	1.75212e-19	down	H/ACA ribonucleoprotein complex subunit 4
Zm00001d053146	1.389	1.00111	1.06849	4.46331	6.46352	9.35796	-2.68619	9.42177e-13	down	pentatricopeptide (PPR) repeat protein
Zm00001d025727	0.54631	0.625521	0.664368	4.29028	3.65625	2.73301	-2.68545	9.36692e-34	down	U-box domain-containing protein 7
Zm00001d012819	1.41049	1.51479	1.47944	5.6204	11.5981	8.59693	-2.68354	1.30942e-19	down	Protein SRG1
Zm00001d021695	1.64807	1.85414	1.67999	9.86553	10.4172	9.98201	-2.68296	6.58759e-81	down	O-Glycosyl hydrolases family 17 protein
Zm00001d000113	1.91336	2.14281	1.78292	10.4809	6.58956	16.8509	-2.68174	5.23843e-12	down
Zm00001d050783	0.227227	0.21673	0.43131	1.85909	1.64475	1.63186	-2.68001	1.11239e-08	down	Molybdopterin synthase sulfur carrier subunit
Zm00001d034197	5.06161	5.45042	5.36718	19.8385	27.4166	44.7635	-2.67939	9.92233e-17	down
Zm00001d017801	4.06802	1.81265	0.957745	8.33711	17.6545	14.7049	-2.67793	5.69222e-07	down	Formate dehydrogenase chloroplastic/mitochondrial
Zm00001d049239	39.0171	27.8244	31.6183	153.711	227.962	189.7	-2.67697	2.23958e-37	down	Adenosylhomocysteinase
Zm00001d041082	0.345083	0.374482	0.418182	1.36449	2.90719	2.34731	-2.67397	8.14645e-17	down	kaurene synthase4
Zm00001d014743	1.04843	0.546654	0.4348	4.38587	2.60332	5.20557	-2.67257	2.17105e-06	down
Zm00001d028012	5.16665	5.47918	5.69702	27.1126	37.2371	29.9299	-2.66944	1.60615e-62	down	Ras-related protein Rab-6A
Zm00001d011315	0.738287	0.636162	0.740478	1.81201	5.41629	5.06707	-2.66918	7.34552e-12	down	ABC transporter G family member 40
Zm00001d000499	1.18713	0.953873	1.1617	8.07404	4.97149	5.94197	-2.66854	6.24925e-22	down
Zm00001d008449	2.90114	3.17176	2.00773	12.8484	20.6021	13.8858	-2.66829	1.45759e-18	down
Zm00001d039139	0.295705	0.534629	0.581993	2.56589	3.15037	2.40783	-2.66469	6.59526e-18	down	Carbohydrate-binding X8 domain superfamily protein
Zm00001d036035	12.9899	12.9084	12.9106	55.0028	67.4394	99.6547	-2.66361	5.5215e-26	down	Putative peptidyl-prolyl cis-trans isomerase family protein
Zm00001d050790	0.516815	0.36323	0.323672	2.37312	2.66186	2.03919	-2.65684	2.14702e-24	down	DNA binding protein%3B DNA binding protein isoform 1%3B DNA binding protein isoform 2%3B DNA binding protein isoform 3
Zm00001d021247	0.986753	1.0369	1.11611	5.39093	5.40886	6.99451	-2.65205	7.63769e-54	down	Protein INAPERTURATE POLLEN1
Zm00001d043156	4.73074	5.28612	6.21214	35.6798	31.1434	24.9345	-2.65177	2.1683e-49	down	F-box protein
Zm00001d033818	3.46483	3.21155	3.44283	19.2326	21.023	17.3604	-2.64838	2.48801e-83	down	Transmembrane and coiled-coil domains protein 1
Zm00001d037797	20.2185	22.4953	27.7209	104.004	164.948	128.869	-2.64771	3.68001e-42	down	Serine carboxypeptidase-like 27
Zm00001d046883	14.8738	13.4854	15.296	67.3303	80.8561	98.4034	-2.64491	6.90471e-41	down	Diphthamide biosynthesis protein 3
Zm00001d024450	0.860771	0.687537	1.04068	4.07278	5.11542	5.34264	-2.64473	2.8747e-25	down
Zm00001d018941	3.51426	3.18466	3.43923	21.2305	20.2556	15.8285	-2.64253	1.41925e-58	down	Heat stress transcription factor A-6b
Zm00001d006787	0.371188	0.285556	0.174566	1.10268	0.711439	3.03654	-2.64184	3.03987e-05	down	Agenet domain-containing protein
Zm00001d053447	0.087201	0.158734	0.232545	0.632902	1.18546	0.895547	-2.6414	2.58249e-08	down	CONTAINS InterPro DOMAIN/s: Herpesvirus UL139 cytomegalovirus (InterPro:IPR021042); Has 30201 Blast hits to 17322 proteins in 780 species: Archae - 12; Bacteria - 1396; Metazoa - 17338; Fungi - 3422; Plants - 5037; Viruses - 0; Other Eukaryotes - 2 /.../ource: NCBI BLink).
Zm00001d018503	3.22255	3.38371	3.17858	21.564	20.1301	13.6372	-2.63887	4.11259e-33	down	Serine/threonine-protein phosphatase
Zm00001d016219	1.45855	1.44621	1.60673	6.94301	10.7238	7.7401	-2.63572	4.4543e-43	down	receptor like protein 7
Zm00001d052472	1.37799	1.26919	1.35108	6.97588	7.45937	8.03755	-2.63227	1.61804e-87	down	2-isopropylmalate synthase B
Zm00001d018940	0.247829	0.236245	0.276784	1.21897	1.89336	1.27058	-2.63176	1.2848e-11	down	early light inducible protein2
Zm00001d039542	71.6605	66.9156	73.5121	379.488	397.077	409.26	-2.63116	7.04309e-168	down	Phospholipase A1-Igamma1 chloroplastic
Zm00001d016301	0.937989	1.26651	1.4288	6.4255	8.36774	5.52127	-2.62975	2.14669e-27	down	Inorganic pyrophosphatase 1
Zm00001d051504	1.34014	1.63697	2.00029	9.03383	11.0815	7.56982	-2.62754	6.18325e-42	down	Probable purine permease 11
Zm00001d028531	21.4787	22.484	23.3221	75.7182	108.101	190.577	-2.62695	4.55209e-15	down	glycine-rich protein
Zm00001d011697	3.99578	4.68543	5.61303	25.0354	29.8828	24.4199	-2.6245	5.5259e-68	down	Mitochondrial substrate carrier family protein
Zm00001d027593	5.32207	3.96935	4.26631	30.4814	27.8031	17.396	-2.62078	6.4716e-24	down	proteasome component3
Zm00001d024975	0.930366	0.869412	1.05357	2.58085	3.84637	9.28599	-2.61862	1.52355e-08	down	Disease resistance protein RPM1
Zm00001d042096	34.4977	36.0073	43.5984	242.5	244.622	144.385	-2.6184	1.17028e-30	down	Glutathione S-transferase U16
Zm00001d008073	4.90766	3.95138	3.98928	26.4415	27.9946	17.5218	-2.61705	9.56905e-26	down
Zm00001d052167	0.898692	0.771992	0.820241	4.32316	4.50128	5.10412	-2.61586	1.06133e-25	down	Putative AP2/EREBP transcription factor superfamily protein
Zm00001d018087	2.37354	2.55951	3.28563	11.8104	12.2987	21.0049	-2.61472	2.20265e-19	down
Zm00001d013915	2.10178	2.05819	2.07599	9.80183	13.949	10.9907	-2.61455	1.56623e-47	down	Glutamyl-tRNA reductase 1 chloroplastic
Zm00001d006390	0.589485	0.594236	0.638419	3.02077	3.67251	3.48385	-2.61296	3.96584e-28	down
Zm00001d000224	1.54535	1.08101	0.886637	3.87402	6.50405	9.33076	-2.61131	1.14186e-11	down	F-box protein SKP2A
Zm00001d026306	2.28561	2.94001	3.19882	18.4164	16.7135	11.3688	-2.60992	1.1702e-30	down	Putative leucine-rich repeat receptor-like protein kinase family protein
Zm00001d028303	39.8761	34.6234	36.5328	186.306	222.948	204.018	-2.60853	2.50221e-88	down	Branched-chain-amino-acid aminotransferase
Zm00001d034068	4.58585	4.35973	5.64217	31.8727	31.1191	17.1489	-2.60815	9.42577e-24	down	UDP-glycosyltransferase 83A1
Zm00001d043613	17.5408	14.2859	15.2859	110.968	73.0383	74.8539	-2.60475	1.30217e-30	down	CHY-type/CTCHY-type/RING-type Zinc finger protein
Zm00001d034433	9.75806	9.99599	11.7252	34.2597	34.5934	101.977	-2.60096	1.57961e-09	down	Heat stress transcription factor A-6b
Zm00001d015140	0.917824	0.564562	0.510695	4.18548	2.13977	4.85377	-2.59994	2.48848e-07	down
Zm00001d011133	16.6549	18.6121	22.1952	130.505	106.95	75.8655	-2.59987	9.04742e-30	down	Putative WRKY DNA-binding domain superfamily protein
Zm00001d024821	1.0795	1.20343	0.920911	5.69672	7.02602	5.14362	-2.5995	2.0616e-34	down	Sucrose-phosphatase 2
Zm00001d024500	1.62945	2.07482	2.22835	11.6556	9.86986	10.955	-2.59832	3.13982e-39	down	late embryogenesis abundant protein
Zm00001d035588	3.11102	3.07111	4.15855	18.4371	21.8553	15.9797	-2.59799	5.8318e-57	down	Serine/threonine-protein kinase
Zm00001d020554	2.75249	2.69132	2.91549	18.1262	17.4625	10.283	-2.59658	2.06769e-24	down
Zm00001d005001	3.38706	4.28479	5.9508	22.365	30.7488	20.79	-2.59604	2.11907e-29	down	transporter of mugineic acid3
Zm00001d012675	185.415	174.783	168.986	769.438	1005.05	1115.98	-2.59208	1.67112e-44	down	Glutathione S-transferase 1
Zm00001d018746	0.648534	0.608428	0.670709	3.03456	2.25618	5.24477	-2.59132	5.10541e-14	down
Zm00001d002614	0.100098	0.117936	0.135834	0.583719	0.783579	0.564787	-2.59085	4.22971e-22	down	SPX domain-containing membrane protein
Zm00001d029996	1.50886	1.50819	1.53525	11.142	7.51619	6.19664	-2.59049	1.95569e-20	down	E3 ubiquitin-protein ligase ATL4
Zm00001d024637	0.261171	0.275591	0.297597	1.28507	1.4905	1.77614	-2.58959	3.93552e-31	down	L-type lectin-domain containing receptor kinase V.9
Zm00001d019479	3.26146	3.28136	4.03478	29.1732	20.2855	7.95914	-2.58861	4.87289e-10	down	granule-bound starch synthase1b
Zm00001d013165	0.198347	0.288993	0.275085	1.06461	1.72831	1.43477	-2.58695	3.1662e-08	down
Zm00001d039375	1.15156	1.88142	2.53574	7.83045	11.1575	10.7443	-2.57698	7.07872e-17	down	RING-H2 finger protein ATL3
Zm00001d007783	30.5796	32.93	34.6762	198.719	200.642	128.974	-2.57327	1.64911e-38	down	P-loop containing nucleoside triphosphate hydrolases superfamily protein
Zm00001d007430	0.164462	0.081395	0.150347	0.728839	0.721548	0.707862	-2.57157	5.17233e-14	down	Respiratory burst oxidase homolog protein C
Zm00001d034782	10.0278	10.7882	13.1692	55.3043	73.1322	53.6156	-2.57126	6.15157e-59	down	Ammonium transporter 2
Zm00001d005423	3.50096	3.52373	3.53969	15.6338	22.789	18.5512	-2.57124	4.57592e-33	down	DNA-directed RNA polymerases II IV and V subunit 12
Zm00001d039194	33.7689	35.0587	40.175	209.004	189.6	184.393	-2.57118	2.57685e-125	down	RNA polymerase sigma factor sigE chloroplastic/mitochondrial
Zm00001d019220	0.820744	0.649557	0.701119	4.42542	3.82918	3.48176	-2.56884	1.69293e-27	down	Excinuclease ABC C subunit N-terminal
Zm00001d023311	7.40867	5.53621	7.16497	40.9197	34.6637	31.9253	-2.56801	3.65058e-50	down	Os01g0112866 protein
Zm00001d004768	17.4476	15.7326	16.6051	87.4601	86.1683	93.2004	-2.56773	1.82469e-100	down	Glycosyl hydrolase superfamily protein
Zm00001d018438	1.77639	1.72326	1.88952	10.4234	10.299	8.21515	-2.56754	9.21067e-67	down	Ypt/Rab-GAP domain of gyp1p superfamily protein
Zm00001d022243	11.7622	10.6925	11.6297	43.4957	50.8997	87.213	-2.56334	2.5984e-19	down	Serine/arginine-rich SC35-like splicing factor SCL33
Zm00001d004495	1.56963	1.2769	1.66158	12.3696	8.62356	3.08595	-2.56315	5.21992e-08	down	WEB family protein
Zm00001d033012	4.76551	4.22268	4.89157	22.8825	24.0766	26.9686	-2.56188	2.13915e-76	down	F-box/kelch-repeat protein SKIP11
Zm00001d016807	0.417587	0.243003	0.289972	1.55145	2.21302	1.37206	-2.56044	1.15742e-14	down	mitogen-activated protein kinase kinase kinase 3
Zm00001d029706	2.38545	2.49671	2.26073	14.0874	13.5516	10.8581	-2.55848	8.36368e-43	down	glutathione transferase39
Zm00001d001307	0.445696	0.879076	1.23537	5.50012	4.77138	3.26146	-2.55827	2.94335e-10	down
Zm00001d007161	0.132582	0.264676	0.388463	0.587243	1.74704	1.73473	-2.55623	1.96185e-05	down	Peroxidase 52
Zm00001d027375	11.8115	12.6929	13.2691	73.3157	66.4158	60.7092	-2.55518	7.161e-80	down	LysM domain containing protein
Zm00001d022469	16.5582	16.8041	18.5049	58.8342	88.5055	126.949	-2.55314	9.30327e-20	down	Probable histone-arginine methyltransferase 1.4
Zm00001d031280	1.09922	1.39499	1.5891	6.03671	5.58159	9.83766	-2.54968	4.52394e-18	down	RNA-binding (RRM/RBD/RNP motifs) family protein
Zm00001d048358	20.7864	20.7642	24.0531	120.866	123.802	101.408	-2.5486	8.10929e-111	down	aconitase3
Zm00001d002402	6.2768	5.41634	6.03946	47.2717	33.9964	12.6935	-2.54805	1.95149e-09	down	Plant intracellular Ras-group-related LRR protein 7
Zm00001d016616	1.17037	1.44202	1.37197	7.31594	8.06267	5.80734	-2.54699	9.03815e-35	down	Ethylene-responsive transcription factor ERF115
Zm00001d001904	0.196487	0.245884	0.253833	1.15254	1.34648	1.26844	-2.54146	1.38385e-07	down
Zm00001d026189	0.251252	0.115568	0.094	0.690683	0.918651	0.911721	-2.54062	4.47565e-07	down	Putative leucine-rich repeat receptor-like protein kinase family protein
Zm00001d033718	10.1789	10.0367	9.94263	59.4081	49.9054	48.9658	-2.53615	7.72613e-65	down	ACD11 homolog protein
Zm00001d017212	2.54555	2.78108	3.79774	20.8285	16.2925	10.2401	-2.53395	2.58098e-19	down	LRR receptor-like serine/threonine-protein kinase EFR
Zm00001d011644	3.57791	3.53764	4.13315	19.763	21.6682	17.1955	-2.52943	1.45448e-96	down	ABC transporter B family member 9
Zm00001d006205	0.321941	0.389509	0.60262	2.5362	2.40367	1.79119	-2.52713	5.9695e-20	down	Subtilisin-like protease SBT3.9
Zm00001d012955	5.02134	4.32698	5.04498	16.5757	18.5527	39.3625	-2.52558	9.84816e-13	down	Fes1A
Zm00001d040066	3.93863	4.03017	4.70341	21.6329	22.446	21.6055	-2.5246	1.27055e-152	down	Glycosyltransferase family 61 protein
Zm00001d000012	0.159522	0.150083	0.207601	0.640677	1.24882	0.926166	-2.52433	2.15336e-07	down	Germin-like protein subfamily 1 member 8
Zm00001d010061	24.8855	25.1844	26.5	184.999	129.834	82.0676	-2.52113	7.86202e-18	down
Zm00001d018786	0.829395	0.940772	1.29174	5.60054	5.97428	4.20831	-2.52086	1.51988e-33	down	Disease resistance RPP13-like protein 4
Zm00001d010385	3.21974	3.08514	3.07936	23.2828	18.0647	7.50022	-2.51911	1.1797e-10	down	Protein UPSTREAM OF FLC
Zm00001d051675	6.47316	6.02631	8.48413	24.9639	46.3411	36.9726	-2.5189	2.72786e-25	down	Transmembrane 9 superfamily member 12
Zm00001d004804	3.62585	4.56768	5.85537	18.911	29.899	23.4483	-2.51615	2.06641e-29	down	Alkaline/neutral invertase CINV2
Zm00001d039050	0.49565	0.671879	0.922459	2.35853	3.75843	4.58856	-2.51473	1.95092e-11	down	DNA-3-methyladenine glycosylase 1
Zm00001d006795	2.31969	2.59852	1.8808	8.67529	13.749	13.1003	-2.5137	1.14784e-21	down	(Z)-3-hexen-1-ol acetyltransferase
Zm00001d004413	119.493	111.172	105.557	577.568	656.295	508.112	-2.5126	3.12516e-60	down	Cysteine synthase
Zm00001d019510	0.485168	0.479863	0.670374	1.61759	2.27617	4.44711	-2.50905	3.3083e-09	down	Folate/biopterin transporter family protein
Zm00001d048868	4.92037	4.82267	5.501	29.2297	29.3161	19.8977	-2.5082	1.05397e-39	down	14-3-3-like protein GF14 epsilon
Zm00001d001482	3.53323	3.06007	3.84335	16.601	15.0519	21.6903	-2.50797	1.20123e-34	down
Zm00001d003512	13.2074	12.3815	13.4562	79.0875	65.3507	55.9872	-2.50769	6.8897e-50	down	Zeaxanthin epoxidase chloroplastic
Zm00001d042940	7.70655	7.44035	10.3688	52.415	37.8943	39.5175	-2.50737	1.33999e-37	down	plant-specific domain TIGR01589 family protein expressed
Zm00001d013869	41.5893	39.4109	44.6816	205.433	210.748	227.3	-2.50581	4.72997e-122	down	Auxin-responsive protein SAUR32
Zm00001d044874	1.0836	0.738742	0.829605	2.29614	5.33286	6.08481	-2.50409	3.20934e-09	down	23.6 kDa heat shock protein mitochondrial
Zm00001d024789	0.138902	0.618213	1.05451	2.08668	3.3774	3.6384	-2.50395	4.38868e-05	down	(Z)-3-hexen-1-ol acetyltransferase
Zm00001d033428	1.13028	0.951665	1.03455	5.36575	5.91678	4.76222	-2.50316	1.65171e-30	down
Zm00001d017709	3.05484	3.08985	3.20174	23.7262	13.6748	10.4692	-2.50118	1.21748e-14	down	Secretory carrier-associated membrane protein 4
Zm00001d023336	1.84689	2.08581	2.1566	6.22396	8.22984	16.5728	-2.50106	2.58158e-10	down	Putative WRKY DNA-binding domain superfamily protein
Zm00001d021047	0.266802	0.292757	0.352833	1.2661	1.89775	1.55726	-2.50052	1.76281e-14	down	Nucleotide-diphospho-sugar transferase family protein
Zm00001d045202	10.0602	10.3337	12.274	72.6795	68.5954	25.2499	-2.49541	1.39624e-11	down	Protein kinase superfamily protein
Zm00001d000092	0.190694	0.135852	0.149772	0.545785	0.948039	1.19341	-2.49524	2.51075e-05	down	Expressed protein; protein
Zm00001d007956	0.855989	0.957233	1.26575	5.58972	4.92041	5.0102	-2.49186	1.65873e-42	down
Zm00001d027449	7.35262	9.17717	9.57531	45.0569	47.2042	40.3074	-2.49153	3.39713e-67	down
Zm00001d026353	0.465813	0.427965	0.50519	1.75874	1.87364	3.43251	-2.49097	1.48579e-14	down
Zm00001d029815	0.224071	0.239125	0.267315	0.901526	1.55463	1.34242	-2.49011	1.69083e-08	down	ATG1
Zm00001d036972	5.86487	5.59106	5.71161	35.5863	29.036	22.3934	-2.48639	3.67107e-34	down	Putative leucine-rich repeat receptor-like protein kinase family protein
Zm00001d045386	2.05997	1.09417	3.09825	8.19277	11.2484	11.6224	-2.48484	4.73862e-13	down	Ethylene-responsive transcription factor RAP2-2
Zm00001d024509	0.736887	0.461354	0.5645	2.98904	3.34729	2.67394	-2.48469	8.85954e-18	down	polymerase delta 4
Zm00001d034129	4.78997	5.45645	5.82521	30.6678	31.7464	18.7992	-2.48189	1.87047e-27	down	Peroxidase 73
Zm00001d051804	29.0806	25.8649	30.3592	87.2218	257.243	89.9952	-2.48055	7.98754e-10	down	Glutamine synthetase root isozyme 4
Zm00001d013810	42.3322	43.0347	47.988	314.366	229.882	126.669	-2.47968	3.01774e-15	down	multidrug and toxic compound extrusion2
Zm00001d049054	1.33012	1.80923	1.69646	9.24699	7.36006	7.78462	-2.47743	5.50066e-33	down	Cysteine proteinases superfamily protein
Zm00001d009029	13.1693	13.42	15.3907	92.8861	61.9989	55.2127	-2.47667	1.79431e-27	down	Putative leucine-rich repeat receptor-like protein kinase family protein
Zm00001d045064	7.41101	7.7312	8.14977	31.9702	42.8548	42.4214	-2.47636	1.03323e-52	down	Putative MAP kinase family protein
Zm00001d044425	2.45235	2.36503	2.51554	12.542	12.6182	11.7478	-2.47347	5.76267e-71	down	Os01g0606100 protein
Zm00001d022153	0.142328	0.159611	0.142737	0.761894	0.811996	0.676979	-2.47269	2.7261e-41	down	Glycerophosphodiester phosphodiesterase GDPDL3
Zm00001d020714	1.66562	1.8562	2.49612	9.01704	11.9425	9.01312	-2.47152	2.5979e-37	down	Heat shock factor protein 4
Zm00001d047351	16.0418	16.7234	21.0546	83.118	104.784	80.7664	-2.47071	6.16447e-66	down	PLAC8 family protein
Zm00001d030172	4.44025	4.28617	5.65614	21.4455	26.3893	23.8803	-2.47062	4.27348e-83	down	Serine carboxypeptidase-like 19
Zm00001d006153	13.997	12.5577	14.9576	90.8649	67.7263	48.6225	-2.46951	2.78619e-24	down	1-acylglycerol-3-phosphate O-acyltransferase
Zm00001d027982	12.088	11.1337	10.8986	74.0875	59.0354	38.1716	-2.46944	1.89325e-21	down	Protein DETOXIFICATION 27
Zm00001d038019	0.093901	0.28112	0.410052	2.30105	1.16218	0.481079	-2.46807	0.000693314	down	protein; Ribosomal protein-like
Zm00001d023228	0.492941	0.459732	0.518377	1.44029	3.15035	2.80833	-2.46732	3.34662e-12	down	PLAC8 family protein
Zm00001d039941	46.4926	54.0118	60.0371	189.753	323.149	287.177	-2.46436	2.80521e-29	down	16.9 kDa class I heat shock protein 2
Zm00001d021093	5.37718	5.58415	7.00685	27.1804	37.4418	24.7733	-2.46429	1.38979e-35	down
Zm00001d006527	1.797	1.80081	1.89866	9.4403	10.4617	7.57831	-2.46311	1.38821e-42	down
Zm00001d038484	10.3711	15.253	21.4522	88.2002	89.4785	54.0307	-2.46134	7.35756e-17	down	protein kinase-related
Zm00001d016718	0.845174	0.804777	0.605168	3.60487	4.53058	3.5767	-2.46	5.27311e-11	down
Zm00001d051567	26.2044	27.6976	28.6932	149.525	136.132	123.772	-2.457	8.73399e-87	down	alpha/beta-Hydrolases superfamily protein
Zm00001d035413	3.02545	2.75182	3.67277	16.3654	13.7945	16.3368	-2.45543	6.84674e-56	down
Zm00001d039907	3.50338	3.04054	3.57537	19.0935	18.0386	13.018	-2.45398	6.70452e-35	down	AP2/ERF and B3 domain-containing transcription repressor TEM1
Zm00001d014984	2.98964	3.19807	4.10189	15.1237	19.7535	15.811	-2.45342	4.4635e-51	down	Glycerol-3-phosphate acyltransferase 8
Zm00001d039878	0.201532	0.207584	0.245707	1.57969	0.440734	1.17223	-2.45329	1.35431e-05	down
Zm00001d001390	0.805391	1.09044	1.92079	6.67639	7.60776	4.35244	-2.453	2.52674e-11	down
Zm00001d006211	24.8377	27.601	29.9557	97.6733	142.774	166.107	-2.45229	5.2052e-29	down	Protein STAY-GREEN 1 chloroplastic
Zm00001d026334	3.06002	2.95071	2.45758	15.0798	13.4809	13.6454	-2.45163	3.31366e-43	down
Zm00001d046652	2.0645	1.7721	1.74211	11.1579	8.5547	7.97923	-2.45152	4.22447e-30	down	F11F12.5 protein
Zm00001d044095	17.4824	15.4716	17.6367	71.4928	100.025	78.9029	-2.45111	1.08111e-54	down	Beta carbonic anhydrase 4
Zm00001d016674	2.45001	2.02593	2.08086	15.2202	9.575	7.64629	-2.45021	1.43591e-16	down	Heat shock factor protein 2
Zm00001d025353	0.242987	0.263859	0.345575	1.57775	1.45724	1.1681	-2.44947	3.16997e-32	down	sec23/sec24 transport family protein
Zm00001d035007	1.58312	1.43525	1.55683	8.99214	8.40901	5.26386	-2.44932	2.85616e-22	down	GDP-mannose transporter GONST5
Zm00001d038861	0.0973836	0.0769698	0.226411	1.19037	0.349743	0.337536	-2.44839	0.000775286	down	IQ-domain 6
Zm00001d012448	7.61501	7.39929	8.4657	39.2319	45.4685	31.2341	-2.44832	3.83463e-46	down
Zm00001d032100	0.0671467	0.167291	0.222148	0.705457	0.9166	0.600891	-2.44723	4.86009e-08	down	Probable pectinesterase/pectinesterase inhibitor 13
Zm00001d017271	2.15459	1.87407	2.1072	12.534	9.13055	8.57466	-2.44716	2.54535e-33	down	Adenosine kinase 2
Zm00001d002980	4.09516	3.42134	3.45009	18.2076	19.339	16.7783	-2.44453	1.45675e-57	down	Protein RETICULATA chloroplastic
Zm00001d015459	15.4076	14.5714	17.2456	64.9001	92.4912	73.8608	-2.43855	4.25843e-58	down	4-coumarate--CoA ligase 1
Zm00001d041719	4.89179	5.44332	6.30952	11.5688	17.3163	51.7672	-2.43835	1.60808e-06	down	Heat shock protein 90-6 mitochondrial
Zm00001d017248	0.128564	0.173145	0.262897	1.04881	1.01829	0.739405	-2.43772	4.77136e-07	down	RmlC-like cupins superfamily protein
Zm00001d013021	0.340452	0.22497	0.310444	0.960665	1.52174	1.83889	-2.43672	1.30245e-08	down	isopentenyl transferase5
Zm00001d012228	16.7035	15.343	17.1457	66.0702	66.3132	107.273	-2.43659	9.61654e-25	down	4%2C5-DOPA dioxygenase extradiol
Zm00001d031133	1.23582	1.40166	1.53817	11.9845	5.39905	3.0485	-2.43578	1.09128e-06	down
Zm00001d042751	2.70053	2.43405	1.98472	13.0405	12.9829	9.38257	-2.43522	4.10633e-21	down
Zm00001d042142	1.97949	1.72877	1.88993	8.28517	11.0451	8.19325	-2.43449	1.11276e-38	down	Probable inactive purple acid phosphatase 16
Zm00001d026721	2.85013	2.01781	2.9267	14.0626	13.1944	10.7135	-2.4339	1.57296e-28	down
Zm00001d013862	14.9787	16.3343	18.6454	74.7681	78.8111	88.8877	-2.43152	1.041e-79	down	Cytochrome P450 84A1
Zm00001d050132	1.8336	1.68373	1.6428	8.19342	9.08582	7.9904	-2.42954	4.42517e-69	down	bri1-like receptor kinase3
Zm00001d025406	1.14536	1.28093	0.755605	5.13352	5.64619	5.21696	-2.42908	1.15519e-14	down	Histone H3.2
Zm00001d014244	2.20394	2.4936	3.02366	14.2161	12.1425	10.9639	-2.42734	5.89212e-42	down	Esterase
Zm00001d008911	17.284	26.2318	36.6573	103.685	140.413	140.684	-2.42685	1.97504e-19	down	sodium/calcium exchanger family protein / calcium-binding EF hand family protein
Zm00001d012861	6.15067	7.17486	7.89001	41.1568	35.2136	26.3934	-2.42627	5.30754e-33	down	ALBINO3-like protein 1 chloroplastic
Zm00001d046979	8.18913	7.94315	8.65426	51.9611	38.7071	29.2079	-2.42246	1.23816e-25	down	Molybdenum cofactor sulfurase
Zm00001d020639	13.7335	13.1895	14.3186	87.1687	64.2161	47.935	-2.42053	1.7023e-24	down	Probable GTP diphosphokinase RSH2 chloroplastic
Zm00001d004075	0.977248	1.03134	1.56874	7.05771	5.76128	4.3167	-2.42022	1.07979e-20	down	Probable inactive purple acid phosphatase 27
Zm00001d017810	1.92621	1.80157	2.90117	11.5292	12.0221	8.11118	-2.40871	2.23601e-27	down
Zm00001d038420	4.01217	3.85168	3.37804	15.2936	22.3334	16.8655	-2.40686	1.1251e-26	down	RING-H2 finger protein ATL66
Zm00001d001456	0.492309	0.463519	0.673789	2.59927	3.05267	2.08936	-2.40493	7.75142e-24	down
Zm00001d002776	0.192822	0.096833	0.196442	0.964317	0.746684	0.668935	-2.40379	8.3479e-08	down	Probable receptor-like protein kinase
Zm00001d006539	1.48724	1.57722	1.73892	6.60613	5.80317	10.4156	-2.40339	1.43823e-18	down	Beta-amylase
Zm00001d033464	2.19318	2.34844	2.08876	7.44212	10.3327	14.1819	-2.40111	2.35658e-12	down	Putative auxin-induced protein family%3B SAUR14-auxin-responsive SAUR family member
Zm00001d040244	9.84506	9.93483	15.6526	42.7659	71.4002	53.2653	-2.39882	3.08986e-23	down	pathogenesis-related family protein
Zm00001d016080	0.685646	1.12109	1.15398	4.42054	3.91655	5.66236	-2.39117	6.16984e-19	down
Zm00001d038873	2.83773	3.59032	5.36656	17.6481	19.5895	17.774	-2.38938	5.70012e-23	down	plant/F18B13-26 protein
Zm00001d019200	0.692769	0.798093	0.857045	1.83928	4.02137	5.23713	-2.3874	4.03605e-09	down	Small nucleolar ribonucleoprotein complex subunit
Zm00001d002159	14.276	14.5396	10.9035	47.2212	53.3704	88.3398	-2.38483	4.8294e-14	down	Wound induced protein
Zm00001d047857	47.6748	49.0802	47.3237	139.224	184.71	353.666	-2.38276	6.73618e-12	down	glycine-rich protein
Zm00001d000736	0.212381	0.176799	0.210529	1.1454	1.05031	0.678361	-2.38201	1.2145e-13	down
Zm00001d039537	1.41001	1.27482	1.4127	7.77354	6.26036	5.30614	-2.38201	2.03551e-39	down	Protein ALWAYS EARLY 3
Zm00001d018633	141.075	152.57	172.932	660.091	762.987	765.748	-2.38086	1.83107e-100	down	Pyridoxal 5'-phosphate synthase-like subunit PDX1.2
Zm00001d046746	7.37792	7.03001	6.7889	26.5211	41.3938	32.4372	-2.3793	4.6459e-32	down
Zm00001d045322	7.43539	8.69471	9.3065	42.808	39.5808	36.6109	-2.3759	6.7153e-70	down	Ubiquinone biosynthesis O-methyltransferase mitochondrial
Zm00001d013230	42.6218	30.2614	30.2182	270.822	148.554	65.7299	-2.37505	3.13433e-07	down	bentazon resistance1
Zm00001d051415	0.283938	0.273604	0.410196	0.340068	1.18075	2.97024	-2.37444	0.00049487	down	Mechanosensitive ion channel protein 6
Zm00001d053740	0.442519	0.603987	0.91042	4.98633	2.04187	1.94991	-2.37042	3.29517e-07	down	Uncharacterised conserved protein UCP015417 vWA
Zm00001d048220	0.321725	0.318496	0.527985	2.20772	1.54337	1.60648	-2.37004	1.61391e-15	down	Outer arm dynein light chain 1 protein
Zm00001d016850	28.2161	26.6998	27.0846	106.284	130.649	146.394	-2.36907	2.14991e-45	down	Molybdopterin synthase sulfur carrier subunit
Zm00001d008970	1.25794	1.26168	1.35695	3.09691	4.85395	10.079	-2.36835	1.61715e-07	down	Plastid division protein PDV1
Zm00001d007378	27.43	25.2453	25.6956	125.917	140.323	100.739	-2.36828	4.06267e-48	down	UDP-glycosyltransferase 73D1
Zm00001d017247	0.473542	0.410884	0.530369	0.768243	3.37332	2.48264	-2.3672	2.09729e-06	down	Protein binding protein
Zm00001d025923	57.1699	54.0954	59.6063	299.641	241.701	250.865	-2.36317	8.06123e-63	down	(+)-neomenthol dehydrogenase
Zm00001d011643	0.253302	0.179194	0.189949	1.02542	1.16292	0.753027	-2.36233	8.80825e-16	down	Putative leucine-rich repeat receptor-like protein kinase family protein
Zm00001d047293	7.80338	6.7516	8.89629	40.4157	35.2984	32.5435	-2.3611	9.72752e-56	down	Glucan endo-1%2C3-beta-glucosidase 4
Zm00001d046354	6.08983	5.86089	6.32526	21.7553	23.0869	39.6351	-2.36033	3.34892e-18	down	GATA transcription factor 20
Zm00001d041550	70.3682	69.0083	70.0821	258.362	366.205	348.9	-2.35946	2.97083e-45	down	Heat shock 70 kDa protein 3
Zm00001d053233	0.3512	0.361962	0.506715	2.51049	2.06294	1.0512	-2.35928	1.22989e-10	down	alpha/beta-Hydrolases superfamily protein
Zm00001d038625	62.3139	62.4891	65.0764	318.273	306.183	255.202	-2.35794	2.68448e-75	down	sulfite reductase1
Zm00001d014324	12.277	11.5847	12.269	74.2175	54.4731	38.1873	-2.35315	3.52428e-20	down	Calcium-binding endonuclease/exonuclease/phosphatase family
Zm00001d040460	4.13029	3.38166	3.64785	21.9021	19.2366	10.6221	-2.35264	9.08063e-15	down
Zm00001d046961	20.2245	20.2083	12.6313	90.8591	82.4333	74.398	-2.35026	2.70091e-19	down	VQ motif family protein
Zm00001d042243	0.79146	0.762382	1.20624	2.87269	4.25122	5.43959	-2.34993	2.51888e-11	down	Avr9/Cf-9 rapidly elicited protein
Zm00001d048861	0.317164	0.411695	0.384432	0.849147	2.26687	2.07568	-2.34921	1.17301e-07	down	Probable flavin-containing monooxygenase 1
Zm00001d003015	2.97313	3.67987	4.86931	9.95608	17.5858	24.9206	-2.3473	1.15804e-11	down	phenylalanine ammonia lyase6
Zm00001d052721	13.2939	13.7525	15.3805	57.7727	62.5895	73.9827	-2.3471	1.91406e-61	down	Ubiquitin family protein
Zm00001d020741	8.21599	9.6904	11.3932	40.4903	40.3411	52.6712	-2.34456	1.80176e-36	down	Gibberellin receptor GID1L2
Zm00001d005460	3.70617	3.69773	3.43248	13.0131	17.2246	19.9169	-2.34435	9.0064e-29	down	Calreticulin-2
Zm00001d024109	9.30282	7.58113	8.51298	43.469	40.9489	31.834	-2.33862	7.21132e-39	down	Uracil phosphoribosyltransferase
Zm00001d047349	22.5029	23.1306	26.1463	94.0029	124.539	109.231	-2.33861	6.21819e-71	down	salt-induced MAP kinase1
Zm00001d027655	3.61364	2.76145	3.08431	10.5355	14.4172	18.3995	-2.33854	4.65403e-18	down	Cyclin-dependent kinases regulatory subunit
Zm00001d007272	0.188376	0.187626	0.359188	1.1163	1.10236	1.10466	-2.33707	5.06824e-10	down	Putative clathrin assembly protein
Zm00001d040461	4.26993	5.58422	5.38654	22.0526	27.4998	20.205	-2.33583	1.47003e-34	down	Calmodulin-binding protein 25
Zm00001d019576	3.49789	3.00304	2.91895	10.3567	13.8191	18.911	-2.33489	3.22819e-17	down	ORMDL family protein
Zm00001d008734	7.28758	7.35317	8.19589	29.9416	33.438	40.4338	-2.33461	4.14841e-44	down	Putative bZIP transcription factor superfamily protein
Zm00001d036761	1.31975	1.19505	1.78336	8.35659	6.07926	4.93729	-2.33455	2.03039e-18	down	Ubiquitin system component Cue protein
Zm00001d021119	53.0543	53.7935	58.4891	253.701	264.944	233.483	-2.33267	1.00954e-155	down	Beta-glucosidase 11
Zm00001d024963	280.067	263.45	255.905	1124.26	1320.67	1203.05	-2.33163	1.5291e-72	down	Glutathione S-transferase GSTU6
Zm00001d036439	6.24594	6.61266	9.53182	27.0992	35.9063	37.8056	-2.33112	2.75486e-30	down	Arogenate dehydrogenase isoform 2
Zm00001d052021	0.265682	0.310187	0.224238	0.979959	1.662	1.08035	-2.33065	6.83349e-13	down	DNA replication licensing factor MCM5
Zm00001d018122	6.62571	7.29695	5.89141	29.3798	33.3484	27.9737	-2.32875	1.64755e-41	down	E3 ubiquitin-protein ligase ATL6
Zm00001d011760	42.6813	41.619	41.4744	237.861	159.32	172.584	-2.32773	3.94003e-30	down	DNAJ heat shock N-terminal domain-containing protein
Zm00001d003004	0.118236	0.050502	0.083067	0.293584	0.278388	0.599152	-2.32744	5.70621e-05	down
Zm00001d015430	0.565686	0.595846	0.634836	2.38279	2.90442	2.89562	-2.32578	1.3834e-35	down	Putative clathrin assembly protein
Zm00001d012603	2.98698	2.2047	1.71684	11.1965	11.8979	8.73734	-2.32514	2.73372e-16	down	Methylesterase 3
Zm00001d031290	19.1085	17.8628	15.0816	80.9913	66.357	89.3428	-2.32491	5.79161e-27	down	Probable E3 ubiquitin-protein ligase XERICO
Zm00001d047847	47.0266	47.4865	51.3319	202.477	202.426	252.91	-2.32281	1.90191e-56	down	Serine/arginine-rich splicing factor SR45a
Zm00001d017989	0.115109	0.121674	0.089428	0.181855	0.704649	0.59758	-2.3224	0.000508268	down	GDSL esterase/lipase
Zm00001d012035	0.356105	0.428253	0.411443	2.6841	1.76248	0.990054	-2.32054	1.85514e-07	down	Whole genome shotgun sequence of line PN40024 scaffold_35.assembly12x (Fragment)
Zm00001d051556	23.2793	24.0228	27.1215	113.546	100.142	120.547	-2.3201	3.77181e-69	down	nine-cis-epoxycarotenoid dioxygenase6
Zm00001d047977	2.65204	2.88027	7.39473	18.2744	21.7268	16.8418	-2.31997	1.39322e-10	down	Transmembrane 9 superfamily member 4
Zm00001d041608	10.7095	11.4504	12.7508	71.5297	45.0216	39.6699	-2.31519	6.97691e-20	down	Phosphatidylinositol:ceramide inositolphosphotransferase 1
Zm00001d032686	14.496	12.5927	16.4765	53.7843	79.5257	62.1858	-2.31421	8.83929e-41	down	Nucleotide/sugar transporter family protein
Zm00001d020148	1.43423	1.4415	1.39992	6.71542	7.94939	4.76561	-2.31381	3.56244e-19	down	AT1G52290 (E=2e-016) | protein kinase family protein
Zm00001d028369	6.14059	5.3942	6.2518	20.3597	24.6065	34.5818	-2.31192	1.6266e-23	down	hydroxyproline-rich glycoprotein family protein
Zm00001d032306	2.4229	2.01218	1.81429	12.7953	9.7044	5.72911	-2.30933	6.46406e-12	down
Zm00001d050294	0.254478	0.24096	0.421831	1.45925	1.56085	1.05037	-2.309	1.14113e-09	down	VQ motif-containing protein
Zm00001d049242	72.3046	87.5775	95.0466	389.369	425.777	320.931	-2.30465	7.91393e-50	down
Zm00001d026426	0.138197	0.203435	0.170102	0.470392	0.631136	1.18683	-2.30251	1.53285e-07	down	ABC transporter B family member 19
Zm00001d001767	0.522499	0.37244	0.626347	1.51588	2.60094	2.63368	-2.29841	1.94593e-10	down	Speckle-type POZ protein
Zm00001d038181	2.45827	1.98873	2.60329	8.38163	10.3363	12.427	-2.2967	3.73889e-29	down	Protein NRT1/ PTR FAMILY 3.1
Zm00001d010388	14.589	15.583	13.6764	73.1473	75.2266	47.5676	-2.29494	2.92602e-22	down
Zm00001d016417	0.647061	0.414482	0.290682	2.18701	2.64347	1.43632	-2.29214	2.67771e-07	down	Flavonol-3-O-glycoside-7-O-glucosyltransferase 1
Zm00001d030577	4.19034	3.73241	4.38798	19.1628	18.1714	17.0558	-2.2909	3.32796e-63	down	Light-inducible protein CPRF-2
Zm00001d046132	2.95021	2.8758	2.71862	10.6404	15.4411	12.162	-2.2903	5.04305e-23	down	VQ motif family protein
Zm00001d012333	2.30474	3.56233	5.25618	10.0488	18.4485	19.9361	-2.28758	1.00985e-10	down	HXXXD-type acyl-transferase family protein
Zm00001d016477	2.3961	2.57144	2.94822	12.2293	11.157	11.4018	-2.28721	3.70856e-79	down	Eukaryotic aspartyl protease family protein
Zm00001d028440	0.63667	0.998755	1.61697	3.38504	5.92408	4.85827	-2.28579	1.29845e-09	down	Probable carboxylesterase 8
Zm00001d020793	1.57049	1.73654	2.39495	10.3392	8.8803	5.71999	-2.28272	2.15851e-14	down	Cupredoxin superfamily protein
Zm00001d025043	0.934887	1.04919	1.22991	4.80003	4.76667	4.50781	-2.28108	6.09061e-73	down	ABC transporter C family member 4
Zm00001d006242	5.19311	5.02276	7.52439	24.4069	29.112	23.713	-2.27975	1.0684e-43	down	3-dehydroquinate synthase chloroplastic
Zm00001d050224	1.82609	1.88018	2.44598	7.99579	11.0843	7.79599	-2.27746	7.64207e-33	down	4-coumarate--CoA ligase 1
Zm00001d017291	0.128681	0.12835	0.169821	0.369759	0.778234	0.729333	-2.27724	1.92797e-08	down	Phytosulfokine receptor 1
Zm00001d005538	1.56752	1.5709	1.66795	8.17029	7.4783	5.469	-2.27542	2.28612e-34	down	Transducin family protein / WD-40 repeat family protein
Zm00001d050218	21.5142	20.5673	24.6725	90.9234	115.018	85.1867	-2.27235	3.40432e-60	down	NADPH--cytochrome P450 reductase
Zm00001d053522	6.43442	6.362	6.95678	22.9976	33.0789	30.2422	-2.27206	1.04251e-39	down	Whole genome shotgun sequence of line PN40024 scaffold_142.assembly12x (Fragment)
Zm00001d014600	172.596	177.088	168.831	707.029	659.342	892.029	-2.2699	3.01626e-37	down
Zm00001d000531	0.216026	0.294534	0.263561	1.44385	1.27669	0.774594	-2.26956	0.000252316	down
Zm00001d042856	1.01743	1.20677	1.36208	5.40913	5.83433	4.48849	-2.26711	2.11121e-23	down
Zm00001d052371	2.00004	2.37758	2.98299	13.5446	10.7787	7.46733	-2.26668	4.99517e-16	down	Protein LURP-one-related 8
Zm00001d033906	5.09788	5.57279	5.99862	19.9193	25.2742	27.1305	-2.26584	1.96196e-43	down	Endoplasmic oxidoreductin-1
Zm00001d021901	5.48892	4.48103	5.12773	13.7246	26.0352	26.1254	-2.26569	5.51806e-15	down	stress-induced protein1
Zm00001d019629	156.659	171.945	143.708	737.968	783.043	544.651	-2.26562	9.41555e-31	down	Dehydrodolichyl diphosphate synthase 1
Zm00001d042026	17.6394	18.2375	18.8259	99.1087	81.1255	57.0315	-2.26309	4.00922e-24	down	Chlorophyllide a oxygenase chloroplastic
Zm00001d010236	57.1696	53.4826	55.0624	198.569	253.453	267.78	-2.26297	4.58599e-45	down	Cytochrome c
Zm00001d045021	1.4084	1.45238	1.99024	10.296	6.89305	3.67235	-2.25972	3.44478e-10	down	Probable phosphopantothenoylcysteine decarboxylase
Zm00001d047745	1.5842	1.90972	3.19577	7.26888	11.4596	9.75513	-2.25887	4.78275e-14	down	Protein YIP1
Zm00001d041343	29.9475	24.4471	29.3169	112.469	148.002	102.08	-2.2586	1.11281e-38	down	Probable disease resistance protein
Zm00001d053715	53.5708	54.0359	61.8509	277.276	270.618	183.275	-2.2576	9.73649e-34	down	UDP-glycosyltransferase 84A1
Zm00001d026797	0.741872	0.587132	0.53932	3.09855	2.95113	2.10141	-2.2568	1.17569e-12	down
Zm00001d039384	7.19824	7.19073	7.88311	34.578	30.789	30.596	-2.25624	9.82377e-80	down	Cytochrome P450 710A1
Zm00001d031216	9.24666	8.16945	10.1372	47.6367	36.949	33.8818	-2.25579	2.69557e-36	down	FAD/NAD(P)-binding oxidoreductase family protein
Zm00001d004733	6.64727	6.49604	7.84995	35.0018	31.9824	23.1545	-2.25237	2.83471e-29	down
Zm00001d018198	1.57008	2.06548	2.28876	8.24043	9.19285	7.98711	-2.25104	8.91728e-33	down
Zm00001d016705	16.4354	14.4298	9.92604	49.5696	31.4019	95.1469	-2.25011	2.25999e-07	down	ATPase inhibitor
Zm00001d005977	4.70495	4.35158	3.0285	15.1644	23.1641	14.7825	-2.24698	6.54076e-13	down
Zm00001d016963	8.63868	8.29048	9.36986	52.8346	33.8548	25.8527	-2.24648	5.0487e-16	down	Bifunctional riboflavin biosynthesis protein RIBA 1 chloroplastic
Zm00001d049273	4.96441	4.97515	5.23447	21.9597	23.6793	19.4752	-2.24556	9.41423e-81	down	Coiled-coil domain-containing protein SCD2
Zm00001d016783	3.98112	3.30751	3.5012	9.67528	21.3294	15.6072	-2.24454	6.64202e-15	down	stress-induced protein kinase1
Zm00001d015153	4.22277	6.90626	10.0226	38.7411	31.4856	18.9797	-2.24356	1.02007e-09	down	BZIP transcription factor
Zm00001d040638	3.01425	2.9956	3.26773	15.8817	12.9979	10.8404	-2.24293	7.73123e-27	down	RING-H2 finger protein ATL3
Zm00001d029218	6.38178	6.1022	7.50838	15.1177	15.7472	53.6036	-2.2423	5.68576e-06	down	Protein SRG1
Zm00001d019734	5.95216	6.33962	4.32041	30.6725	24.3001	16.8596	-2.24084	1.67674e-13	down	Ethylene-responsive transcription factor 1B
Zm00001d032324	4.94651	5.61169	5.96042	21.6184	24.9009	23.9577	-2.23986	2.58493e-67	down
Zm00001d024204	3.71843	3.31081	4.00071	12.5411	19.8535	14.7161	-2.23758	5.61423e-29	down	LHT1
Zm00001d048680	33.97	39.8256	46.1203	238.496	173.006	97.0859	-2.23723	2.21367e-12	down	Protein MID1-COMPLEMENTING ACTIVITY 1
Zm00001d007381	0.54357	0.851833	0.913201	1.84184	4.5749	3.47315	-2.2369	8.96249e-08	down
Zm00001d034257	5.5851	5.69542	6.57608	22.9723	20.9655	31.6681	-2.23662	1.53397e-27	down	Proline-rich receptor-like protein kinase PERK4
Zm00001d017424	8.56002	8.47055	9.29984	50.1987	36.0903	25.6425	-2.23596	2.5675e-18	down	ATP-dependent zinc metalloprotease FTSH 7 chloroplastic
Zm00001d009589	34.224	64.317	100.184	409.485	273.521	146.572	-2.23532	5.11721e-07	down	Chlorophyll a-b binding protein M9%2C chloroplastic
Zm00001d034385	0.743096	1.00763	0.980089	3.89542	4.3216	3.39996	-2.23458	1.7425e-34	down	aldehyde oxidase3
Zm00001d032070	20.3288	19.6526	17.3705	52.3559	85.9433	106.781	-2.23419	1.31026e-14	down	Histone H2B
Zm00001d028820	46.2132	42.3338	39.6371	202.706	171.976	171.037	-2.23237	4.8257e-42	down	Chaperone DnaJ-domain superfamily protein
Zm00001d049286	0.263857	0.272506	0.338567	0.387776	1.75984	1.57744	-2.23232	1.98064e-05	down	LRR receptor-like serine/threonine-protein kinase EFR
Zm00001d001858	0.496524	0.384184	0.387064	2.40713	1.79025	1.22873	-2.23221	1.56137e-10	down	BTB/POZ domain-containing protein
Zm00001d001756	11.1658	10.0794	7.29296	37.6226	40.1088	45.0346	-2.231	9.13172e-19	down
Zm00001d011164	5.53597	4.91346	3.71496	21.9541	20.8913	18.1048	-2.23013	4.78795e-20	down
Zm00001d011874	0.222446	0.252407	0.320719	1.07885	1.13931	1.17963	-2.22936	6.3801e-15	down	Plant calmodulin-binding protein-related
Zm00001d033128	134.697	125.206	129.331	551.713	619.022	481.287	-2.22818	1.67465e-61	down	60S ribosomal protein L10-3
Zm00001d013335	0.910938	0.693501	0.81852	2.95566	4.37968	2.99218	-2.22807	2.48746e-19	down	Endoplasmic reticulum oxidoreductin-1
Zm00001d032268	14.4873	14.5845	16.4647	50.3566	66.2905	75.5934	-2.22772	2.11445e-34	down	Mitochondrial carrier protein MTM1
Zm00001d003757	0.75665	0.499627	0.277816	2.02816	1.64407	3.02129	-2.22662	7.48424e-06	down	Bifunctional inhibitor/lipid-transfer protein/seed storage 2S albumin superfamily protein
Zm00001d045945	9.05438	8.48215	8.98	43.1925	35.2487	33.6708	-2.22579	5.76681e-46	down	liguleless narrow1
Zm00001d028214	13.0856	13.1485	14.9609	52.5968	68.9307	52.5429	-2.22555	4.23468e-57	down	GDP-mannose transporter GONST3
Zm00001d021360	5.39561	7.20219	8.50108	27.6555	32.0583	28.8943	-2.22554	1.07626e-35	down	CDGSH iron-sulfur domain-containing protein NEET
Zm00001d035246	11.1832	9.67033	9.3163	35.1372	46.7751	46.1332	-2.2242	4.29967e-33	down	Taxadien-5-alpha-ol O-acetyltransferase
Zm00001d048647	9.81328	11.3063	12.5971	51.0237	50.4328	40.4076	-2.22292	3.68303e-50	down	Putative MYB DNA-binding domain superfamily protein
Zm00001d014717	11.5841	14.2954	17.1042	46.897	74.2065	59.2594	-2.22016	1.11327e-26	down	Glycosyltransferase family 64 protein C4
Zm00001d041475	0.626694	0.79676	1.89258	3.94361	5.00565	4.66936	-2.21953	1.92537e-09	down	Septin and tuftelin-interacting protein 1 homolog 1
Zm00001d043418	6.51567	5.8082	6.51441	17.0829	16.0995	45.7639	-2.21582	7.63453e-08	down	La-related protein 6A
Zm00001d021577	14.3222	15.7922	15.5319	47.0133	64.9056	79.6442	-2.21514	3.19584e-23	down	UDP-glycosyltransferase 71B1
Zm00001d017992	5.53241	6.18829	7.96161	30.3771	28.0048	23.5088	-2.21324	1.12904e-36	down	Metalloendoproteinase 1
Zm00001d046824	0.454763	0.209971	0.205765	1.24609	1.32475	1.09897	-2.21169	1.73434e-05	down
Zm00001d027598	0.239401	0.203013	0.174803	0.806943	0.510592	1.29427	-2.20786	1.92319e-05	down	CCT motif family protein
Zm00001d027325	10.2699	10.3755	12.3474	38.4471	52.4382	46.4101	-2.20594	4.92902e-53	down	peptidoglycan-binding LysM domain-containing protein
Zm00001d014063	1.50344	1.48448	1.95305	6.73802	7.79647	5.92668	-2.20349	1.06896e-45	down	MDIS1-interacting receptor like kinase 2
Zm00001d032434	3.4928	4.08915	4.43439	15.6086	18.7264	15.6503	-2.20339	1.93723e-40	down	Mitochondrial import inner membrane translocase subunit TIM23-3
Zm00001d009746	3.71681	3.40806	4.40561	12.675	18.8061	16.1922	-2.19801	2.82737e-32	down	PIF / Ping-Pong family of plant transposases
Zm00001d053699	0.318644	0.273124	0.691071	1.80417	2.32534	1.19032	-2.19664	0.000764863	down
Zm00001d038712	6.90788	8.22892	9.23034	44.4968	32.1036	23.9345	-2.19641	6.66637e-17	down
Zm00001d025360	22.1564	23.9037	20.3747	65.2464	98.9979	112.024	-2.19503	1.57317e-19	down	Probable F-box protein At1g60180
Zm00001d037612	2.07918	2.1102	2.59387	6.87148	10.8849	10.2213	-2.19311	4.21482e-24	down
Zm00001d026572	3.4025	3.37085	4.41134	19.0005	15.7983	11.1352	-2.19288	1.88046e-20	down	Carboxylesterase SOBER1
Zm00001d008196	4.28426	2.98988	3.29852	14.8357	13.9068	15.1066	-2.19264	9.8123e-26	down
Zm00001d035994	0.456822	0.325853	0.499077	1.44446	1.90482	1.9031	-2.19227	8.11556e-12	down	2-oxoglutarate (2OG) and Fe(II)-dependent oxygenase superfamily protein
Zm00001d000498	0.116653	0.149037	0.282232	0.849702	0.605415	0.759489	-2.1919	2.86371e-08	down
Zm00001d021692	1.62253	1.9685	2.26689	9.54684	8.1094	6.47595	-2.19074	7.53022e-26	down	Cysteine-rich receptor-like protein kinase 10
Zm00001d032400	9.31476	9.04852	9.87702	28.3495	44.9324	43.1167	-2.18756	4.08493e-26	down	Probable dolichyl-diphosphooligosaccharide--protein glycosyltransferase subunit 3B
Zm00001d004078	1.31883	1.36347	1.63816	4.69147	7.53032	5.56681	-2.18669	7.46702e-22	down	L-type lectin-domain containing receptor kinase IX.1
Zm00001d022937	5.18842	5.10066	5.43082	25.6178	20.4839	18.3543	-2.18369	5.33995e-35	down
Zm00001d053394	57.9247	56.4531	71.1165	223.73	286.565	247.659	-2.18229	1.90521e-66	down
Zm00001d021435	503.061	567.223	590.239	2458.92	2014.18	2306.65	-2.18105	1.49622e-52	down	Chlorophyll a-b binding protein 1%2C chloroplastic
Zm00001d053916	0.256807	0.389635	0.565828	1.2385	2.17864	1.53821	-2.18041	5.01627e-10	down	S-(+)-linalool synthase chloroplastic
Zm00001d021684	1.9104	1.9084	1.93823	7.13251	9.8067	6.80063	-2.17961	2.87774e-33	down	Cysteine-rich receptor-like protein kinase 25
Zm00001d031222	102.434	101.247	129.267	492.896	479.752	383.192	-2.17958	1.93228e-52	down	Cell Division Protein AAA ATPase family
Zm00001d042022	36.6106	32.8783	35.5292	116.126	178.642	136.511	-2.17928	6.50961e-33	down	Peroxidase 12
Zm00001d044950	0.526967	0.407218	0.641368	2.07186	2.29746	2.03833	-2.17822	6.84748e-13	down	Ethylene-responsive transcription factor ERF014
Zm00001d047050	0.108476	0.118397	0.259781	0.915317	0.615751	0.425132	-2.1764	6.22237e-05	down	NAC domain containing protein 71
Zm00001d006069	16.5326	17.9298	21.5315	55.7964	96.5455	75.2925	-2.17155	5.187e-24	down	Putative quinone-oxidoreductase homolog chloroplastic
Zm00001d042756	0.166889	0.254103	0.176117	0.436359	0.610854	1.43192	-2.16914	0.000639026	down	Duplicated homeodomain-like superfamily protein
Zm00001d052245	0.390867	0.366885	0.451455	1.19371	2.12521	1.64454	-2.16889	2.26349e-16	down	Exocyst complex component SEC6
Zm00001d010197	4.91262	4.76408	5.47775	13.7201	23.8379	23.9773	-2.16773	6.18209e-19	down	Amidophosphoribosyltransferase
Zm00001d002503	32.4579	27.9013	31.3749	170.013	129.609	72.754	-2.16744	9.80641e-13	down	ABC transporter C family member 9
Zm00001d044396	2.22002	4.40937	8.42136	17.5153	7.83387	33.6087	-2.16649	0.000263009	down	Chlorophyll a-b binding protein 48%2C chloroplastic
Zm00001d004731	26.6139	24.7057	28.6574	81.3995	128.191	114.631	-2.16531	9.96257e-31	down	Aldehyde dehydrogenase
Zm00001d035331	0.591963	0.419806	0.342635	1.62374	2.29055	1.76351	-2.16516	3.44637e-09	down	Syntaxin-132
Zm00001d031536	6.91701	6.26149	6.37066	33.8069	27.7872	17.8482	-2.16505	8.18652e-17	down	Oxysterol-binding protein-related protein 4B
Zm00001d039011	2.7646	3.56501	4.78598	11.8807	10.1254	22.4654	-2.16381	2.36867e-08	down	Grx_I1-glutaredoxin subgroup III
Zm00001d043301	1.07063	0.914164	0.970754	4.48246	4.39712	3.16102	-2.16285	5.24617e-25	down	dyggve-melchior-clausen syndrome protein
Zm00001d042786	16.3268	17.5849	22.0502	59.9976	76.1428	88.7025	-2.16202	5.69372e-30	down	Beta-16-galactosyltransferase GALT29A
Zm00001d014530	14.4926	12.3596	16.9594	70.1903	57.9737	47.841	-2.1617	4.14498e-30	down	Phenolic glucoside malonyltransferase 1
Zm00001d048588	0.441236	0.571662	0.507815	2.09973	2.13466	1.99132	-2.16136	2.60509e-23	down
Zm00001d038477	3.10513	3.14325	4.73159	14.699	14.7492	14.4274	-2.16102	3.54067e-29	down
Zm00001d005156	0.140905	0.156914	0.205652	0.249406	0.583437	1.20336	-2.15998	6.0821e-05	down	Retrovirus-related Pol polyprotein LINE-1
Zm00001d041757	0.893653	0.886365	1.16022	3.08518	4.59566	4.13754	-2.15539	6.62949e-21	down	recombination protein51 gene b
Zm00001d052200	5.89858	6.72618	8.26419	26.0038	25.1275	32.228	-2.15319	5.28244e-35	down	F-box protein FBW2
Zm00001d016561	103.705	130.474	139.347	377.589	509.741	608.502	-2.15316	6.7042e-23	down	chaperone protein dnaJ-related
Zm00001d042127	2.77227	2.80571	2.83682	9.14636	12.7312	12.0763	-2.15206	8.11233e-32	down	GRAS family transcription factor containing protein
Zm00001d041774	0.691372	0.383176	0.737379	2.5495	2.18482	2.56891	-2.15099	5.8145e-07	down	Zea mays ARGOS9
Zm00001d025690	6.9195	4.07874	5.02064	16.816	25.2804	22.5078	-2.1508	1.18122e-16	down	Isocitrate dehydrogenase [NAD] regulatory subunit 3 mitochondrial
Zm00001d039259	3.27694	3.31973	3.76751	12.038	15.1486	14.3506	-2.15022	1.51955e-54	down	DNAJ heat shock family protein
Zm00001d054017	8.68064	9.50133	8.55752	27.5081	35.8945	44.0833	-2.14931	3.308e-23	down	Signal peptide peptidase
Zm00001d032533	0.912698	0.779716	1.44526	3.82877	4.80897	3.90688	-2.14649	1.10783e-09	down
Zm00001d018454	21.8056	19.9977	21.2135	79.0148	94.4626	78.9531	-2.14535	8.19407e-72	down	Glutathione reductase cytosolic
Zm00001d048333	12.4571	12.5444	11.5336	40.0512	46.2264	59.9879	-2.14436	5.10384e-25	down	DUF1997 family protein
Zm00001d031217	3.47866	3.53299	4.02144	15.7947	14.9332	13.2275	-2.14358	4.17393e-71	down	pentatricopeptide repeat*-GRMZM2G475897
Zm00001d013571	39.5113	49.9355	53.832	184.714	204.847	180.729	-2.14318	4.20621e-54	down	Probable BOI-related E3 ubiquitin-protein ligase 2
Zm00001d046960	2.41592	2.194	4.23205	13.7973	12.0563	8.94103	-2.14171	1.63538e-14	down	Glycosyltransferase-like KOBITO 1
Zm00001d043293	3.96143	3.97906	4.7637	31.6309	12.0752	6.53623	-2.14093	3.25421e-05	down	cytokinin oxidase 4
Zm00001d045632	2.12916	2.08699	2.3225	7.97995	9.57033	8.37523	-2.13292	8.25423e-83	down	U-box domain-containing protein 14
Zm00001d020471	4.66127	4.43013	4.67741	20.9384	19.5248	14.2211	-2.13223	7.42415e-31	down
Zm00001d029704	2.55369	2.7393	3.66381	10.9137	12.5999	11.6737	-2.13188	4.32283e-37	down	glutathione transferase37
Zm00001d042766	0.797168	0.918857	1.38516	3.41814	4.13573	4.63746	-2.13041	3.26596e-14	down	Expressed protein; protein
Zm00001d042602	0.334395	0.25497	0.21786	0.803028	1.23556	1.23198	-2.13008	9.35768e-09	down	protein; Selenium-binding protein-like
Zm00001d012337	20.3478	20.0918	20.0472	100.878	77.0458	61.4929	-2.12991	9.3681e-23	down	MYB-type transcription factor
Zm00001d051306	13.7735	12.4782	16.3224	46.0551	52.5649	68.6134	-2.12982	2.95894e-28	down	Hsp70-Hsp90 organizing protein 3
Zm00001d035584	0.738849	0.717907	0.589769	2.49949	2.10182	3.70809	-2.12541	1.33919e-06	down
Zm00001d014753	17.996	15.9936	18.1628	61.1262	74.0643	70.3806	-2.12535	9.09274e-71	down
Zm00001d035236	4.89976	5.20394	4.94562	20.077	23.3641	16.1449	-2.1236	2.0974e-31	down	Plant calmodulin-binding protein-related
Zm00001d024507	4.79	4.51821	5.78186	28.029	16.8554	14.0983	-2.12339	1.22788e-13	down	sigma factor 1A
Zm00001d017214	0.372073	0.320402	0.324465	1.53338	1.49379	0.992719	-2.12185	1.95753e-13	down
Zm00001d049187	7.59754	6.83539	7.82939	34.622	32.838	20.0901	-2.1207	6.80803e-20	down	phosphogluconate dehydrogenase3
Zm00001d048612	15.2782	14.3369	15.7259	71.9304	52.6842	53.052	-2.12009	6.38075e-33	down	Vesicle-associated protein 1-1
Zm00001d053091	0.945475	0.779851	0.771246	5.01294	3.40779	1.46289	-2.11855	1.97434e-06	down	Adagio protein 3
Zm00001d024788	4.01825	4.65481	4.74903	11.5067	13.0586	27.8546	-2.11748	5.66315e-09	down	Agenet domain-containing protein
Zm00001d018013	2.24858	2.56257	2.69096	9.76686	10.2372	9.49388	-2.11608	1.09467e-79	down	CDP-diacylglycerol--serine O-phosphatidyltransferase 1
Zm00001d012619	0.397195	0.384313	0.314387	1.34615	1.73622	1.35087	-2.11366	3.12607e-12	down	Protein ULTRAPETALA 1
Zm00001d034255	17.5992	17.7358	20.8048	78.0732	69.3421	71.0935	-2.11342	4.5756e-78	down	Erythronate-4-phosphate dehydrogenase family protein
Zm00001d029495	47.7222	44.938	42.2471	210.066	181.332	138.013	-2.11304	1.81839e-24	down
Zm00001d050457	47.5173	47.1402	50.1578	229.927	199.275	136.277	-2.11148	4.08134e-23	down	Protein DETOXIFICATION 27
Zm00001d050011	10.8779	10.5042	15.2085	46.6873	51.0665	44.0065	-2.11134	7.97959e-48	down	Alpha carbonic anhydrase 7
Zm00001d012607	41.7188	36.7577	43.0034	135.468	185.523	153.394	-2.11102	8.39022e-47	down	NAD(P)H dehydrogenase (quinone) FQR1
Zm00001d048335	1.24504	1.72473	2.2657	5.31837	7.42479	7.52684	-2.11092	3.70711e-17	down	Major facilitator superfamily protein
Zm00001d015956	14.7336	13.8003	15.8606	56.9311	64.1988	51.904	-2.10987	1.61384e-81	down	NAD(P)-binding Rossmann-fold superfamily protein
Zm00001d010971	0.241992	0.292354	0.363955	1.19018	1.45385	0.84058	-2.10666	8.44392e-14	down	Receptor-like kinase LIP2
Zm00001d049381	30.8121	32.5628	34.4088	97.5939	149.349	133.827	-2.10547	1.01835e-30	down	Adhesive/proline-rich protein%3B Proline-rich family protein
Zm00001d035295	0.596267	0.653939	0.635426	2.29316	2.80324	2.26997	-2.1028	5.14978e-20	down	protein; Tyrosine specific protein phosphatase-like
Zm00001d042553	3.96075	4.42504	4.49487	23.0942	12.8893	13.7976	-2.10214	9.06569e-15	down	Pectin acetylesterase 5
Zm00001d034986	0.775676	0.768039	0.640685	1.57715	3.40924	3.5688	-2.10113	1.75034e-08	down	Cytochrome P450 71A26
Zm00001d035638	0.076779	0.106114	0.103989	0.367785	0.276031	0.446316	-2.1003	0.000245284	down	Phospholipase A1-IIgamma
Zm00001d037849	12.6577	12.4246	14.5425	44.5909	52.0128	56.3843	-2.09967	5.02619e-56	down	Trans-cinnamate 4-monooxygenase
Zm00001d003501	0.469822	0.564304	0.460017	1.47115	2.1727	2.2419	-2.09926	1.15317e-10	down
Zm00001d043950	4.71628	4.59982	5.75269	18.2776	22.2763	17.5915	-2.09907	6.80177e-53	down	Probable WRKY transcription factor 71
Zm00001d047397	7.49322	7.69814	10.2504	23.3029	33.6481	40.6984	-2.09786	1.12849e-17	down	transmembrane protein G1P-related 1
Zm00001d007251	0.631122	0.728901	0.775968	2.09983	3.11513	3.06954	-2.09762	1.48197e-16	down	Adenine/guanine permease AZG2
Zm00001d047402	0.227709	0.11267	0.110127	0.498191	0.69135	0.58155	-2.09609	9.04305e-06	down	Putative calmodulin-binding family protein
Zm00001d007885	1.04632	0.531039	0.807012	3.01924	3.17444	3.11468	-2.094	2.38795e-10	down	Glutaredoxin family protein
Zm00001d038791	9.52671	9.21115	9.46208	33.8794	42.9614	32.1916	-2.09276	5.64459e-47	down	Putative leucine-rich repeat receptor-like protein kinase family protein
Zm00001d007750	1.88017	1.94282	1.86249	7.99979	7.96835	6.11785	-2.09188	4.51805e-26	down	LRR receptor-like serine/threonine-protein kinase EFR
Zm00001d020794	1.46374	1.45511	1.50455	5.96828	5.94266	5.24843	-2.09	7.89935e-29	down	Blue copper protein
Zm00001d017090	10.2415	10.8676	12.1645	30.4865	49.8913	47.6352	-2.08966	3.31301e-21	down
Zm00001d012909	10.4346	10.7202	15.5982	43.2071	55.2041	41.9917	-2.08958	1.42325e-31	down	soluble epoxide hydrolase
Zm00001d002255	0.300587	0.336947	0.280142	0.888306	1.20141	1.63538	-2.0888	0.000286585	down
Zm00001d031184	19.6078	21.0086	24.2723	61.0649	81.7075	105.542	-2.0887	6.79348e-20	down	RING finger protein 5
Zm00001d030832	12.813	13.2548	14.4558	53.2742	59.0679	43.424	-2.08852	3.06061e-48	down	Probable polyamine transporter
Zm00001d041955	3.41503	3.48038	4.0339	10.8069	13.1687	17.857	-2.08816	5.05775e-20	down	plant-specific domain TIGR01615 family protein expressed
Zm00001d051653	3.22437	4.13742	5.16937	7.11865	9.44926	31.1191	-2.08783	0.000561937	down
Zm00001d039822	0.926461	0.964331	1.12936	3.17959	3.81457	4.5436	-2.08425	4.99353e-28	down	LRR receptor-like serine/threonine-protein kinase EFR
Zm00001d033024	5.53847	6.60472	9.57191	39.9269	26.1143	16.1027	-2.08382	3.27133e-09	down	Tyrosine decarboxylase 1
Zm00001d045203	0.429152	0.267849	0.312087	1.29572	1.00199	1.60486	-2.08317	6.82106e-08	down	Auxin-responsive protein IAA29
Zm00001d019550	13.1399	13.8879	15.0727	55.5447	59.7008	45.8986	-2.08126	9.7628e-53	down
Zm00001d044723	6.58605	6.53424	7.48099	28.5615	25.4729	24.4837	-2.08068	2.30192e-68	down	MACPF domain-containing protein
Zm00001d046404	71.2594	70.2187	80.3827	268.687	295.926	281.236	-2.08035	4.2035e-140	down
Zm00001d053133	5.76305	5.51485	7.07531	21.9289	26.5841	21.3102	-2.07954	5.58782e-53	down	Protein kinase superfamily protein
Zm00001d002128	1.31303	1.24405	1.55572	3.24326	5.91266	6.55583	-2.07904	1.06923e-12	down	Shikimate kinase 1 chloroplastic
Zm00001d053835	1.81855	1.96545	1.94807	7.93861	5.56645	8.30486	-2.07593	2.62694e-17	down	AT2G19470 (E=1e-039) ckl5 | ckl5 (Casein Kinase I-like 5); ATP binding / kinase/ protein kinase/ protein serine/threonine kinase
Zm00001d044641	1.35628	1.52294	1.52254	4.96211	4.98421	6.84726	-2.07464	5.85772e-24	down	Transducin family protein / WD-40 repeat family protein
Zm00001d033931	11.449	9.37779	13.7573	34.8838	46.362	49.56	-2.07432	1.87027e-27	down	Alcohol dehydrogenase 1
Zm00001d012233	0.819743	0.903439	1.17071	1.80709	2.94354	6.13027	-2.07412	4.43667e-06	down	PHD finger protein
Zm00001d035815	13.7549	12.8432	12.2372	57.5286	47.8949	42.792	-2.07401	2.36285e-30	down
Zm00001d041716	4.28106	3.73906	4.24574	16.4937	16.8652	13.416	-2.07398	7.97666e-48	down	Syntaxin-132
Zm00001d048878	0.760649	1.15489	1.40158	4.8198	3.51682	4.30804	-2.07326	1.92944e-09	down
Zm00001d016382	4.85283	4.95585	5.69096	21.2256	21.5393	16.0793	-2.07015	9.52551e-43	down	P-loop containing nucleoside triphosphate hydrolases superfamily protein
Zm00001d010137	19.8394	19.2573	18.4621	80.5477	67.6832	70.1771	-2.06835	4.81249e-43	down	Glucan endo-13-beta-glucosidase 14
Zm00001d013870	2.49004	2.73588	3.21173	12.8965	13.5596	6.14055	-2.06743	7.29897e-05	down
Zm00001d039498	1.05068	1.12827	1.25336	3.71521	4.26299	4.98634	-2.06741	7.20391e-30	down	aurora b kinase1
Zm00001d053882	2.68308	3.23914	4.25975	12.7532	13.3822	12.084	-2.06693	9.19888e-36	down	Splicing factor 3B subunit 1
Zm00001d031211	0.69852	0.901393	1.0935	5.46085	2.75382	1.9349	-2.06669	4.69034e-07	down	ATP binding protein
Zm00001d023337	0.783738	1.04662	1.03697	3.59306	4.21189	3.07209	-2.06425	5.58196e-28	down	Ubiquitin thioesterase otubain-like
Zm00001d052898	0.529873	0.36431	0.944727	1.31604	1.99132	3.61467	-2.06383	0.000388326	down
Zm00001d041221	6.55342	8.14745	9.42807	37.3929	31.0237	22.2672	-2.06378	2.9763e-18	down	Core-2/I-branching beta-16-N-acetylglucosaminyltransferase family protein
Zm00001d022066	0.398407	0.341427	0.413526	1.30515	1.62819	1.43175	-2.06369	4.45852e-25	down	LRR receptor-like serine/threonine-protein kinase RPK2
Zm00001d038297	2.50395	2.64895	3.07799	10.7572	11.7289	8.56522	-2.06348	3.68018e-35	down	Zinc finger protein WIP6
Zm00001d042395	12.9066	12.8554	14.1371	46.3033	52.2894	51.8701	-2.06325	1.9282e-83	down	Mitochondrial import inner membrane translocase subunit TIM16
Zm00001d028988	0.474372	0.415101	0.599889	0.858961	2.44936	2.28376	-2.06228	2.27681e-06	down	Phospholipid-transporting ATPase 1
Zm00001d007077	15.2524	14.5695	16.115	58.935	58.9465	55.0878	-2.06012	5.73277e-102	down	XIAP associated factor-1
Zm00001d043551	12.8275	13.4454	15.7268	40.7104	57.4872	59.1008	-2.05563	7.03555e-31	down	dehydrin6
Zm00001d052277	2.43146	1.97999	2.1438	9.21904	9.2455	6.2568	-2.05481	4.17386e-20	down
Zm00001d027345	12.9964	13.5182	16.0543	45.4257	58.7228	55.1022	-2.05429	4.82647e-47	down	Mitochondrial import inner membrane translocase subunit TIM23-3
Zm00001d011486	3.0119	3.62751	3.77369	13.0061	14.3429	11.7483	-2.05396	2.66187e-50	down	CTP synthase family protein
Zm00001d042275	150.747	154.738	153.995	693.759	581.437	449.887	-2.05391	9.59084e-27	down	Phosphatidylinositol transfer protein CSR1
Zm00001d031213	37.1266	36.5707	43.3716	146.7	154.697	136.186	-2.0531	9.46089e-119	down	LigA
Zm00001d052220	4.23665	5.33353	5.84148	10.5497	13.8775	32.9382	-2.05307	4.03394e-06	down
Zm00001d001928	0.295908	0.27811	0.380892	1.34818	1.22706	0.985943	-2.05254	6.92545e-25	down	Kinesin-like calmodulin binding protein
Zm00001d008621	0.381449	0.327058	0.281281	1.36384	1.47067	0.934251	-2.05242	1.78177e-11	down	Protein TRM32
Zm00001d016103	1.12773	1.19915	1.31299	5.2689	4.53092	3.8344	-2.05175	7.60425e-24	down	Core-2/I-branching beta-16-N-acetylglucosaminyltransferase family protein
Zm00001d053102	52.1931	58.9942	59.7809	183.418	202.465	253.27	-2.0515	2.86582e-32	down	Tubulin alpha-6 chain
Zm00001d053282	6.248	6.1536	7.29446	25.7946	26.5139	21.2462	-2.05056	6.12159e-57	down	Glycosyltransferase family 61 protein
Zm00001d036919	3.41795	4.21941	4.24555	8.71524	19.0918	16.8402	-2.05008	6.12115e-12	down	Palmitoyl-acyl carrier protein thioesterase chloroplastic
Zm00001d031281	1.69579	2.00646	2.62131	6.72483	8.06288	8.65347	-2.04747	2.07879e-25	down	RNA-binding (RRM/RBD/RNP motifs) family protein
Zm00001d043307	0.652525	0.710323	1.05687	3.39142	2.99677	2.55786	-2.0461	2.22028e-19	down	Polyketide cyclase / dehydrase and lipid transport protein
Zm00001d017954	0.849201	1.01962	1.21816	4.12967	4.03797	3.29601	-2.04593	1.9503e-30	down	Disease resistance protein RPM1
Zm00001d003035	10.6453	8.65342	10.6621	44.4153	40.0967	27.0667	-2.04459	4.30072e-20	down	Tetratricopeptide repeat (TPR)-like superfamily protein
Zm00001d011927	2.01067	2.08831	2.17913	7.29333	7.38883	8.66387	-2.04205	1.09175e-42	down	Phospholipid/glycerol acyltransferase family protein
Zm00001d022458	0.041695	0.101886	0.191603	0.452769	0.497113	0.285501	-2.04031	0.000616392	down	Peroxidase 70
Zm00001d032460	9.1114	9.65851	11.0814	29.5346	38.0235	42.9498	-2.03969	6.48573e-30	down	Protein BPS1 chloroplastic
Zm00001d001656	0.543864	0.661628	1.00806	3.30034	2.852	1.96618	-2.0375	3.48274e-11	down
Zm00001d011577	0.722678	1.04241	1.85183	4.75669	4.89348	3.52855	-2.03669	1.44831e-09	down	Monothiol glutaredoxin-S17
Zm00001d026915	0.638487	0.724209	0.988822	3.68157	2.82608	2.17377	-2.03603	3.61306e-09	down
Zm00001d003220	4.75339	4.88364	5.46829	18.0662	19.7041	18.1871	-2.03587	7.44517e-107	down	ATP/GTP binding protein
Zm00001d049713	0.837982	0.913789	1.10722	4.58275	3.62652	2.3594	-2.03486	1.63598e-12	down	Putative CRINKLY4-like receptor protein kinase family protein
Zm00001d054009	1.00703	0.928268	0.890852	2.28897	4.26288	4.04931	-2.03473	2.33642e-10	down	ATP binding protein
Zm00001d042863	22.1764	25.9451	26.9021	101.735	89.869	85.5706	-2.03472	1.46397e-48	down
Zm00001d027510	6.11754	6.25234	7.17611	28.0455	27.5762	16.6617	-2.03416	1.05576e-19	down	Protein NLP2
Zm00001d042961	6.04121	6.84946	6.39976	20.7261	29.3772	21.6817	-2.03414	2.14338e-30	down	respiratory burst oxidase1
Zm00001d038384	4.36701	4.12216	4.70822	12.8608	17.4626	18.4988	-2.03407	4.76002e-24	down	Secologanin synthase
Zm00001d014499	0.564849	0.700488	0.619502	3.11638	2.39097	1.53469	-2.03164	5.63706e-11	down	Synaptotagmin-3
Zm00001d031898	8.73111	8.78933	9.45985	31.8357	36.304	31.51	-2.03044	3.28551e-100	down	NAC domain containing protein 71
Zm00001d053555	4.16024	4.53331	4.50043	11.3684	15.599	21.7308	-2.03013	2.86569e-14	down	Leucine-rich repeat (LRR) family protein
Zm00001d006165	1.93759	1.99319	2.54993	7.81809	7.69017	8.20163	-2.0299	1.64453e-35	down	Transcription factor TCP9
Zm00001d008808	12.7778	11.5636	13.2193	44.9967	49.0237	44.4518	-2.0296	3.07782e-96	down	Putative MYB DNA-binding domain superfamily protein
Zm00001d011589	3.13357	3.42228	3.88187	9.30909	13.5316	15.5164	-2.02732	8.6203e-18	down	NAC domain-containing protein 72
Zm00001d035317	2.84285	2.51644	2.85133	10.5069	10.8645	8.95937	-2.02462	2.99283e-37	down
Zm00001d015639	3.70448	3.11635	2.89698	11.7148	11.318	12.935	-2.02313	1.66187e-22	down	Ethylene-responsive transcription factor 3
Zm00001d013777	67.3055	61.2216	61.3084	247.269	252.114	198.263	-2.01981	2.60928e-40	down
Zm00001d048158	3.6504	3.6583	3.00835	7.3911	16.0959	14.7134	-2.01891	2.86581e-10	down	40S ribosomal protein S3a-2
Zm00001d039913	4.35059	3.74857	3.00217	16.0186	13.0658	11.9276	-2.01891	8.66801e-17	down	MADS-box transcription factor 56
Zm00001d048839	1.92056	1.37076	1.67692	4.56636	4.96398	8.73665	-2.01748	2.06283e-10	down
Zm00001d037356	1.39765	1.31096	1.2745	4.01061	4.50967	6.08555	-2.01703	1.11665e-18	down	NF-X1-type zinc finger protein NFXL1
Zm00001d003395	21.0503	18.4414	19.4718	80.278	74.9747	60.7192	-2.0169	2.34945e-36	down	anthranilate synthase homolog1
Zm00001d033402	26.6763	31.0662	34.5223	153.801	109.291	72.6787	-2.01548	1.29137e-12	down	Os03g0673100 protein
Zm00001d016406	0.865696	0.669277	0.868403	3.18024	2.97842	2.66521	-2.01333	2.94062e-36	down	NSP (nuclear shuttle protein)-interacting GTPase
Zm00001d028966	12.3095	13.5136	16.4189	58.0142	50.4791	44.6635	-2.0128	7.21132e-39	down	ELMO/CED-12 family protein
Zm00001d030942	4.02644	4.86524	5.35299	18.2373	18.403	15.0056	-2.00796	2.58573e-39	down	WAK-like kinase
Zm00001d035023	0.498362	0.457554	0.454572	1.732	2.04493	1.40442	-2.00735	2.31254e-15	down	Chromatin assembly factor 1 subunit FAS2
Zm00001d043540	1.02244	0.989914	1.17486	4.15951	3.42193	4.03609	-2.00719	9.9543e-42	down
Zm00001d018204	10.7651	11.0724	12.2026	48.7543	37.4771	36.8918	-2.0061	4.30254e-33	down
Zm00001d042634	18.7871	16.9332	21.0843	76.2296	74.3236	54.8973	-2.00493	1.44324e-33	down	Extradiol ring-cleavage dioxygenase
Zm00001d002158	6.14465	7.21105	4.85371	10.2301	13.7042	42.4484	-2.00245	0.000449303	down	Wound-responsive family protein
Zm00001d051288	9.38025	9.62167	10.5318	30.2373	38.238	38.2667	-2.00161	6.46992e-45	down	Vesicle-associated protein 1-1
Zm00001d006900	8.91371	10.0144	10.4461	34.2656	39.0748	32.9654	-2.00062	1.24542e-68	down	Phospho-2-dehydro-3-deoxyheptonate aldolase 2 chloroplastic
Zm00001d039668	2.43565	2.36892	2.9152	8.11919	9.77637	9.93547	-1.99995	1.91689e-37	down	Pectin lyase-like superfamily protein
Zm00001d028736	1.9809	2.32936	2.97447	5.68895	11.2279	9.37531	-1.99984	4.92466e-11	down	Integral membrane Yip1 family protein
Zm00001d016019	17.1761	16.1603	17.8048	64.0711	49.8884	70.093	-1.99947	3.53133e-27	down
Zm00001d000308	1.21605	1.43933	1.5481	4.02313	4.84752	6.3231	-1.99791	1.19347e-13	down	F-box domain containing protein expressed
Zm00001d004079	7.81388	8.1743	9.92248	30.1037	33.6271	29.3895	-1.99777	1.87947e-59	down	Lectin-domain containing receptor kinase A4.1
Zm00001d038576	2.69712	2.83378	2.98265	12.9406	10.4816	7.29234	-1.99772	6.86344e-18	down	Calcium-transporting ATPase 4 plasma membrane-type
Zm00001d011604	2.07477	2.11198	2.84346	7.88533	7.36008	10.1272	-1.99597	1.39444e-25	down
Zm00001d018631	18.1547	15.7447	16.8196	47.1114	69.1796	66.6831	-1.99351	8.77971e-25	down	Dirigent protein 11
Zm00001d043490	4.62896	3.90309	4.17741	15.7189	17.114	13.0616	-1.99224	7.65959e-33	down	3-hydroxyisobutyryl-CoA hydrolase-like protein 5
Zm00001d025015	2.21882	2.05996	2.3908	7.29709	9.36358	7.34475	-1.99199	2.378e-46	down	Glucose-6-phosphate 1-dehydrogenase
Zm00001d029723	8.1514	7.4624	9.06138	23.9321	29.8496	34.5536	-1.9913	7.83794e-28	down	Mu-crystallin
Zm00001d018400	5.37239	6.28648	6.39744	14.384	23.9902	26.459	-1.98956	3.03905e-12	down
Zm00001d003884	2.67151	2.3649	3.05886	9.5277	11.4768	7.98584	-1.98824	7.16578e-26	down
Zm00001d033505	1.26205	1.12262	1.34415	5.02208	4.34027	3.94884	-1.98648	4.40753e-33	down	Ribosomal protein S5/Elongation factor G/III/V family protein
Zm00001d010783	4.48729	4.59903	5.68125	19.0205	17.3088	16.2238	-1.98575	1.55107e-45	down	MPPN domain containing protein
Zm00001d024702	11.6866	11.0665	13.7645	43.2365	52.3709	34.5218	-1.98194	9.38077e-30	down	Tryptophan synthase beta chain 2%2C chloroplastic
Zm00001d019254	6.55518	6.34588	7.14706	19.8965	24.1315	27.3746	-1.98176	2.60479e-33	down	UDP-glycosyltransferase 76C1
Zm00001d044815	1.77812	2.27425	2.82363	5.21752	5.74698	13.2383	-1.98094	1.41147e-06	down	Protein BOBBER 1
Zm00001d009939	13.9937	14.3009	14.6748	52.7521	58.7717	42.0194	-1.98022	1.2123e-35	down	Probable WRKY transcription factor 50
Zm00001d037744	6.86317	6.52152	7.47982	23.6969	25.1575	25.3071	-1.97878	1.07617e-101	down	Protein kinase family protein
Zm00001d052518	6.87596	9.12929	12.3197	35.8606	28.1193	35.5095	-1.97774	1.01985e-17	down	Pollen Ole e 1 allergen and extensin family protein
Zm00001d010007	11.0782	12.1408	14.8301	37.8457	34.2852	61.991	-1.97715	1.03888e-12	down	Lachrymatory factor synthase
Zm00001d013042	2.02825	1.48308	2.04713	9.65496	6.51374	3.52868	-1.97635	8.4445e-07	down
Zm00001d037868	0.460353	0.479083	0.613553	1.91009	2.03302	1.53288	-1.9692	8.97203e-14	down	Eukaryotic peptide chain release factor subunit 1-1
Zm00001d017603	0.564775	0.549831	0.634414	2.00592	2.35248	1.85475	-1.96846	2.30816e-18	down	Pentatricopeptide repeat (PPR) superfamily protein
Zm00001d021123	12.9914	14.6416	21.1176	43.3191	38.5662	87.4918	-1.9667	2.51771e-08	down	Plasma membrane
Zm00001d012427	2.72949	2.83667	3.72067	12.6846	7.10889	12.6815	-1.96639	5.55484e-10	down	Zinc finger protein ZAT11
Zm00001d008689	4.37259	4.31658	4.57811	14.0856	17.3264	15.5981	-1.96634	5.43258e-52	down
Zm00001d007869	0.778445	0.786324	1.01122	2.24572	3.77591	3.08001	-1.96522	2.6819e-13	down	UDP-glycosyltransferase 71B1
Zm00001d005743	13.8053	14.598	16.9412	71.7402	54.7543	32.748	-1.96309	7.35521e-12	down
Zm00001d038799	4.40346	4.63542	4.83696	13.4917	19.7698	15.7519	-1.96202	2.56215e-26	down
Zm00001d030556	7.74181	8.49009	9.12448	31.3634	32.0875	25.7169	-1.96173	3.97954e-48	down	Organic cation/carnitine transporter 7
Zm00001d029254	1.29748	1.16616	1.35134	5.60573	4.45353	3.38783	-1.96148	5.78909e-16	down	Solute carrier family 2%2C facilitated glucose transporter member 8
Zm00001d032870	0.598012	0.607959	0.693016	1.48742	2.41613	2.78145	-1.96128	7.66343e-11	down	L-type lectin-domain containing receptor kinase V.9
Zm00001d042749	1.18278	1.97382	2.97287	5.06626	7.43627	8.65686	-1.96121	1.74493e-07	down	Protein YLS9
Zm00001d026465	8.80945	8.12603	9.14811	43.4715	27.2018	20.734	-1.95685	4.39164e-11	down
Zm00001d026285	42.5087	41.9471	42.9154	142.442	144.775	159.393	-1.95665	1.15337e-62	down	OSJNBa0070C17.17 protein; protein
Zm00001d042317	22.4139	27.0377	27.6419	77.9261	82.423	109.157	-1.95578	4.70478e-22	down
Zm00001d015121	23.286	24.325	24.4809	78.3884	91.3916	83.2095	-1.95471	4.31674e-72	down	ADP-ribosylation factor B1B
Zm00001d021639	0.872323	0.792229	0.813183	2.84571	3.09939	2.78773	-1.95364	4.48709e-28	down	Taxane 13-alpha-hydroxylase
Zm00001d053964	14.205	12.5614	12.0746	40.0747	42.4668	53.6757	-1.95342	4.90836e-24	down
Zm00001d016274	4.07467	4.70894	5.91613	18.3216	18.4012	14.4376	-1.95253	4.02931e-31	down	Monosaccharide-sensing protein 2
Zm00001d036348	3.71335	2.69175	2.9976	12.356	10.7229	9.99174	-1.95186	5.45926e-18	down	Putative RING zinc finger domain superfamily protein
Zm00001d037619	10.7725	10.9306	12.0473	27.0207	43.4243	47.4078	-1.95129	4.96372e-17	down	10-deacetylbaccatin III 10-O-acetyltransferase
Zm00001d047275	2.71748	2.82248	2.85376	8.06186	11.1475	10.2249	-1.94971	2.24439e-29	down	PLC-like phosphodiesterases superfamily protein
Zm00001d045651	1.80262	1.42809	0.895733	3.24744	5.09221	6.36575	-1.94935	1.50464e-05	down
Zm00001d026882	0.391759	0.315266	0.132942	1.24613	1.10555	0.684878	-1.94934	6.44616e-05	down
Zm00001d003024	2.79202	2.89743	2.64206	10.4321	8.80602	10.1294	-1.94903	8.39749e-25	down	Enzyme of the cupin superfamily
Zm00001d039658	25.6648	26.1299	27.7252	76.0218	84.3849	116.168	-1.94823	4.30648e-22	down	Transcription factor HY5-like
Zm00001d031677	29.229	29.0972	39.7775	124.189	103.488	111.038	-1.94784	3.66293e-37	down	MtN19-like protein
Zm00001d021935	43.6539	45.5227	55.5842	172.508	202.12	128.756	-1.94748	8.60062e-26	down	Putative polyol transporter 1
Zm00001d024220	1.27168	1.36998	1.44628	6.75962	4.54481	2.94398	-1.9474	8.26138e-09	down	Putative HLH DNA-binding domain superfamily protein
Zm00001d013130	4.47772	4.897	7.15969	17.2592	13.7503	25.6538	-1.9458	3.00897e-11	down	Transcription factor PIF4
Zm00001d047709	2.36876	2.50054	3.57706	9.5035	11.0299	8.57199	-1.94457	3.29286e-22	down	Mitochondrial substrate carrier family protein
Zm00001d026821	0.096247	0.082755	0.105441	0.31553	0.245843	0.434932	-1.9444	7.37681e-07	down
Zm00001d009509	22.8473	21.5329	20.2064	41.9009	58.7559	123.788	-1.94439	1.12684e-06	down	60S ribosomal protein L37a
Zm00001d010256	3.22451	3.67768	4.09358	13.3065	13.8346	11.1997	-1.94429	1.56281e-21	down
Zm00001d003091	8.93904	12.7002	16.6072	43.9605	38.1537	49.1257	-1.944	2.19143e-16	down	Beta-16-galactosyltransferase GALT29A
Zm00001d009146	22.5625	18.6932	5.3107	55.9231	63.1637	47.4605	-1.94264	8.59394e-05	down	S-adenosylmethionine synthase
Zm00001d000840	0.590703	0.879274	0.587929	2.94436	2.81862	1.59519	-1.94226	3.24954e-05	down
Zm00001d045359	11.4759	11.5636	11.9268	41.0646	44.4317	36.0424	-1.94115	4.23468e-57	down	Mitogen-activated protein kinase kinase 2
Zm00001d028389	6.72215	6.56997	7.68547	18.0672	20.8635	33.4654	-1.941	1.57276e-12	down
Zm00001d051163	14.3075	14.4139	17.6695	39.7654	63.0399	57.7203	-1.94091	3.35169e-23	down	phenylalanine ammonia lyase5
Zm00001d037495	1.654	2.15191	2.91819	5.69353	6.46787	10.8617	-1.94077	1.68628e-09	down	Major facilitator superfamily protein
Zm00001d002275	13.5818	14.283	15.7048	63.6886	54.8895	32.2786	-1.93895	5.78484e-14	down	ABC transporter C family member 2
Zm00001d047989	2.43168	2.11727	2.54531	9.91918	9.15825	5.48406	-1.93831	1.59752e-15	down	Erythronate-4-phosphate dehydrogenase family protein
Zm00001d005875	0.845446	0.819044	0.844989	2.88957	3.27344	2.5848	-1.93717	1.37979e-19	down	Homeobox-leucine zipper protein HAT14
Zm00001d049107	4.33201	4.44589	5.231	14.7383	17.5978	16.0032	-1.93715	1.07837e-56	down
Zm00001d013927	9.18777	9.69727	11.7089	30.0586	34.7008	40.4688	-1.93637	3.19911e-33	down	Monothiol glutaredoxin-S17
Zm00001d009549	1.16613	0.625569	1.3847	4.39408	3.54759	2.90291	-1.93616	4.6158e-10	down	Rop guanine nucleotide exchange factor 9
Zm00001d021167	0.19782	0.233688	0.329442	0.639853	0.830835	1.13879	-1.93614	1.16059e-06	down	UDP-glycosyltransferase 74B1
Zm00001d011576	5.03609	5.57913	8.16289	21.7831	22.6367	19.7531	-1.93528	1.13709e-24	down
Zm00001d007665	0.263524	0.603767	0.769776	1.90972	2.05414	1.61292	-1.93449	8.85511e-06	down	Nodulin homeobox
Zm00001d036530	5.01264	4.55573	5.19813	22.409	17.025	11.6725	-1.93448	1.74547e-14	down
Zm00001d008456	7.26554	6.72769	11.0915	36.1864	30.6303	18.8283	-1.93402	1.55809e-11	down
Zm00001d035046	4.908	5.25417	5.92484	18.2075	18.9673	18.1265	-1.93205	6.41604e-94	down	Non-lysosomal glucosylceramidase
Zm00001d012627	16.8067	16.3909	17.5344	69.7929	60.499	44.6658	-1.93185	4.36815e-22	down	Insulin-degrading enzyme-like 1 peroxisomal
Zm00001d034572	0.730443	0.783153	0.977548	2.31257	3.12297	3.13967	-1.93127	8.66317e-12	down	Transcription regulator
Zm00001d028708	84.6941	86.8439	96.1294	212.885	333.489	373.744	-1.92915	1.05043e-16	down
Zm00001d022388	17.0863	18.2034	17.6305	74.7891	67.0307	40.6051	-1.92768	3.94881e-15	down	Ferredoxin-dependent glutamate synthase%2C chloroplastic
Zm00001d031804	1.999	2.62526	2.79681	8.74786	9.1857	7.5345	-1.92587	6.81121e-24	down	Probable carboxylesterase 2
Zm00001d039174	0.250515	0.165331	0.223944	0.94897	0.746428	0.527547	-1.92545	9.24503e-06	down	Cytokinin riboside 5'-monophosphate phosphoribohydrolase LOG7
Zm00001d041383	1.54466	1.52873	1.86597	6.54032	5.69695	4.62819	-1.92365	7.63457e-28	down	EXS%2C C-terminal
Zm00001d025470	3.93328	3.76863	4.34529	15.6356	13.304	12.3021	-1.92362	5.72933e-43	down
Zm00001d051014	1.47367	1.16986	1.64676	5.1979	5.85732	3.68159	-1.92339	9.13172e-19	down	CMP-sialic acid transporter 3
Zm00001d047868	0.682038	0.481409	0.566862	1.10618	2.50277	2.35433	-1.92016	9.77817e-07	down	Late embryogenesis abundant (LEA) hydroxyproline-rich glycoprotein family
Zm00001d023885	4.71143	0.759239	4.61296	10.6101	12.4066	10.9147	-1.9187	0.000546202	down	Protein RTF1 homolog
Zm00001d005052	2.80482	3.13195	3.96666	12.4213	10.9973	10.1659	-1.91815	1.64704e-34	down	Mannan endo-14-beta-mannosidase 6
Zm00001d012479	1.01376	1.02218	1.17723	4.76571	3.91198	2.30111	-1.91804	1.62702e-11	down
Zm00001d047437	2.20654	2.35327	2.18984	13.4289	5.99302	3.67184	-1.918	3.59204e-05	down	Protein kinase superfamily protein
Zm00001d020479	0.270667	0.206083	0.398374	1.09543	1.07284	0.813607	-1.91658	6.4912e-12	down	Eukaryotic translation initiation factor 3 subunit E
Zm00001d011730	1.57086	2.01942	2.28292	5.2357	7.71254	7.05785	-1.916	3.05144e-16	down	Alcohol dehydrogenase transcription factor Myb/SANT-like family protein
Zm00001d024764	0.280021	0.291211	0.387149	0.949277	1.13612	1.16061	-1.91564	2.04397e-11	down	F-box protein SKIP19
Zm00001d030683	4.16841	4.49625	4.10598	12.9954	14.968	15.7306	-1.91395	2.34994e-33	down
Zm00001d035775	7.00177	7.63473	9.0546	25.2492	30.3607	24.7782	-1.91362	1.30466e-51	down	Putative phospholipid-transporting ATPase 9
Zm00001d027275	0.29527	0.217715	0.417142	0.874929	1.11043	1.1442	-1.91193	6.62074e-11	down	Retrovirus-related Pol polyprotein LINE-1
Zm00001d040468	16.0975	16.078	16.1738	43.7458	67.77	53.5574	-1.91169	2.98042e-25	down	major facilitator superfamily defense1
Zm00001d015328	6.22896	5.69492	6.54334	19.1557	18.4026	25.005	-1.91157	9.32198e-28	down	Pectin lyase-like superfamily protein
Zm00001d009106	4.4346	4.20555	3.2932	17.7565	14.518	8.72123	-1.90885	4.21177e-09	down	Putative RING zinc finger domain superfamily protein
Zm00001d010520	1.45258	1.67102	2.46402	5.163	6.34819	7.18178	-1.90851	5.21089e-16	down	Glycerol-3-phosphate acyltransferase 5
Zm00001d049786	24.702	24.5218	28.1459	76.4075	93.57	91.7846	-1.90785	1.45675e-57	down	Cytochrome b561 and DOMON domain-containing protein
Zm00001d031801	1.63366	2.12891	2.45284	5.8321	6.44882	8.64049	-1.9076	4.42766e-14	down	Probable carboxylesterase 2
Zm00001d049905	12.0918	11.3972	12.1626	39.2399	37.7851	43.6428	-1.90706	1.55701e-50	down	ABC transporter F family member 1
Zm00001d018158	0.382667	0.29299	0.474163	1.37652	1.33519	1.16627	-1.90475	6.40919e-07	down	Ethylene-responsive element binding protein 2
[truncated: 3,360 more rows]

## Sheet: MLT (10  ℃)
The differentially expressed genes after MLT stress.
gene	FPKM_MLT1	FPKM_MLT2	FPKM_MLT3	FPKM_NT1	FPKM_NT2	FPKM_NT3	log2FoldChange	FDR	up/down	Annotation
Zm00001d033987	0	0	0	71.336	137.98	154.798	-15.833	5.71427e-37	down	Heat stress transcription factor A-6b
Zm00001d047752	0	0	0	31.1856	75.2124	66.2937	-14.5879	3.73584e-31	down	Putative LOB domain-containing family protein
Zm00001d007271	0	0	0	8.66896	40.0406	114.094	-13.5909	7.2075e-12	down	22.0 kDa class IV heat shock protein
Zm00001d013629	0	0	0	7.29033	18.2542	13.8712	-13.3095	5.13073e-26	down	cytochrome P450 family 87 subfamily A polypeptide 2
Zm00001d008841	0.233055	0.057363	0	60.5728	176.432	2042.28	-12.9312	1.17247e-11	down	17.8 kDa class II heat shock protein
Zm00001d026354	0	0	0	16.7239	16.8883	26.6256	-12.7204	1.27004e-24	down
Zm00001d037073	0	0	0	2.70507	11.5928	10.3675	-12.0758	1.16945e-19	down	hydroxycinnamoyltransferase3
Zm00001d010406	0	0	0	1.34103	3.12059	2.30791	-11.7521	1.84592e-20	down	Minichromosome maintenance protein
Zm00001d048087	0	0	0	3.72281	9.31826	7.09832	-11.6731	5.71208e-20	down	Flavone 3'-O-methyltransferase 1
Zm00001d018064	0	0	0	4.02377	3.87198	2.39549	-11.6158	1.29625e-20	down	Laccase-14
Zm00001d039566	0.374503	0.622187	0.522571	147.499	404.197	3750.78	-11.4936	2.50207e-21	down	17.5 kDa class II heat shock protein
Zm00001d027948	0	0	0	2.96708	4.945	3.45988	-11.3293	1.03376e-19	down	hydroxycinnamoyltransferase2
Zm00001d023617	0	0	0	1.91372	3.62763	3.29282	-11.3183	2.52799e-19	down	Laccase-7
Zm00001d049219	0	0	0	1.67508	5.15169	4.2299	-11.092	2.12009e-17	down	Senescence-specific cysteine protease SAG12
Zm00001d033462	0	0	0	14.6219	15.5952	11.0809	-10.8411	2.71845e-18	down	Auxin responsive protein
Zm00001d010344	0	0	0	3.08775	3.75429	2.61946	-10.8161	3.22295e-18	down	PIF / Ping-Pong family of plant transposases
Zm00001d024903	0.123819	0.089906	0.090707	24.1807	69.467	440.585	-10.7954	3.80246e-22	down	heat shock protein 90 kDa
Zm00001d000195	0	0	0	3.06182	2.3006	1.3075	-10.7189	8.35517e-17	down	Putative MATE efflux family protein
Zm00001d047841	0.132689	0.048205	0.256067	43.1241	101.479	566.021	-10.6774	3.62469e-18	down	17.4 kDa class I heat shock protein
Zm00001d031736	0.034672	0.036291	0	28.0344	39.7234	43.3235	-10.6588	2.7755e-77	down	Heat shock factor protein 7
Zm00001d028561	1.16925	0.908498	0.536132	266.633	558.894	3157.96	-10.5753	1.51869e-22	down	17.4 kDa class I heat shock protein
Zm00001d020652	0.014666	0.013432	0	19.1457	12.4991	9.99914	-10.5237	7.20556e-22	down	protein; Plant viral-response family protein-like
Zm00001d051259	0	0	0	4.54103	6.42036	3.53396	-10.4117	2.06056e-16	down	(+)-neomenthol dehydrogenase
Zm00001d052194	1.1039	1.35476	1.07365	723.385	1311.88	2413.85	-10.3254	6.28365e-141	down	23.6 kDa heat shock protein mitochondrial
Zm00001d050977	0	0	0	0.71763	1.90618	1.83074	-10.2489	7.39177e-15	down	cytochrome P450 family 86 subfamily C polypeptide 1
Zm00001d044147	0	0	0	2.0663	2.08993	1.00606	-10.1695	3.71179e-15	down	cytochrome P450 family 72 subfamily A polypeptide 8
Zm00001d028165	0	0	0	0.621866	1.73656	3.33277	-10.1594	3.75238e-13	down	Aminotransferase ALD1
Zm00001d024665	0	0	0	1.58664	2.13832	1.37334	-10.0398	1.90306e-15	down	Tyrosine decarboxylase 1
Zm00001d009826	0	0	0	4.18575	5.30409	7.66689	-9.99625	7.07805e-15	down
Zm00001d046471	0.140598	0.20225	0.26274	130.211	189.807	304.082	-9.99045	1.32667e-103	down	Multiprotein-bridging factor 1c
Zm00001d020400	0	0.0393421	0.0349471	14.1749	32.2634	27.9108	-9.98131	1.70481e-56	down	Probable cinnamyl alcohol dehydrogenase 6
Zm00001d007713	0	0	0	0.911849	1.75099	1.53312	-9.97948	7.89328e-15	down
Zm00001d031678	0	0	0	0.582232	0.568767	0.479326	-9.93644	2.28911e-15	down	retinoblastoma family3
Zm00001d046346	0	0	0	1.71299	1.86629	1.33206	-9.85189	5.90457e-15	down	Putative HLH DNA-binding domain superfamily protein
Zm00001d017932	0.0221547	0	0	7.46862	7.34089	5.64284	-9.84418	4.42531e-20	down	Agamous-like MADS-box protein AGL16
Zm00001d047542	0.358268	0.073883	0.317564	77.7963	228.158	383.446	-9.8375	5.89016e-31	down	17.6 kDa class II heat shock protein
Zm00001d004921	0	0	0	0.956951	2.29131	1.63829	-9.77644	8.2697e-14	down	benzoxazinone synthesis14
Zm00001d047620	0	0	0	0.918228	1.58533	1.12986	-9.72169	3.07203e-14	down	GDSL-like Lipase/Acylhydrolase superfamily protein
Zm00001d034848	0	0	0	0.813117	1.47389	1.22742	-9.67968	5.12654e-14	down	Cytochrome P450 71B10
Zm00001d049244	0.718358	0.360897	0.235228	296.514	366.685	315.65	-9.54222	4.14928e-149	down	Putative IQ calmodulin-binding and BAG domain containing family protein
Zm00001d037749	0	0	0	1.0557	2.15387	1.90784	-9.49411	3.73677e-13	down	Putative HLH DNA-binding domain superfamily protein
Zm00001d025886	0	0	0.032743	9.14961	11.5727	6.63554	-9.43235	8.63258e-18	down	Cytokinin-O-glucosyltransferase 3
Zm00001d025508	0.846696	0.47847	0.43284	126.572	327.569	753.861	-9.41341	6.53519e-34	down	Class IV heat shock protein
Zm00001d044426	0.288166	0	0.063857	83.7937	83.6907	82.6041	-9.41144	3.46702e-12	down	DnaJ-like protein
Zm00001d025614	0.163867	0.027252	0	47.9003	52.4625	41.092	-9.40589	7.50514e-13	down	Putative IQ calmodulin-binding and BAG domain containing family protein
Zm00001d006398	0	0	0	2.9398	2.05203	1.24678	-9.39001	1.43558e-12	down	Photosynthetic NDH subunit of subcomplex B 3 chloroplastic
Zm00001d009647	0	0	0	3.42245	3.96203	3.01312	-9.36253	1.91737e-13	down
Zm00001d026134	0	0	0	0.834307	1.39603	1.01289	-9.35294	4.12386e-13	down	GDSL esterase/lipase
Zm00001d017423	0	0	0	0.849432	1.51938	1.05643	-9.34427	5.68794e-13	down	Origin recognition complex subunit 2
Zm00001d018701	0	0	0	0.570262	1.0703	1.0407	-9.31715	1.08326e-12	down	Galactoside 2-alpha-L-fucosyltransferase
Zm00001d002707	0.226654	0.307822	0.111545	95.5343	158.132	139.392	-9.2603	9.94385e-162	down	Cis-zeatin O-glucosyltransferase 1
Zm00001d047333	0	0	0	2.89777	3.41971	2.8424	-9.25152	3.84366e-13	down
Zm00001d042143	0.944023	1.31766	0.802207	377.617	770.14	673.563	-9.23208	4.77783e-188	down	glucan endo-13-beta-glucosidase homolog1
Zm00001d007027	0.717009	0.585564	0.814258	433.746	417.296	386.969	-9.19795	0	down	Ubiquitin-protein ligase CIP8
Zm00001d033990	0.153095	0.096443	0.119938	2.2826	10.4726	202.311	-9.18481	8.76595e-09	down	Bax inhibitor-1 family protein
Zm00001d016900	0	0	0	1.14998	2.00032	1.61237	-9.17175	1.73175e-12	down
Zm00001d017516	0	0	0	1.20065	2.0728	1.42057	-9.15965	1.9303e-12	down	Actin-depolymerizing factor
Zm00001d002434	0.616782	0.194761	0.378001	149.464	272.465	252.175	-9.14555	1.16002e-110	down	alternative oxidase3
Zm00001d003745	0	0	0	0.270764	1.49457	1.33713	-9.12248	3.62848e-10	down	E3 ubiquitin-protein ligase PUB23
Zm00001d035553	0.088651	0.093201	0.095264	36.5635	63.16	51.8903	-9.0894	3.56162e-173	down	ABC transporter G family member 6
Zm00001d047165	0	0	0	1.25511	0.496442	0.685696	-9.0137	3.62502e-11	down
Zm00001d046204	0.042573	0	0	2.10786	3.89472	19.3258	-8.99619	1.98298e-06	down	Heat shock factor protein HSF30
Zm00001d051995	0	0	0	0.717231	1.09483	0.839128	-8.96371	5.12582e-12	down	proliferating cell nuclear antigen2
Zm00001d046318	0.250699	0.162285	0.162951	36.5523	134.634	114.491	-8.92723	3.21454e-79	down	Putative FAD-binding Berberine family protein
Zm00001d013377	0	0	0	1.4373	1.50738	1.18545	-8.91735	4.96181e-12	down
Zm00001d007285	1.51797	1.77661	0.758908	576.469	758.33	514.859	-8.83681	2.5572e-163	down	NADP-dependent alkenal double bond reductase P2
Zm00001d042922	0.139551	0.150623	0.17503	35.0968	73.5754	92.157	-8.76459	1.2026e-118	down	Probable mediator of RNA polymerase II transcription subunit 37c
Zm00001d034992	0	0	0	1.41848	1.59229	1.47421	-8.72658	1.71151e-11	down
Zm00001d041328	0	0	0	0.8253	1.10329	2.03965	-8.71079	2.52847e-10	down	UDP-glycosyltransferase 76C1
Zm00001d031517	0	0	0	0.793917	0.721457	3.18094	-8.63139	1.02437e-08	down
Zm00001d037148	0	0	0	0.719771	1.07757	1.61014	-8.62312	2.44526e-10	down
Zm00001d038806	0.509635	0.735276	0.676641	98.4528	227.059	382.803	-8.55526	2.5895e-87	down	Chaperone protein ClpB1
Zm00001d007761	0	0	0	0.873001	1.60749	1.31325	-8.46029	3.22702e-10	down	Toll-Interleukin-Resistance (TIR) domain family protein
Zm00001d039302	0	0	0	0.176356	0.26219	0.205409	-8.45688	1.75278e-10	down	Transducin/WD40 repeat-like superfamily protein
Zm00001d044073	0	0	0	1.26272	2.60769	2.05175	-8.41475	5.88793e-10	down
Zm00001d031366	0	0	0.023846	3.555	2.7492	1.50537	-8.38613	2.59138e-10	down	Protein kinase superfamily protein
Zm00001d048189	0	0	0	0.108067	0.473023	0.559428	-8.38172	1.9812e-08	down	Sulfate transporter 1.2
Zm00001d051691	0	0	0	0.279731	0.534858	0.915426	-8.32428	6.44994e-09	down	DUF506 family protein
Zm00001d031384	0	0	0.031483	4.33858	3.54042	2.48008	-8.30021	5.40518e-24	down	Protein kinase superfamily protein
Zm00001d032138	0.206782	0.023168	0	13.5032	24.7515	39.0073	-8.22859	2.92124e-09	down
Zm00001d041922	0	0	0	0.942038	0.595917	1.9424	-8.16391	2.1525e-08	down
Zm00001d006538	0.109582	0.103509	0.172593	18.0991	50.103	40.4374	-8.14521	1.04833e-86	down	O-Glycosyl hydrolases family 17 protein
Zm00001d044954	0	0	0	1.14446	0.774471	0.277399	-8.14063	3.63908e-08	down	Probable 2-oxoacid dependent dioxygenase
Zm00001d051083	0	0	0	0.275184	0.417512	0.34255	-8.05339	2.92108e-09	down	Protein kinase domain containing protein
Zm00001d043346	0	0	0	1.92773	0.739963	0.287454	-8.02597	3.64696e-07	down	Probable calcium-binding protein CML41
Zm00001d022351	0	0	0	0.291338	0.404498	0.516456	-8.02133	5.94661e-09	down	Cytochrome P450 734A1
Zm00001d048073	0.0754001	0.0752382	0.077898	2.33932	6.78262	50.1506	-7.98623	7.0896e-11	down	Heat shock 70 kDa protein 8
Zm00001d004524	0.022442	0.018088	0.028309	9.09276	8.11274	5.87416	-7.98559	2.05378e-33	down
Zm00001d002435	0	0	0.06077	6.34726	6.6254	3.90255	-7.93773	8.48555e-09	down	Alternative oxidase
Zm00001d029101	0	0	0	1.47982	0.69511	0.792116	-7.90768	2.87605e-08	down
Zm00001d001093	0	0	0	1.11937	0.74131	1.16706	-7.80744	2.25957e-08	down
Zm00001d031372	0	0.097761	0.074248	15.0673	13.6835	8.88305	-7.7909	3.65078e-11	down	Protein kinase superfamily protein
Zm00001d038164	0.619931	0.553999	0.628879	92.3782	137.755	155.222	-7.75074	3.29285e-197	down	methyl binding domain
Zm00001d031373	0	0	0	2.1773	2.26277	1.49553	-7.74892	2.42074e-08	down
Zm00001d027172	0.025511	0	0	1.48862	3.2162	3.32963	-7.72105	4.10287e-11	down
Zm00001d013099	0.125541	0.118124	0.151211	34.9008	28.0144	23.4027	-7.71954	1.92804e-110	down	Probable carboxylesterase 15
Zm00001d021477	0	0	0	0.837165	2.07002	2.04972	-7.69614	1.39263e-07	down	Histone H4
Zm00001d012420	1.67205	3.8425	3.65107	492.587	909.226	436.829	-7.67684	1.45965e-100	down	Heat shock 70 kDa protein
Zm00001d051048	0	0	0.0195339	1.57421	1.46834	1.11118	-7.67574	3.73167e-29	down	DUF2431 domain protein
Zm00001d007714	0.080598	0.174253	0.106764	19.7555	28.3395	24.286	-7.65108	2.61026e-153	down	Probable glycerol-3-phosphate acyltransferase 2
Zm00001d002436	1.61924	1.817	1.9422	216.387	387.238	446.754	-7.63471	2.37215e-161	down	alternative oxidase2
Zm00001d033395	0.045623	0.054197	0	9.41892	8.61656	7.18993	-7.62594	1.20666e-26	down
Zm00001d052738	0.194106	0.225657	0.295706	42.3278	47.9559	49.6046	-7.60822	3.68735e-224	down	Heat stress transcription factor B-2b
Zm00001d037496	0	0	0	0.313788	0.241504	1.34966	-7.60488	4.07903e-06	down
Zm00001d024960	1.58303	1.72696	0.753807	192.13	330.638	260.241	-7.59852	8.4793e-107	down	Bowman-Birk type trypsin inhibitor
Zm00001d002014	0	0	0	0.464578	1.39194	1.34109	-7.55192	5.09656e-07	down	Os07g0120600 protein
Zm00001d052139	0	0	0	0.422425	0.219143	0.038077	-7.5221	1.07667e-05	down	Nitrate reductase
Zm00001d038450	0.186477	0	0.198991	31.9741	23.168	18.0013	-7.5012	2.63431e-48	down
Zm00001d008810	0	0	0	0.018003	0.040967	0.474387	-7.47109	0.000125683	down
Zm00001d037280	0	0	0	1.2649	1.37974	1.54272	-7.34458	2.67059e-07	down
Zm00001d031189	0.130572	0.0737	0.23478	0.286351	38.5554	34.9039	-7.25665	5.20438e-06	down	VQ motif family protein
Zm00001d037005	0.025392	0.054816	0.12011	8.29297	11.1632	11.5546	-7.25589	8.31407e-74	down	Putative FAD-binding Berberine family protein
Zm00001d016671	0	0.07422	0.037088	8.97411	5.46881	3.14749	-7.24737	3.5523e-18	down
Zm00001d017121	0.328862	0.451042	0.496448	33.3939	64.1387	91.3293	-7.24305	2.55578e-85	down	glyceraldehyde-3-phosphate dehydrogenase4
Zm00001d051099	0	0	0	0.101717	0.107695	0.103452	-7.21325	5.5858e-07	down	Putative leucine-rich repeat receptor-like protein kinase family protein
Zm00001d018298	1.86645	2.62664	2.23407	138.643	351.842	486.916	-7.21235	9.74212e-69	down	17.4 kDa class III heat shock protein
Zm00001d026720	0	0	0	1.10555	1.3308	1.65268	-7.15594	1.04871e-06	down
Zm00001d011097	0.025035	0.049963	0.014054	3.74005	6.65751	4.62914	-7.14373	6.21965e-34	down	12-oxophytodienoate reductase 1
Zm00001d000502	1.65475	1.46517	2.03377	267.913	259.171	161.179	-7.07996	7.94378e-171	down
Zm00001d010529	1.64727	1.61243	2.066	366.897	169.07	166.839	-7.07144	3.1195e-97	down	Probable mediator of RNA polymerase II transcription subunit 37c
Zm00001d047799	0.744286	0.528689	0.687267	4.73218	15.4336	236.462	-7.06375	1.3727e-06	down	Heat shock 70 kDa protein 5
Zm00001d042099	0.139159	0.242078	0.369633	30.077	39.7067	30.6512	-7.04536	1.37956e-123	down	Glutathione S-transferase
Zm00001d037033	0.084508	0.144317	0.316218	22.1178	31.2629	24.6852	-7.03799	4.59268e-54	down
Zm00001d053554	4.21994	3.32848	2.89499	344.228	567.729	434.196	-7.02029	4.9598e-166	down	Peroxidase 52
Zm00001d024664	0.084049	0	0.032964	4.48243	7.36651	5.02735	-6.99298	1.03081e-38	down	Tyrosine decarboxylase 1
Zm00001d008392	0	0	0	0.356588	0.293449	0.361923	-6.9898	2.42445e-06	down	Chaperone protein dnaJ 20
Zm00001d045092	0.065398	0.059892	0	2.94989	7.2886	5.8552	-6.9896	4.76228e-28	down	Spermidine hydroxycinnamoyl transferase
Zm00001d010735	0.146038	0.140278	0	11.1257	13.1599	11.2056	-6.98767	5.7398e-53	down
Zm00001d000825	0	0	0	0.886552	1.81107	1.06415	-6.96103	5.24457e-06	down
Zm00001d000824	0.140003	0.113624	0	11.3816	11.7514	9.80501	-6.95974	7.36908e-33	down
Zm00001d014945	0	0.075402	0.109698	8.2222	8.45281	6.43963	-6.95382	7.16298e-52	down	Lactate/malate dehydrogenase family protein
Zm00001d022593	0	0	0.056372	1.29998	3.38423	2.74637	-6.94832	1.74851e-16	down	Diaminopimelate decarboxylase 2 chloroplastic
Zm00001d015354	0.261188	0.037873	0.307652	32.9008	26.5748	20.196	-6.90968	4.71843e-53	down	Auxin-responsive protein SAUR71
Zm00001d014060	0.372257	0.392799	0.20826	38.4223	45.3174	32.6804	-6.90957	2.20567e-144	down	Protein NRT1/ PTR FAMILY 5.2
Zm00001d029602	0.096155	0.168379	0.128749	3.28845	23.3903	23.2047	-6.90472	1.33768e-23	down	LOB domain-containing protein 38
Zm00001d020746	0	0	0	1.43317	1.28311	0.419873	-6.87197	2.45859e-05	down
Zm00001d031100	0.316235	0.487216	0.185002	42.0139	42.1102	34.5445	-6.86827	2.03291e-98	down	RING-H2 finger protein ATL70
Zm00001d029703	0	0.112584	0	4.39914	5.06084	3.76007	-6.85942	0.000167618	down	Glutathione S-transferase U16
Zm00001d040071	0	0	0.040573	0.697086	2.09251	1.95422	-6.84784	2.32129e-14	down	Glycosyltransferase family 61 protein
Zm00001d030995	0.764127	0.872653	0.937751	163.68	93.0396	36.3361	-6.8432	1.17187e-51	down	Basic leucine zipper 25
Zm00001d029586	0	0	0.024277	1.91737	1.45361	0.911966	-6.82703	1.78953e-08	down	Zinc finger protein AZF2
Zm00001d029386	0	0	0	0.0323157	0.111507	0.34685	-6.81597	0.000233041	down	alpha/beta-Hydrolases superfamily protein
Zm00001d035162	0.425674	0.481897	0.614156	50.1748	71.4019	47.7435	-6.80992	4.99302e-202	down	LHT1
Zm00001d010870	0.723018	0.925977	0.969298	75.293	113.111	101.27	-6.8073	3.75073e-209	down	Glutathione S-transferase F13
Zm00001d020976	0.309181	0.355415	0.17157	15.0081	30.8807	46.084	-6.8023	6.1781e-51	down
Zm00001d049330	0.453363	0.530361	0.525512	33.2987	45.5275	86.739	-6.79179	4.422e-73	down
Zm00001d052355	0.076908	0	0.074106	8.35222	5.54076	3.12903	-6.77975	4.41751e-26	down	Putative WRKY DNA-binding domain superfamily protein
Zm00001d046993	0	0	0	1.5251	0.798129	0.478901	-6.76312	3.45584e-05	down	Auxin responsive protein
Zm00001d024725	0	0	0	0.090047	0.022231	0.536416	-6.75171	0.000984517	down	Putative MYB DNA-binding domain superfamily protein
Zm00001d028816	0	0.160059	0.170426	9.21541	14.5974	9.84122	-6.69269	1.55735e-42	down	Pathogenesis-related protein 10
Zm00001d017381	16.6392	4.93916	4.39348	961.036	979.038	759.19	-6.6853	3.16668e-41	down	(+)-neomenthol dehydrogenase
Zm00001d026094	0.540259	0.342661	0.479459	41.4111	49.8203	46.2991	-6.68144	1.23385e-206	down	Heat stress transcription factor B-2b
Zm00001d024486	4.25767	0.500784	1.02312	195.409	230.624	162.612	-6.64152	3.13286e-12	down	terpene synthase10
Zm00001d023811	0	0	0	0.261277	0.401284	0.108774	-6.62141	6.39405e-05	down	Pathogenesis-related protein STH-21
Zm00001d006397	1.42278	2.14433	2.02338	155.229	217.244	168.025	-6.62064	2.24317e-235	down	UDP-glycosyltransferase 85A7
Zm00001d002536	0.041677	0	0	1.34031	1.50626	1.02314	-6.59489	4.52319e-18	down	Probable L-type lectin-domain containing receptor kinase S.5
Zm00001d034940	0.447584	0.50519	0.627748	32.2237	65.3524	53.6986	-6.59375	4.59398e-129	down	ABC transporter G family member 34
Zm00001d026757	0.231973	0.163277	0	9.52698	12.8775	16.7723	-6.59025	7.49501e-27	down
Zm00001d019116	0.029763	0.042767	0.042914	3.31513	3.51107	6.35806	-6.57315	2.49523e-27	down	Ethylene-responsive transcription factor RAP2-11
Zm00001d011679	0	0.073281	0.065096	3.79389	5.95698	3.17495	-6.56091	7.82454e-34	down	High affinity nitrate transporter 2.5
Zm00001d047845	0.476327	0.189573	0.0913	30.3061	21.7066	19.7221	-6.54349	1.1398e-41	down	Putative O-Glycosyl hydrolase superfamily protein
Zm00001d038870	0	0.057672	0.056695	2.4077	3.50696	5.14907	-6.53024	5.44819e-23	down	Late embryogenesis abundant protein%2C group 3
Zm00001d030267	0.147341	0.205373	0.161055	9.45959	17.6759	22.2171	-6.52982	1.59007e-42	down
Zm00001d051412	0	0	0	0.224223	0.766699	0.682794	-6.52409	0.00011309	down	CGI-like protein
Zm00001d051413	0	0	0	0.181472	0.630368	0.67612	-6.49445	0.000165685	down	CGI-like protein
Zm00001d038216	0.456857	0	0.026734	10.3257	18.9518	17.4053	-6.48691	1.75494e-05	down	Putative AP2/EREBP transcription factor superfamily protein
Zm00001d022729	0.074045	0	0	2.52013	2.36215	1.44921	-6.48315	6.72526e-13	down
Zm00001d047553	0	0	0	0.09032	0.303062	0.856391	-6.43268	0.000585323	down	18 kda heat shock protein18a
Zm00001d021929	0.572386	0.516858	0.449546	17.567	60.8608	53.6936	-6.4278	1.6107e-49	down	geranylgeranyl pyrophosphate synthase2
Zm00001d003283	0.191192	0.278736	0.221441	14.9576	22.5336	19.8052	-6.3869	1.34901e-135	down	Cytochrome P450 71B10
Zm00001d027947	0.036346	0.108804	0.081723	4.77388	8.87537	6.87083	-6.37715	2.56572e-54	down	Tyrosine decarboxylase 1
Zm00001d044728	2.22354	1.4535	1.5006	17.1108	42.0919	361.189	-6.36297	2.09188e-07	down	Class I heat shock protein 3
Zm00001d023994	0.150093	0.417755	0.331638	25.7821	29.7955	17.5342	-6.35118	5.04765e-76	down	Beta-glucosidase%2C chloroplastic
Zm00001d021886	0	0	0	1.55609	0.379926	0.965174	-6.34566	0.000318636	down	Ubiquitin-like protein SMT3
Zm00001d015124	0.093638	0.090011	0.170426	5.1067	8.45812	15.2282	-6.32667	3.28283e-41	down	Pentatricopeptide repeat-containing protein mitochondrial
Zm00001d001464	0	0	0	0.164985	0.200482	0.587632	-6.31809	0.000389906	down
Zm00001d033284	0.197902	0.283077	0.224726	26.5514	13.5733	15.018	-6.27832	4.19349e-65	down	WAT1-related protein
Zm00001d038219	0.142904	0.251489	0.170426	15.416	22.4659	18.4743	-6.27038	1.12276e-13	down
Zm00001d051934	0.035301	0.035225	0	1.72398	2.95439	1.84668	-6.26717	3.91921e-24	down	5-pentadecatrienyl resorcinol O-methyltransferase
Zm00001d000196	0.150822	0.237373	0.118239	14.1123	14.275	10.642	-6.26475	6.61313e-99	down	Putative MATE efflux family protein
Zm00001d044504	0.167134	0.136029	0	9.83454	9.31978	4.34434	-6.26051	9.12616e-06	down	High affinity nitrate transporter 2.7
Zm00001d048020	0.50539	0.472582	0.542421	42.3077	44.8057	28.5609	-6.25786	4.45579e-116	down	hemoglobin1
Zm00001d022797	0	0	0	0.438527	1.40684	0.305286	-6.25691	0.000541367	down
Zm00001d042880	0.277007	0.358899	0.334995	15.8489	25.8331	31.6975	-6.24822	5.26033e-100	down	regulator of chromosome condensation1
Zm00001d031351	0.244014	0.954106	1.09671	66.0474	60.9019	41.8593	-6.24815	3.32216e-44	down	Protein kinase superfamily protein
Zm00001d001418	0	0	0	0.729767	0.260267	0.352508	-6.24727	0.000336191	down
Zm00001d051094	0.124474	0.275851	0.301102	23.308	18.8322	10.6176	-6.24319	8.23924e-60	down	Protein kinase domain containing protein
Zm00001d016401	3.88074	1.0538	3.13613	265.096	202.559	137.05	-6.22994	3.40638e-47	down
Zm00001d031257	2.59959	4.13547	3.34473	178.527	314.085	243.531	-6.21597	8.21743e-131	down	Cupredoxin superfamily protein
Zm00001d033300	11.1157	9.14121	8.2471	781.026	700.292	552.246	-6.17456	1.15558e-174	down	Type IV inositol polyphosphate 5-phosphatase 11
Zm00001d009975	0.280848	0.151736	0.040195	15.333	11.6711	7.85982	-6.17445	2.35387e-30	down
Zm00001d042244	0.018607	0.075196	0.069676	3.61698	4.70965	3.52922	-6.17207	4.20783e-67	down	Potasium ion uptake permease 1
zma-MIR169f	0	0	0	1.59446	0.72746	1.03467	-6.17086	0.000311809	down
Zm00001d038750	0	0	0	0.138306	0.130009	0.0755866	-6.16736	0.000287938	down	ALA-interacting subunit 1
Zm00001d017975	0	0	0	0.710795	0.922673	0.511512	-6.16144	0.000266806	down
Zm00001d032368	0.135427	0.305073	0.350086	12.8336	23.2431	19.4439	-6.16017	1.23082e-70	down	Protein SAR DEFICIENT 1
Zm00001d031395	0.09204	0.353316	0.337118	21.1114	20.3748	13.5512	-6.15914	1.95035e-52	down	Protein kinase superfamily protein
Zm00001d009057	0.050853	0	0	0.937725	1.09455	1.6496	-6.15542	1.35049e-12	down	Pectin lyase-like superfamily protein
Zm00001d031221	3.43596	2.80099	2.73303	147.952	264.312	216.253	-6.14629	4.67218e-130	down	AAA-ATPase ASD mitochondrial
Zm00001d033872	2.84462	2.13619	2.12648	25.7192	54.7054	403.329	-6.12183	1.25716e-07	down	Peptidase%2C M50 family
Zm00001d045432	0.242396	0.311442	0.399454	28.209	23.3523	14.5341	-6.11154	5.82628e-65	down
Zm00001d018229	0.521912	0.423534	0.394029	7.1574	19.075	64.652	-6.09233	2.91794e-11	down	Adenine nucleotide alpha hydrolases-like superfamily protein
Zm00001d042098	3.43763	2.3206	2.35054	129.026	233.299	187.297	-6.09106	5.02629e-100	down	Glutathione S-transferase U16
Zm00001d020266	0	0.022195	0.115956	4.64388	3.93145	1.9437	-6.08981	2.5867e-13	down	Chaperone protein dnaJ 20 chloroplastic
Zm00001d043713	0.108017	0.056048	0.044043	3.05028	8.44277	9.29651	-6.08127	1.78689e-13	down	plant/F18B13-26 protein
Zm00001d006526	0.058555	0.083138	0.077466	4.55656	5.62676	5.03417	-6.07862	1.7219e-58	down	Eukaryotic aspartyl protease family protein
Zm00001d016840	0.066886	0.064382	0.085785	9.7671	4.18435	2.09263	-6.06477	4.45673e-19	down	RING-H2 finger protein ATL3
Zm00001d024839	43.7538	55.4781	48.2656	2773.25	3950.5	2883.18	-6.05052	2.36314e-244	down	glutathione S-transferase2
Zm00001d012212	0.15237	0.152268	0.045086	4.88956	8.01703	10.2015	-6.03952	6.65505e-38	down	gibberellin 20-oxidase5
Zm00001d009999	0	0	0	0.359763	0.151765	0.108961	-6.02772	0.000939648	down	Putative HLH DNA-binding domain superfamily protein
Zm00001d045884	0.249224	0.290439	0.122672	19.5783	13.0054	9.13772	-5.97824	1.03971e-48	down	ADPATP carrier protein 1 mitochondrial
Zm00001d029699	9.00758	11.6973	13.4429	427.666	731.25	937.904	-5.97688	8.55213e-89	down	glutathione transferase42
Zm00001d000298	0.0822656	0	0	0.90942	2.54453	1.76414	-5.95006	1.10984e-09	down	BRASSINOSTEROID INSENSITIVE 1-associated receptor kinase 1
Zm00001d007576	0.141139	0.094979	0	8.21898	4.94236	2.48031	-5.94083	1.06225e-14	down
Zm00001d008214	0.938844	1.04925	1.01899	46.1709	65.0076	70.3847	-5.94053	6.76158e-164	down	Rhomboid-like protein 14 mitochondrial
Zm00001d016607	0	0	0.059974	1.43106	1.4975	0.899096	-5.94015	6.05336e-13	down	RNA-binding protein 8A
Zm00001d039394	0.64314	0.205122	0.314978	30.0214	25.0641	16.5554	-5.93082	1.93422e-45	down	gibberellin 2-oxidase13
Zm00001d004366	0.345495	0.469222	0.464755	46.8197	17.1053	12.4194	-5.92309	2.86262e-34	down	UDP-glycosyltransferase 74B1
Zm00001d008548	0.495543	0.978076	0.520356	29.1262	50.8268	40.9068	-5.92154	1.45523e-70	down	Bowman-Birk type wound-induced proteinase inhibitor WIP1
Zm00001d028815	1.10523	1.96123	2.17284	113.532	125.377	71.3751	-5.92073	2.81134e-89	down
Zm00001d035753	0.473181	0.326868	0.422909	13.6589	32.84	27.1779	-5.91427	1.30077e-56	down	Polygalacturonase inhibitor
Zm00001d018161	0.176059	0.411895	0.262175	21.8944	15.5706	12.0679	-5.8967	1.38128e-64	down	Ferredoxin--nitrite reductase chloroplastic
Zm00001d043266	0.015601	0.0206871	0.0276263	1.99879	1.36371	0.61587	-5.88364	1.81256e-28	down	External alternative NAD(P)H-ubiquinone oxidoreductase B4 mitochondrial
Zm00001d017002	0.291594	0.105806	0.469043	16.3439	16.4058	20.5116	-5.87833	1.09229e-55	down
Zm00001d036197	0.607092	0.607412	0.69723	38.8734	37.252	33.7537	-5.8639	3.43862e-254	down	HXXXD-type acyl-transferase family protein
Zm00001d039799	0.529687	0.64385	0.768087	28.8118	45.8124	36.6713	-5.85198	3.51568e-122	down	Probable carboxylesterase 15
Zm00001d013550	1.42364	0.362222	0.740375	23.8854	66.8539	59.3849	-5.84666	3.68914e-29	down
Zm00001d036539	0.076704	0.114553	0	2.49358	4.86715	3.13501	-5.83167	2.23124e-18	down	Blight-associated protein p12
Zm00001d008795	2.89414	1.03167	1.18884	100.441	104.588	85.8502	-5.82463	1.7244e-47	down	UDP-glycosyltransferase 74B1
Zm00001d043877	0.056322	0.084688	0.101223	3.74892	4.7969	5.28848	-5.82278	1.07882e-39	down	NAC domain-containing protein 72
Zm00001d039098	0.691391	2.09656	1.75819	84.4796	96.0108	68.8472	-5.80599	3.41377e-67	down
Zm00001d017425	4.06625	4.35926	3.15842	234.318	240.049	165.818	-5.80581	2.69023e-141	down	Cytochrome b5
Zm00001d021168	10.0552	15.5257	11.0759	852.556	727.713	416.521	-5.79507	9.3617e-84	down	UDP-glycosyltransferase 74B1
Zm00001d012322	2.67502	1.84114	3.94999	190.264	143.522	117.721	-5.7714	3.19712e-80	down	cytochrome P450 family 81 subfamily D polypeptide 8
Zm00001d017965	0.028017	0.062853	0.071899	2.92336	3.71314	2.55113	-5.75262	1.91456e-52	down	MACPF domain-containing protein
Zm00001d047687	2.33319	2.51532	2.30208	156.19	139.286	84.4513	-5.74964	1.27408e-111	down	Chaperone DnaJ-domain superfamily protein
Zm00001d028968	1.38914	2.59393	2.51772	55.2457	105.878	179.618	-5.74893	1.82812e-40	down	Chaperone protein dnaJ 20 chloroplastic
Zm00001d022868	0.985616	0.498964	0.241785	28.4296	33.0019	32.8298	-5.74498	2.93143e-49	down
Zm00001d015339	0.088137	0	0	2.1276	1.65286	1.53929	-5.74429	5.04777e-08	down
Zm00001d002847	46.6465	39.6906	30.8266	1906.53	2325.35	1955.41	-5.73681	1.65816e-148	down	(+)-neomenthol dehydrogenase
Zm00001d047441	0.658553	0.685939	0.204307	26.7505	29.5883	23.1868	-5.69101	4.03218e-46	down	NADPH:quinone oxidoreductase
Zm00001d004301	0.033719	0.040567	0.123156	2.62031	2.86306	5.003	-5.68769	3.90048e-28	down	phosphate transporter protein3
Zm00001d002755	0	0.028408	0.087306	1.86396	2.53606	1.9485	-5.67806	1.06711e-23	down	Adenylyltransferase and sulfurtransferase MOCS3
Zm00001d031381	0.05525	0.075346	0.082275	4.46803	3.94975	2.77387	-5.67182	4.91635e-33	down	Protein kinase superfamily protein
Zm00001d001976	0	0.027175	0.059346	1.52805	1.76261	1.11852	-5.66542	6.27433e-22	down	Protein NRT1/ PTR FAMILY 2.13
Zm00001d003190	0.198964	0.050093	0	2.65888	5.79151	5.06796	-5.65725	2.24581e-05	down	Endochitinase A
Zm00001d042140	0.091623	0.160263	0.159851	5.41064	8.35511	6.67645	-5.64919	1.45246e-59	down	Beta-1%2C3-glucanase
Zm00001d009330	0.165203	0.219008	0.194982	11.4956	10.9056	6.70452	-5.64776	1.08063e-100	down	Protein LNK2
Zm00001d018853	0.360831	0.060071	0.064854	8.6367	9.0501	7.40893	-5.64313	2.68235e-24	down	Probable carboxylesterase 15
Zm00001d048969	0.101766	0.117059	0.0785965	8.24423	2.12162	4.42724	-5.62407	3.42175e-30	down	PHD finger protein
Zm00001d052843	0.455752	0.64712	0.73873	25.8859	35.1079	27.0121	-5.58103	8.79594e-117	down	Caffeoyl-CoA O-methyltransferase 2
Zm00001d044906	5.78975	16.6091	8.69108	449.176	556.378	411.888	-5.54291	5.47287e-55	down	12-oxo-phytodienoic acid reductase2
Zm00001d044947	0	0.098287	0.069847	1.88597	2.87828	2.83015	-5.53465	6.24331e-23	down	triacylglycerol lipase-like 1
Zm00001d030759	1.43586	1.73218	1.45877	80.566	81.0645	48.9974	-5.53065	2.03011e-118	down	Lectin-like receptor kinase 7
Zm00001d012430	0.045347	0.045249	0.08039	1.80407	3.06067	2.91183	-5.52715	1.13213e-16	down	Zinc finger protein ZAT11
Zm00001d028630	7.57665	1.67906	5.99784	203.743	290.204	203.46	-5.52081	2.10913e-31	down	Heat shock cognate 70 kDa protein 2
Zm00001d028320	0	0.018828	0	0.169213	0.296917	0.350882	-5.52064	1.02729e-07	down
Zm00001d003999	0.136382	0.173672	0.121156	1.3217	3.11434	14.8734	-5.50406	1.6199e-10	down	OSJNBa0072D21.11 protein; protein
Zm00001d017248	0	0	0.062295	1.04881	1.01829	0.739405	-5.462	2.78537e-08	down	RmlC-like cupins superfamily protein
Zm00001d036370	21.3992	19.1179	16.7053	751.866	944.252	780.149	-5.45327	7.36321e-192	down	Chitinase2
Zm00001d045361	14.1429	10.4069	8.85237	369.12	575.996	483.385	-5.42933	1.01246e-91	down
Zm00001d053160	0.06452	0.017598	0.056427	1.62631	2.47353	2.378	-5.42373	7.88072e-20	down
Zm00001d049218	0.159249	0.368302	0.436687	5.33286	10.9572	24.2053	-5.4203	2.17027e-21	down	Two-pore potassium channel 1
Zm00001d039000	3.36336	4.77234	4.14599	116.398	185.237	206.937	-5.40149	6.55699e-100	down	HSP40/DnaJ peptide-binding protein
Zm00001d013489	0.755049	0.85549	0.673497	12.2212	25.2681	57.6865	-5.39877	7.06706e-27	down	splicing factor Prp18 family protein
Zm00001d052209	2.65884	1.46284	1.31272	53.4384	95.7573	79.1658	-5.39337	2.0284e-53	down	Cytokinin-O-glucosyltransferase 2
Zm00001d028555	18.4243	20.3639	20.9641	161.584	355.134	1875.99	-5.36813	2.14329e-07	down	17.4 kDa class I heat shock protein 3
Zm00001d031794	0	0.037158	0.0494	0.40858	0.525474	2.50141	-5.36744	1.09206e-07	down	Alpha-amylase 1
Zm00001d050412	0.101719	0.128419	0.136767	2.3542	7.21495	6.40008	-5.36566	1.33702e-25	down	Chorismate mutase 2
Zm00001d013844	0.187777	0.125124	0	5.95796	3.3808	3.89151	-5.35945	0.000144242	down	Methionine gamma-lyase
Zm00001d017645	2.06674	0.73614	1.42358	47.4642	64.5852	59.0615	-5.34322	8.69632e-53	down	RING-H2 finger protein ATL80
Zm00001d018738	0.453712	0.615347	0.237973	20.9828	19.1634	14.1822	-5.34311	3.22334e-49	down	pathogenesis related protein4
Zm00001d043006	0.406347	0.362646	0.18101	9.65263	15.0545	13.535	-5.3367	5.00468e-53	down	Glutaredoxin family protein
Zm00001d012398	0.359908	0.524878	0.425365	13.8112	17.5504	21.0635	-5.33615	9.53446e-118	down	Putative regulator of chromosome condensation (RCC1) family protein
Zm00001d014250	1.42987	0.704143	0.715478	31.303	46.0667	37.8104	-5.3343	1.56109e-56	down	Protein TIFY 10B
Zm00001d002488	0	0.05545	0.068958	1.19822	1.29461	2.54115	-5.31831	5.98164e-09	down	DUF740 family protein
Zm00001d007773	6.01809	8.49464	6.00428	325.403	292.509	182.862	-5.31121	1.70639e-88	down	AAA-ATPase ASD mitochondrial
Zm00001d017380	0.456219	0.432164	0.623392	17.2614	23.0762	18.4862	-5.30167	1.03272e-124	down	Membrane steroid-binding protein 1
Zm00001d039795	0	0.111114	0.197405	4.025	4.64217	4.02478	-5.30105	1.28805e-23	down	Probable carboxylesterase 15
Zm00001d023535	0.18864	0	0.034157	3.03553	3.6361	2.5422	-5.30089	2.39101e-11	down	Putative AP2/EREBP transcription factor superfamily protein
Zm00001d020717	7.09593	8.93391	8.75594	404.813	258.206	283.767	-5.29148	2.52126e-125	down	abscisic acid 8'-hydroxylase4
Zm00001d006825	0.0291002	0.0388904	0.0746763	1.87534	2.3165	1.62672	-5.29045	9.22603e-45	down	Putative methylesterase 11 chloroplastic
Zm00001d021632	2.42942	3.0031	2.03801	73.569	111.382	104.09	-5.28806	5.71103e-90	down
Zm00001d025753	0.071921	0.072247	0.08557	1.81971	3.25789	3.70214	-5.28166	3.56814e-26	down	chitinase B1
Zm00001d028870	1.22457	0.894441	0.80774	31.0022	45.8982	35.9796	-5.27624	9.99793e-88	down	Multidrug resistance protein ABC transporter family protein
Zm00001d043798	0	0.087496	0	1.0783	1.17998	1.02053	-5.26777	2.33977e-08	down	Kinase superfamily protein
Zm00001d005309	0.054934	0.127905	0	2.92902	2.96022	1.98531	-5.25861	3.90904e-11	down	Ethylene-responsive transcription factor 14
Zm00001d036255	0.036693	0.064719	0	0.732612	1.6762	2.01722	-5.25829	1.29527e-11	down
Zm00001d020395	0.144203	0.168437	0	7.40857	3.46129	1.45757	-5.25386	0.000312148	down	Protein CCC1
Zm00001d038718	0.927266	0.666544	0.60105	33.7202	30.2514	19.1975	-5.23754	5.02403e-65	down	hemoglobin2
Zm00001d005823	1.21964	1.35002	1.17468	51.4183	43.0861	43.4281	-5.22647	6.52054e-208	down	Flavonoid 3-monooxygenase
Zm00001d017462	1.71707	0.502806	0.460893	32.8605	33.5814	34.9069	-5.22241	1.371e-26	down	Ethylene-responsive transcription factor 1A
Zm00001d052999	0	0.039423	0	0.738086	0.467821	0.312867	-5.21693	2.51111e-06	down	2-oxoglutarate (2OG) and Fe(II)-dependent oxygenase superfamily protein
Zm00001d048949	21.0795	28.9575	11.9	673.692	880.419	685.653	-5.19022	4.77551e-56	down	Hevein-like preproprotein
zma-MIR168a	3.84171	3.09739	3.59206	105.532	144.749	133.154	-5.18396	2.38157e-88	down
Zm00001d010725	0.20792	0.39731	0.265659	7.25858	8.60266	15.0371	-5.16382	3.52368e-45	down
Zm00001d024996	11.1901	13.0595	11.1174	314.121	500.394	431.507	-5.16098	5.46128e-137	down	Bowman-Birk type trypsin inhibitor
Zm00001d019565	3.27374	5.0855	5.10362	59.056	79.9177	324.527	-5.15318	1.65128e-09	down	Aquaporin PIP2-6
Zm00001d029501	0.141914	0.375409	0.267259	9.36417	10.3568	8.82766	-5.15283	1.16178e-66	down
Zm00001d047952	0.120849	0.202579	0.209643	6.43762	7.36761	4.90212	-5.13877	1.30021e-62	down
Zm00001d036700	0.209925	0.37418	0.291913	8.99435	13.1972	8.84764	-5.12237	3.65574e-62	down	CASP-like protein 13
Zm00001d029829	0	0.060097	0.068866	1.342	1.95737	1.23253	-5.11509	1.26159e-17	down	U-box domain-containing protein 33
Zm00001d002262	0.108925	0.126758	0.102918	2.11237	5.92354	4.6218	-5.11132	5.99198e-19	down
Zm00001d034667	7.40912	9.274	9.20644	221.547	332.064	315.156	-5.09816	2.19998e-151	down	Fes1A
Zm00001d026184	0.157332	0.032083	0.085498	1.55621	3.77979	4.02619	-5.09149	1.20193e-15	down	Ethylene-responsive transcription factor ERF035
Zm00001d050455	7.23428	6.06578	6.28002	149.035	269.261	232.85	-5.07261	2.09146e-92	down	Anthranilate N-benzoyltransferase protein 1
Zm00001d038320	0.213729	0.057671	0.110828	3.99883	5.2158	3.68553	-5.06663	3.51149e-26	down	Putative AP2/EREBP transcription factor superfamily protein
Zm00001d011846	1.36696	2.11273	1.69108	43.598	67.9762	58.0795	-5.06249	2.6819e-101	down	Calcium-dependent lipid-binding (CaLB domain) family protein
Zm00001d039532	0.810242	0.626248	0.700875	25.2833	26.1681	19.0104	-5.06067	7.71541e-123	down	Probable WRKY transcription factor 36
Zm00001d022590	0.0369902	0.0354622	0.0448115	2.10137	1.2299	0.661507	-5.05351	1.27433e-33	down
Zm00001d043612	0.232083	0.233826	0.269273	5.80543	9.85068	8.34178	-5.04644	1.72045e-65	down	Protein MARD1
Zm00001d014029	1.01966	0.767224	1.3252	35.5616	35.7501	30.3506	-5.044	2.32246e-120	down	myb domain protein 15
Zm00001d031157	0	0.030539	0.047872	1.29343	1.30569	1.46797	-5.04039	2.68769e-09	down	Osmotin-like protein OSM34
Zm00001d051325	0.043778	0.275729	0.34644	6.62863	7.0202	8.47681	-5.03529	5.40032e-29	down
Zm00001d010039	0.578507	1.35859	1.54777	34.1877	38.1181	38.8892	-5.03496	1.26264e-59	down	Cellulase containing protein
Zm00001d033517	0.180765	0.42328	0.463237	6.5287	14.9878	12.7031	-5.0215	3.08275e-35	down	Major facilitator superfamily protein
Zm00001d017912	1.2337	2.63075	2.20987	72.711	68.7919	48.9914	-5.00599	1.0173e-68	down	LAG1 longevity assurance homolog 3
Zm00001d040839	0.943091	1.56997	1.22391	41.9334	40.8372	35.207	-5.00583	5.25704e-130	down	Heavy metal transport/detoxification superfamily protein
Zm00001d018617	0.02708	0.040353	0	0.46569	0.757144	0.833582	-5.005	2.346e-08	down	gibberellin 2-oxidase12
Zm00001d017249	0.058979	0.039104	0.055531	1.46479	1.79233	1.75157	-5.00431	1.73313e-27	down	ammonium transporter2
Zm00001d051085	0.034486	0.059853	0.140811	1.88573	2.62006	2.99481	-4.97519	2.53136e-30	down	Putative leucine-rich repeat receptor-like protein kinase family protein
Zm00001d041298	0.028676	0.030383	0.031772	0.670152	0.649083	1.49405	-4.96527	1.97325e-21	down	LRR receptor-like serine/threonine-protein kinase EFR
Zm00001d000987	0	0.199907	0.177577	3.91141	2.77388	4.66631	-4.94737	7.08604e-15	down
Zm00001d052767	1.82086	1.54247	1.60653	58.7374	46.6229	45.1939	-4.94183	4.64105e-141	down	PLC-like phosphodiesterases superfamily protein
Zm00001d016730	0.086529	0.063952	0.058499	1.49922	2.80426	2.08912	-4.9405	4.76521e-24	down	E3 ubiquitin-protein ligase PUB23
Zm00001d047523	0.207074	0.493881	0.526835	11.4027	13.3168	12.2815	-4.90701	1.89651e-68	down	Probable WRKY transcription factor 30
Zm00001d012510	4.35847	4.21362	5.13376	103.335	118.778	179.646	-4.90634	7.07108e-86	down	Putative cytochrome P450 superfamily protein
Zm00001d003301	0.100342	0.082675	0.076506	3.34247	2.46506	1.96008	-4.90106	4.42492e-42	down	C2 and GRAM domain-containing protein
Zm00001d031396	0.049385	0.045665	0	1.08749	0.877223	0.751988	-4.87345	5.24953e-07	down	Calcium-binding EF hand family protein
Zm00001d048950	13.385	18.0321	12.0406	456.103	464.522	326.052	-4.86469	7.97418e-99	down	Hevein-like preproprotein
Zm00001d040826	4.34985	5.51209	5.35513	151.103	148.691	134.543	-4.86253	2.53096e-244	down
Zm00001d031740	6.39976	7.13248	7.89651	135.827	230.712	243.985	-4.86216	1.23603e-87	down	Activator of 90 kDa heat shock protein ATPase
Zm00001d007800	10.8952	12.7902	12.9342	160.538	502.384	380.837	-4.85483	8.93083e-40	down	Thioredoxin
Zm00001d035646	2.01201	1.78197	1.51733	44.0389	62.9657	44.6504	-4.84944	1.81056e-97	down	Putative DUF26 domain family protein
Zm00001d051001	1.80078	2.07859	2.07084	28.319	57.3922	81.2167	-4.83849	2.74648e-41	down	Glyceraldehyde-3-phosphate dehydrogenase 3%2C cytosolic
Zm00001d042104	121.033	172.848	94.0818	3440.52	4422.68	3049.57	-4.83265	8.30395e-72	down	glutathione transferase7
Zm00001d004738	0.084886	0.167047	0.145351	3.31039	4.96653	3.03854	-4.83035	1.67207e-44	down	Protein ACCELERATED CELL DEATH 6
Zm00001d053409	0.051701	0.069742	0.063251	1.94757	2.06968	1.50833	-4.82183	2.49707e-26	down	UPF0481 protein
Zm00001d037729	0.044747	0.099982	0.098986	2.8695	2.41669	1.83449	-4.82158	3.82071e-30	down	UNE1
Zm00001d043491	3.68761	4.82899	3.86522	102.827	128.093	110.275	-4.81055	2.39047e-182	down	Ethylene-responsive transcription factor 2
Zm00001d026083	0.089332	0.129105	0.123795	5.85376	2.6431	1.11535	-4.80967	1.52779e-15	down	Putative cytochrome P450 superfamily protein
Zm00001d037515	0.640902	0.595468	0.33555	10.093	13.183	19.9626	-4.8044	3.88217e-34	down
Zm00001d007831	3.76301	5.01359	4.61524	77.464	138.037	151.543	-4.80192	1.7788e-64	down	Bifunctional inhibitor/lipid-transfer protein/seed storage 2S albumin superfamily protein
Zm00001d016166	5.85669	4.09882	5.34659	123.976	170.228	125.229	-4.79322	2.77124e-109	down	phosphoenolpyruvate carboxylase2
Zm00001d027949	0.262418	0.237796	0.341496	5.51005	9.98621	7.7658	-4.79118	1.72975e-54	down	Tyrosine/DOPA decarboxylase 2
Zm00001d028554	2.53443	3.01885	2.121	20.0709	37.9242	148.637	-4.78228	1.36191e-07	down	Cytosolic enolase 3
Zm00001d051239	0	0.021509	0.152848	1.38721	1.66069	2.10573	-4.77631	3.00546e-09	down	Putative AP2/EREBP transcription factor superfamily protein
Zm00001d007240	0.062246	0.14188	0.263367	4.87147	4.12375	3.48079	-4.72952	1.16144e-31	down	Two-component response regulator-like APRR3
Zm00001d032363	5.6482	4.90338	6.29196	164.662	145.961	127.172	-4.72851	7.92591e-168	down	Pirin-like protein 2
Zm00001d031158	61.3325	66.3194	34.3378	988.955	1647.58	1618	-4.72751	7.15178e-48	down	pathogenesis related protein5
Zm00001d013830	1.3801	1.88586	1.84534	38.3357	46.8672	47.465	-4.72585	7.36346e-163	down	cytochrome P450 family 76 subfamily C polypeptide 7
Zm00001d014081	0.976633	1.21298	1.76295	39.7596	37.3756	26.168	-4.72081	1.28128e-62	down	RmlC-like cupins superfamily protein
Zm00001d013244	0.134142	0.133854	0	2.12181	2.59657	2.06364	-4.71382	2.16715e-12	down	UDP-glycosyltransferase 83A1
Zm00001d028199	0.223385	0.284179	0.221033	9.83329	5.35656	3.85259	-4.70858	2.34818e-38	down	Beta-glucosidase 40
Zm00001d049213	0	0	0.101848	0.953023	1.28535	0.814583	-4.70542	5.04762e-06	down	Sphinganine C4-monooxygenase 1
Zm00001d031332	3.31439	2.91762	2.13692	73.4689	77.9011	65.0851	-4.70504	2.91341e-96	down	Heat shock protein 90-2
Zm00001d045369	0.042982	0.164694	0.038098	3.49653	1.70011	2.14333	-4.70254	1.70315e-13	down
Zm00001d002365	0.04567	0.002278	0.02267	0.430615	0.712092	1.3445	-4.68953	1.06765e-08	down	UDP-glycosyltransferase 90A1
Zm00001d028557	38.7863	42.5014	48.5239	249.091	514.968	2475.91	-4.68908	2.50439e-06	down	17.4 kDa class I heat shock protein
Zm00001d007105	0.243753	0.194669	0.311071	9.78675	5.99259	3.47205	-4.68801	1.96925e-28	down	Protein NETWORKED 3A
Zm00001d018220	19.7471	16.6331	12.7456	325.546	498.166	424.579	-4.67922	2.73911e-75	down	glutathione transferase24
Zm00001d036261	0.11648	0.262419	0.247667	4.39207	6.01684	5.31855	-4.67852	5.23826e-58	down	Protein kinase superfamily protein
Zm00001d022636	1.37409	1.50952	1.20301	45.168	36.1176	22.1536	-4.67706	2.17615e-58	down	Major facilitator superfamily protein
Zm00001d053001	0.089176	0.043042	0.094772	1.03867	2.65365	2.3134	-4.66902	1.53203e-16	down	Eukaryotic aspartyl protease family protein
Zm00001d043610	6.65421	5.98982	1.89241	142.295	105.765	114.724	-4.64449	2.1849e-26	down
Zm00001d003544	0	0	0.0823927	0.352713	0.525195	1.22026	-4.64062	0.000150222	down	Protein LURP-one-related 6
Zm00001d043723	2.5988	3.39316	4.31283	85.857	88.3065	76.438	-4.63683	1.00879e-137	down	F-box/kelch-repeat protein
Zm00001d035450	0.066142	0.12829	0.186186	3.14906	3.45534	2.99931	-4.63425	4.41106e-48	down	Serine/threonine-protein kinase
Zm00001d045862	0.065435	0.146804	0.100342	2.29488	2.58374	2.91186	-4.63402	7.20629e-41	down	UDP-glycosyltransferase 72B1
Zm00001d013857	1.58643	1.79128	2.38769	46.0895	48.105	45.1488	-4.62134	5.87505e-185	down
Zm00001d009087	0.108046	0.048672	0.042983	0.814346	0.418503	4.66054	-4.61779	7.11553e-06	down	RESPONSE TO ABA AND SALT 1
Zm00001d038177	0.559278	0.577583	0.567729	12.0862	9.66847	19.4439	-4.61662	2.32782e-41	down	Probable carboxylesterase 17
Zm00001d047342	0.089091	0.01584	0.151431	3.31683	1.99971	1.2388	-4.59066	1.33272e-12	down
Zm00001d011755	0	0.058315	0.051801	0.52425	0.987488	1.06244	-4.58521	1.61883e-08	down	Secreted protein
Zm00001d017851	6.74778	9.48645	7.43334	156.998	208.037	193.165	-4.58446	1.81795e-122	down
Zm00001d053195	0.785817	0.627486	0.685705	23.5396	17.4466	8.75275	-4.57787	1.6801e-33	down	Putative AP2/EREBP transcription factor superfamily protein
Zm00001d052937	2.71083	2.72219	2.54567	76.7198	69.0578	41.2682	-4.57244	1.05391e-71	down	OSJNBb0045P24.5 protein
Zm00001d008919	0.022567	0	0.020003	0.112746	0.263369	1.09054	-4.56607	0.000215038	down	Transcription factor TCP4
Zm00001d018700	0.462425	0.765538	0.650854	10.3611	18.355	14.3956	-4.54312	3.07e-59	down	Galactoside 2-alpha-L-fucosyltransferase
Zm00001d038748	0	0.010151	0.075294	0.430718	1.08863	1.63915	-4.54226	0.000122926	down
Zm00001d029378	3.58101	3.68274	3.0394	85.2051	79.5059	70.2705	-4.52793	7.05022e-160	down	Protein LNK1
Zm00001d006535	1.50397	2.01976	1.37748	28.6466	47.5352	34.4259	-4.51611	9.72117e-72	down	Cysteine-rich receptor-like protein kinase 10
Zm00001d047973	0.110454	0.347844	0.113276	2.46934	2.02346	8.44887	-4.5035	6.24383e-13	down
Zm00001d047436	12.3893	17.55	12.1746	431.997	291.286	206.791	-4.49336	2.34118e-49	down	AAA-ATPase ASD mitochondrial
Zm00001d013751	17.7308	18.81	16.4248	302.173	489.772	384.787	-4.49324	1.37997e-105	down	UDP-arabinopyranose mutase 3
Zm00001d015616	0.026662	0.094752	0.093348	2.01076	1.61146	1.33326	-4.49028	2.32427e-24	down	Leucine zipper protein-like; protein
Zm00001d000761	0.028898	0.057672	0.049693	1.20394	1.38984	0.726463	-4.48552	2.92811e-12	down
Zm00001d018839	2.64348	0.830299	0.806427	22.6446	36.0086	37.8661	-4.48231	8.62601e-20	down	cytochrome P-450 19
Zm00001d033241	1.84309	1.98	2.49938	40.1226	56.2805	42.0075	-4.4772	5.5439e-125	down	Cationic amino acid transporter 1
Zm00001d021727	0.079013	0.06097	0.217821	2.21805	2.95776	2.73553	-4.47003	8.5145e-27	down	G-type lectin S-receptor-like serine/threonine-protein kinase B120
Zm00001d024432	1.80798	2.82207	1.58929	46.8495	51.5592	37.153	-4.46669	6.9979e-65	down	Phenolic glucoside malonyltransferase 1
Zm00001d027636	0.110969	0.253776	0.336034	9.59326	4.02661	1.69922	-4.46066	3.11967e-11	down	Dirigent protein 16
Zm00001d045843	0	0.122059	0.108425	1.66609	2.0462	1.38747	-4.45348	2.25702e-11	down	Aspartyl protease AED1
Zm00001d048601	0.059605	0.074594	0.026505	0.890835	1.52901	1.14356	-4.4487	4.43947e-20	down
Zm00001d038593	0.849458	0.771622	0.740375	18.5223	15.1557	17.7892	-4.44455	3.02454e-54	down
Zm00001d034270	6.13034	7.13438	5.61002	101.211	114.269	185.595	-4.43648	3.25771e-56	down	Mitochondrial import inner membrane translocase subunit TIM14
Zm00001d018965	8.63861	6.84457	7.39003	123.11	179.072	186.024	-4.43577	3.78686e-86	down	Xylanase inhibitor protein 1
Zm00001d002584	1.82877	1.92709	2.82614	15.6371	27.9273	93.9587	-4.42601	3.26334e-14	down
Zm00001d048499	1.37994	3.21378	3.02732	61.4457	63.6789	34.063	-4.42081	4.08329e-36	down	UDP-galactose/UDP-glucose transporter 4
Zm00001d046805	1.64226	0.209482	0.197077	17.7764	15.0812	12.0037	-4.41707	2.55791e-05	down	Putative WRKY DNA-binding domain superfamily protein
Zm00001d032923	3.54056	3.3759	4.18555	72.8231	73.4492	86.2394	-4.41599	2.53144e-183	down	Heat stress transcription factor A-6b
Zm00001d010356	0.140784	0.138608	0.142616	2.17127	3.7671	3.14127	-4.41558	7.66196e-33	down	PIF / Ping-Pong family of plant transposases
Zm00001d049028	1.32733	1.62873	1.62453	15.5297	41.2653	39.435	-4.41468	1.17354e-32	down	Chitinase 2
Zm00001d008498	3.45438	3.69113	2.5705	50.7167	75.2299	78.3491	-4.41223	1.34109e-67	down	alanine-tRNA ligases;nucleic acid binding;ligases forming aminoacyl-tRNA and related compounds;nucleotide binding;ATP binding
Zm00001d009724	0.0314195	0.0684552	0.072169	1.11323	1.36633	1.22893	-4.40641	1.07175e-52	down	TPR repeat-containing thioredoxin TTL1
Zm00001d043344	17.227	17.8577	17.6831	353.021	424.041	323.66	-4.40601	4.65933e-218	down	glutathione transferase8
Zm00001d018461	20.6292	22.017	23.3737	388.144	499.516	478.577	-4.39943	1.83722e-218	down	Thioredoxin
Zm00001d032269	0.037276	0	0	0.271132	0.257609	0.279681	-4.39814	0.000222644	down
Zm00001d001818	0.080187	0.09335	0.105825	1.94576	2.44631	1.67457	-4.39668	1.07566e-39	down	Probable polyol transporter 4
Zm00001d026512	0.07955	0.071328	0	0.9497	1.41295	1.04174	-4.39627	2.24339e-09	down	Flavonol-3-O-glycoside-7-O-glucosyltransferase 1
Zm00001d012642	0.452904	0.189854	0.148974	4.10504	7.45986	5.39557	-4.38459	3.7641e-21	down	Transcription factor bHLH92
Zm00001d005251	0.041788	0	0.074836	0.19747	1.22334	1.09887	-4.38423	2.92312e-05	down	NAD(P)H dehydrogenase (quinone) FQR1
Zm00001d043762	1.11059	1.2119	0.850669	21.4278	25.2613	18.5515	-4.37921	8.33462e-93	down	ABC transporter B family member 9
Zm00001d045459	6.92567	3.53109	4.3221	70.0778	90.9004	144.557	-4.37781	5.18689e-31	down
Zm00001d017991	1.86071	1.42711	1.67833	26.7162	39.2769	37.1242	-4.37659	2.71646e-56	down
Zm00001d017288	4.6111	5.78454	3.51595	23.5729	46.1894	211.685	-4.3739	1.12829e-05	down	Aquaporin PIP2-4
Zm00001d006536	0.681792	1.12706	0.774698	12.9566	22.6602	16.8006	-4.36621	9.50677e-55	down	Cysteine-rich receptor-like protein kinase 10
Zm00001d033455	18.2269	19.6627	19.2365	262.704	485.24	410.459	-4.36569	8.92517e-76	down	Protein P21
Zm00001d034514	2.95738	3.88685	4.65509	83.046	86.1454	62.4338	-4.36263	4.8769e-96	down	Germin-like protein subfamily T member 1
Zm00001d037715	4.42077	1.64677	1.82175	43.4366	46.6548	73.0348	-4.35577	1.02778e-21	down
Zm00001d038551	0.604355	0.599751	0.432867	9.48556	13.3286	10.1624	-4.34993	2.13428e-69	down	Putative DUF26-domain receptor-like protein kinase family protein
Zm00001d023248	0.018962	0.034436	0.016807	0.429255	0.282802	0.720362	-4.34944	1.14351e-07	down	Scarecrow-like protein 3
Zm00001d024597	0	0.076013	0.134684	1.29583	1.13952	1.81995	-4.34553	5.26483e-09	down
Zm00001d025437	1.88155	2.38756	2.26092	45.0536	47.3223	37.2853	-4.3402	1.10378e-177	down	Amino acid permease
Zm00001d051088	4.17909	4.44782	4.53211	123.88	79.6516	56.3387	-4.33329	2.76317e-49	down	Putative leucine-rich repeat receptor-like protein kinase family protein
Zm00001d018966	6.40798	2.69262	3.61608	56.5489	103.484	95.5426	-4.33204	1.0611e-29	down	Acidic endochitinase
Zm00001d003355	0.16918	0.271246	0	2.65782	4.32744	2.72076	-4.33013	1.78859e-08	down
Zm00001d052813	0.120775	0.040306	0.035804	0.825088	1.54576	1.52397	-4.32906	1.05535e-12	down	UDP-glycosyltransferase 89B1
Zm00001d047187	16.1029	19.3694	20.9433	177.516	265.687	657.154	-4.32738	1.2867e-22	down	HSP20-like chaperones superfamily protein
Zm00001d012335	0.991868	1.25697	1.00211	16.621	26.81	20.376	-4.31378	3.21825e-75	down	cis-zeatin O-glucosyltransferase2
Zm00001d021677	0.392181	0.063529	0.288056	4.92337	5.75051	4.23203	-4.31099	7.39015e-19	down	Aspartic proteinase nepenthesin-1
Zm00001d009222	0.086984	0	0.076908	0.910813	1.41034	1.06424	-4.30926	1.83404e-08	down	Pyrophosphate-energized vacuolar membrane proton pump 1
Zm00001d038387	0	0.05936	0.271667	2.13163	2.09883	2.34096	-4.30887	3.32928e-07	down	plant-specific domain TIGR01589 family protein expressed
Zm00001d008651	0.480317	0.483408	0.314813	2.81668	5.88755	15.9947	-4.29236	1.28419e-13	down	Pyruvate decarboxylase isozyme 2
Zm00001d011839	1.693	1.88676	2.53721	60.8911	32.3829	22.1252	-4.27489	8.16421e-30	down	Protein CLT3 chloroplastic
Zm00001d006923	0.244681	0.164937	0.0302599	2.39053	3.46244	2.96719	-4.27363	7.11207e-14	down	40S ribosomal protein S9-2
Zm00001d052545	1.86462	2.74296	2.516	45.3261	53.0006	37.3483	-4.26976	1.14046e-78	down
Zm00001d034030	0.0533423	0.0708914	0.0501725	0.522697	0.573411	2.25792	-4.26961	6.96887e-12	down	Kinesin-like protein KIN-12E
Zm00001d047350	0.162129	0.279748	0.246238	3.36279	5.13614	5.01821	-4.2659	2.35069e-30	down	Alpha/beta hydrolase related protein
Zm00001d025451	0.112723	0.282143	0.411027	5.8413	5.02927	4.61116	-4.26553	2.23355e-22	down	Calcium-binding protein CML38
Zm00001d008146	0.183056	0.229554	0.203095	3.27316	4.92524	3.41964	-4.26314	4.67658e-24	down
Zm00001d037610	3.58477	2.91351	4.08661	74.4439	66.5496	58.6741	-4.26283	7.71505e-115	down
Zm00001d017752	0	0.037637	0.210997	2.04863	1.14983	1.59366	-4.25081	1.65375e-06	down	Transcription factor GT-3b
Zm00001d050164	0.651362	0.942851	1.07857	17.2925	19.1299	13.4454	-4.24754	9.70231e-81	down	Wall-associated receptor kinase-like 20
Zm00001d052172	0.464809	0	0.302244	2.64221	3.68011	8.45906	-4.23612	1.65968e-06	down	EF hand family protein
Zm00001d009112	6.70814	6.34284	6.87619	129.329	139.736	98.9277	-4.22889	4.13456e-124	down	cAMP-regulated phosphoprotein 19-related protein
Zm00001d038874	0.940985	1.09382	0.878542	13.6506	21.9823	18.3689	-4.22025	1.60761e-70	down	Probable polygalacturonase
Zm00001d029716	39.297	53.1334	56.0233	1071.78	956.102	673.661	-4.21988	4.09182e-82	down	Heavy metal transport/detoxification superfamily protein
Zm00001d041580	0.450185	0.437075	0.383736	6.16642	8.26648	9.01202	-4.21916	4.78722e-49	down	R2R3MYB-domain protein
Zm00001d008976	2.66544	2.4878	2.44194	44.7168	50.5477	43.8566	-4.21563	4.85657e-189	down	3-methyl-2-oxobutanoate hydroxymethyltransferase 1 mitochondrial
Zm00001d032304	0.043637	0.111167	0.0823253	0.285464	0.42617	3.63706	-4.21411	7.04969e-06	down	zinc finger (C3HC4-type RING finger) family protein / BRCT domain-containing protein
Zm00001d042739	4.33287	9.8236	7.79613	151.303	155.588	89.1318	-4.21	8.28435e-38	down	Anthocyanidin 3-O-glucosyltransferase
Zm00001d048866	2.0987	2.54066	2.51551	42.8508	49.6636	37.1559	-4.20644	1.77589e-149	down	(Z)-3-hexen-1-ol acetyltransferase
Zm00001d044529	0.241573	0.146654	0.241303	3.87916	2.75327	4.88638	-4.20601	5.04237e-34	down	Protein NRT1/ PTR FAMILY 6.2
Zm00001d040786	1.05419	2.13613	2.91317	28.2906	32.9189	48.6634	-4.20024	6.12895e-29	down
Zm00001d037914	0.299483	0.429113	0.873521	5.38875	7.95815	16.1409	-4.19597	1.23151e-14	down
Zm00001d001188	0.158756	0.211219	0.046906	2.84692	2.53112	1.98237	-4.18847	8.50608e-13	down
Zm00001d049173	1.20655	1.53098	1.89391	30.3369	29.3612	23.1972	-4.18748	4.46015e-92	down	Putative WRKY DNA-binding domain superfamily protein
Zm00001d043411	12.6182	16.1046	10.8422	270.46	278.291	161.085	-4.18555	1.17618e-54	down	gibberellin 2-oxidase3
Zm00001d035119	0.563604	0.257652	0.311027	9.47052	6.90746	4.04814	-4.18221	2.72938e-22	down	ACT domain-containing protein ACR8
Zm00001d020418	0.120056	0	0.066778	1.379	1.18691	0.821804	-4.18166	1.24449e-07	down	Cytokinin hydroxylase
Zm00001d047204	3.80526	4.60679	3.29142	65.7381	67.029	76.4047	-4.17993	2.14376e-106	down	Protein LNK1
Zm00001d022477	0.771456	1.64677	1.20824	26.9947	26.2146	12.1385	-4.17062	2.4371e-23	down	FPF1-like protein 1
Zm00001d022476	0.30023	0.599169	0.541636	3.45877	5.64525	16.8584	-4.16732	2.90025e-11	down
Zm00001d007329	0.592406	0.710308	0.62793	13.56	12.021	8.59188	-4.16629	8.86736e-55	down	Probable WRKY transcription factor 75
Zm00001d037281	1.40926	0.764554	0.756385	30.9132	13.8784	8.73582	-4.16425	1.71104e-13	down
Zm00001d011438	0.753135	0.393796	0.558878	6.86369	12.0943	11.7021	-4.16415	4.57175e-33	down	Dihydroflavonol-4-reductase
Zm00001d007789	5.09321	7.80145	7.35879	154.697	122.036	75.6182	-4.15545	1.19822e-46	down	receptor-like protein kinase 4
Zm00001d020628	3.73665	4.96936	3.93558	90.4222	65.6678	63.1475	-4.14714	1.3174e-80	down	Cytochrome P450 84A1
Zm00001d039364	3.44709	5.14149	4.72608	76.8495	90.7628	63.6901	-4.14698	9.3023e-96	down
Zm00001d025973	0.200452	0.254179	0.113019	3.69237	3.48916	2.85487	-4.14442	6.90101e-29	down
Zm00001d017366	0.042727	0.085128	0.211833	1.66666	1.51604	2.73164	-4.14389	4.04831e-13	down	Ethylene-responsive transcription factor ERF053
Zm00001d032616	0.416715	0.377807	0.205104	5.08444	6.84942	5.62549	-4.14224	3.66742e-31	down	40S ribosomal protein S27a
Zm00001d000501	0.213133	0	0	1.2727	1.35597	1.30685	-4.14099	0.00062335	down
Zm00001d011967	0.23204	0.444606	0.401442	4.75097	7.18326	6.9548	-4.1409	1.9255e-44	down
Zm00001d048416	14.5995	13.7707	7.58216	241.63	226.949	160.873	-4.14053	5.06402e-40	down	FAD/NAD(P)-binding oxidoreductase family protein
Zm00001d020134	8.64105	6.70128	7.93737	185.283	148.568	70.0477	-4.13691	3.49881e-33	down	ABC transporter G family member 40
Zm00001d038451	0.320112	0.369771	0.357053	7.40422	6.44554	4.50337	-4.13544	1.95527e-54	down	Putative WRKY DNA-binding domain superfamily protein
Zm00001d043947	0.147004	0.302134	0.279335	2.53354	4.46142	5.99308	-4.13342	9.66826e-18	down	Lipid phosphate phosphatase 2
Zm00001d028759	1.8409	2.01963	2.01746	24.1996	39.457	37.4207	-4.12939	7.52344e-81	down	Pyruvate decarboxylase isozyme 3
Zm00001d002867	0	0.002824	0.037622	0.37629	0.244343	0.35928	-4.12377	3.60818e-05	down	Ethylene-responsive transcription factor ERF053
Zm00001d038201	0.249369	0.488364	0.611468	8.91899	8.31045	6.70598	-4.12027	7.9666e-25	down	Zea mays ARGOS4
Zm00001d001397	0.046447	0.161677	0.190213	2.02389	3.05633	2.27719	-4.1166	1.4519e-13	down
Zm00001d032495	1.5469	1.88253	1.87598	23.3988	23.7973	42.5523	-4.11287	3.6829e-40	down	Plant invertase/pectin methylesterase inhibitor superfamily protein
Zm00001d001011	0.801082	0.517573	1.15139	15.1411	13.0241	13.8299	-4.10847	1.6143e-47	down
Zm00001d019227	5.26287	4.46678	4.24345	104.469	82.1445	49.1684	-4.09497	1.49441e-41	down
Zm00001d030343	0.089678	0.143177	0.184204	1.25645	3.10265	3.01019	-4.09273	6.49297e-18	down	Senescence-associated protein 15
Zm00001d031769	1.36995	1.59742	1.33792	23.3013	30.6286	18.3466	-4.08648	1.61007e-72	down	Nitrate reductase [NADH] 2
Zm00001d021726	1.21712	1.57726	1.69839	27.5079	25.9127	21.1992	-4.08497	5.26469e-120	down	G-type lectin S-receptor-like serine/threonine-protein kinase B120
Zm00001d034197	1.4761	1.35089	2.7341	19.8385	27.4166	44.7635	-4.08263	8.42183e-26	down
Zm00001d027656	15.0046	25.8752	27.1941	234.067	357.254	527.065	-4.08209	7.20225e-34	down	Lethal leaf-spot 1
Zm00001d020898	3.20028	3.62398	4.84205	32.2613	63.2356	97.2697	-4.08176	3.85265e-27	down	Heat shock protein 90-2
Zm00001d010175	0.572864	0.709332	0.750844	14.4641	11.668	7.58211	-4.08093	2.95624e-42	down	Ethylene-responsive transcription factor ABR1
Zm00001d029359	16.4431	3.0609	9.18921	110.126	203.25	172.354	-4.07878	1.18776e-14	down	benzoxazinone synthesis10
Zm00001d052435	4.61356	2.76261	4.75045	61.5133	80.0007	60.22	-4.07573	2.17557e-58	down	Probable peptide/nitrate transporter
Zm00001d042903	0.073386	0.073228	0	0.280233	1.16595	0.886777	-4.07561	0.000780398	down	Probable WRKY transcription factor 49
Zm00001d032868	0.055974	0.04189	0.083849	1.12162	0.970125	1.17686	-4.06996	1.43686e-23	down	L-type lectin-domain containing receptor kinase V.9
Zm00001d039001	0.182541	0.361552	0.515965	1.01247	1.95414	14.2048	-4.06612	5.02081e-06	down	Expressed protein; protein
Zm00001d022475	1.53611	1.74425	2.12833	24.6684	32.0208	32.2979	-4.06194	9.0987e-118	down
Zm00001d022181	2.47607	3.33319	8.77018	65.419	89.7161	78.9342	-4.05985	9.1105e-23	down	Phospho-2-dehydro-3-deoxyheptonate aldolase 1
Zm00001d032947	0.856397	1.18457	1.56056	7.60817	27.4948	24.0454	-4.05912	2.22329e-18	down	Chitinase 1
Zm00001d016718	0.413673	0.166276	0.111035	3.60487	4.53058	3.5767	-4.04546	4.70519e-12	down
Zm00001d014748	0.194983	0.328308	0.387033	4.03666	6.3293	4.57014	-4.045	2.29559e-37	down	(Z)-3-hexen-1-ol acetyltransferase
Zm00001d039880	1.02509	1.06247	1.17925	8.5066	12.1198	31.9273	-4.04229	3.47806e-17	down	Lecithin-cholesterol acyltransferase-like 1
Zm00001d052827	7.04725	7.04253	2.50118	97.369	79.1032	92.5068	-4.02838	3.1702e-24	down	Salicylate/benzoate carboxyl methyltransferase
Zm00001d003545	0.303585	0.218785	0.205308	2.77208	4.84888	5.34421	-4.02759	1.84958e-13	down
Zm00001d002823	6.98568	7.93335	8.46932	63.3644	93.6828	214.062	-4.02686	4.29058e-22	down	Hsp70-Hsp90 organizing protein 3
Zm00001d006844	2.11035	2.97219	3.42394	34.7951	38.8003	60.9822	-4.02521	4.78422e-47	down	Protein kinase
Zm00001d020953	0.148639	0.364117	0.481962	4.74542	6.08942	4.98275	-4.02352	1.7227e-29	down	Protein PIN-LIKES 3
Zm00001d012782	0.917637	0.922261	0.622384	8.52573	16.9923	14.1068	-4.0171	4.12041e-35	down	UDP-glycosyltransferase 88A1
Zm00001d014102	1.24539	1.17675	1.03639	11.5477	23.7605	19.9713	-4.01067	2.18799e-43	down	Divalent ion symporter
Zm00001d053960	5.91737	6.39083	2.73637	45.7763	89.121	104.039	-3.99693	2.42175e-22	down	3-isopropylmalate dehydratase large subunit
Zm00001d053068	0.346147	0.35385	0.947258	7.66015	10.0678	8.52711	-3.99143	3.65706e-24	down
Zm00001d011081	41.055	55.48	52.8939	646.247	853.933	823.497	-3.99104	9.80481e-119	down	Cytochrome B5 isoform D
Zm00001d027499	1.66003	1.75963	0.983016	27.9349	21.8648	19.2791	-3.98919	8.06594e-42	down	Acyl-activating enzyme 11
Zm00001d010543	0.047074	0.142822	0.15055	1.61933	2.11524	1.83652	-3.9829	1.11385e-19	down	Probable membrane-associated kinase regulator 4
Zm00001d028693	69.5744	90.7101	77.6727	1276.8	1378.66	1033.54	-3.98204	8.80066e-126	down	safener induced1
Zm00001d004375	0.284457	0.334737	0.407962	4.45719	4.13702	7.25485	-3.97232	3.48499e-33	down
Zm00001d021851	9.40373	8.59969	10.1786	184.462	141.362	104.586	-3.96034	2.73353e-61	down
Zm00001d037656	0.148357	0.220478	0.583341	3.49185	6.03256	5.252	-3.95956	1.09554e-16	down	Xylanase inhibitor protein 1
Zm00001d000907	0.049984	0.049876	0.08861	0.703672	0.924364	1.54067	-3.95904	6.57567e-07	down
Zm00001d008826	0.985671	0.950414	1.48222	29.2035	13.2472	9.28497	-3.95506	1.19985e-21	down	gigantea1
Zm00001d000919	19.8559	19.6484	10.6991	299.455	274.404	197.842	-3.95388	2.31598e-37	down
Zm00001d022092	1.0355	1.22829	1.25937	27.0422	15.6085	11.0447	-3.95222	1.07232e-28	down	Cytosolic sulfotransferase 17
Zm00001d034356	165.586	282.833	203.76	2200.41	3492.4	4164.12	-3.95089	3.66055e-41	down	glutathione transferase5
Zm00001d027946	0.572978	0.455069	0.424452	6.88748	9.47541	5.87845	-3.95066	1.41938e-46	down	hydroxycinnamoyltransferase1
Zm00001d015326	0.175738	0.197538	0.168436	2.55385	3.22529	2.50019	-3.94935	1.11844e-78	down	Formin-like protein 5
Zm00001d040659	8.00547	7.59754	9.57059	145.574	116.292	116.344	-3.94147	2.53013e-119	down	Late embryogenesis abundant protein Lea5
Zm00001d034217	2.41646	3.21495	2.75501	40.1261	47.284	39.0462	-3.94065	1.21084e-139	down	Lectin-like receptor kinase 7
Zm00001d037810	0.0804953	0.46344	0.462596	5.76954	5.85629	3.47397	-3.94033	1.36629e-13	down	receptor-like protein kinase 4
Zm00001d053322	0.009182	0.058156	0.105146	0.500119	0.530446	1.6508	-3.93967	3.12403e-07	down	Putative lectin-like receptor protein kinase family protein
Zm00001d049127	2.08196	1.38047	2.05114	20.6447	30.6665	31.9336	-3.9378	7.84655e-51	down	Putative serine/threonine protein phosphatase superfamily protein
Zm00001d047301	0.0962813	0.293726	0.560066	2.79045	2.41107	8.78898	-3.93434	1.2856e-05	down
Zm00001d023480	0.078972	0.136698	0.158007	1.23748	2.45426	2.02812	-3.93244	1.11536e-20	down	plant U-box 24
Zm00001d037857	1.20428	2.00251	1.8172	20.0138	25.9992	29.0941	-3.928	4.56302e-55	down
Zm00001d019788	0.250858	0.396057	0.319948	4.2178	2.17082	7.89291	-3.92448	4.67058e-15	down
Zm00001d045514	0.113994	0.143634	0.146007	1.59647	2.56026	2.10259	-3.92247	2.0814e-20	down
Zm00001d017825	0.64879	0.675534	0.611086	13.4707	9.99624	5.47954	-3.92238	1.24664e-25	down	AT-hook motif nuclear-localized protein 29
Zm00001d021804	0.330028	0.126714	0.216896	3.06589	4.07668	3.18774	-3.91873	4.27359e-28	down	Internal alternative NAD(P)H-ubiquinone oxidoreductase A1 mitochondrial
Zm00001d048334	20.6352	24.4092	29.2975	324.171	343.679	418.906	-3.90708	8.0104e-106	down	Whole genome shotgun sequence of line PN40024 scaffold_113.assembly12x (Fragment)
Zm00001d050220	0.469659	0.507065	0.918349	5.78721	6.08035	15.6486	-3.90098	1.14899e-16	down	Long chain base biosynthesis protein 1
Zm00001d048563	1.88044	2.37366	1.66491	25.8084	27.8524	33.0683	-3.89999	3.83033e-75	down	ARM repeat superfamily protein
Zm00001d047663	8.54002	12.3734	13.3619	191.17	180.458	126.593	-3.89771	6.42875e-67	down	Acetate/butyrate--CoA ligase AAE7 peroxisomal
Zm00001d050259	0.363905	0.441553	0.28881	3.28192	6.75853	6.03973	-3.88821	2.36007e-31	down	ABC transporter A family member 7
Zm00001d053145	0	0.110727	0.105636	1.19625	1.22429	0.908524	-3.88709	8.30844e-08	down	Purple acid phosphatase 22
Zm00001d040787	5.90376	4.53752	6.83138	70.5567	87.2907	93.3958	-3.88453	5.67037e-70	down	Abscisic stress-ripening protein 1
Zm00001d022944	0.036895	0.014519	0.2865	1.38409	1.0838	3.05175	-3.88379	5.30726e-05	down
Zm00001d033909	0.805469	0.876767	0.64542	9.33908	12.3388	12.3662	-3.88115	7.50119e-40	down	Expressed protein; protein
Zm00001d043988	14.8782	21.324	19.2935	158.531	358.702	283.912	-3.87853	4.49825e-38	down	chitinase chem5
Zm00001d048329	1.3663	2.69295	2.65073	32.7177	30.3475	32.5255	-3.87328	9.79944e-53	down	ABC transporter C family member 3
Zm00001d011393	0.589544	0.396193	0.380063	6.93395	7.65335	5.25098	-3.8725	1.31746e-44	down	S-type anion channel SLAH3
Zm00001d016285	4.96108	6.21424	6.85027	82.8271	87.4769	87.183	-3.87087	5.38666e-183	down	Protein kinase family protein with leucine-rich repeat domain
Zm00001d022026	0.040922	0.076277	0.07739	1.17032	0.69082	0.943197	-3.87032	3.83857e-19	down	Golgi transport 1 protein B
Zm00001d042869	29.8835	36.082	30.508	394.969	531.814	458.223	-3.86883	1.33307e-124	down	Aldose reductase
Zm00001d047302	2.40715	2.5582	2.54455	8.61827	14.5168	83.4618	-3.86876	0.000206931	down	Putative chaperone clbp family protein
Zm00001d007485	0.512271	0.89033	0.898341	8.26675	11.6346	12.9245	-3.86665	3.8906e-46	down	LRR receptor-like serine/threonine-protein kinase GSO2
Zm00001d052334	0.745758	0.836976	1.22092	8.77879	8.11695	22.8321	-3.86518	8.31422e-18	down
Zm00001d002254	0.06122	0.129982	0	0.57262	1.10073	1.29913	-3.85626	0.000214951	down
Zm00001d031569	10.2446	14.4932	15.6166	106.964	176.858	283.098	-3.85319	5.52956e-28	down	Peptidyl-prolyl isomerase
Zm00001d010284	0.239596	0.630637	0.75554	4.7672	10.6117	7.83466	-3.84914	1.58666e-18	down	Probable carboxylesterase 17
Zm00001d042738	0	0.072247	0.119414	0.765515	1.07487	0.941914	-3.8475	2.06224e-07	down	E3 ubiquitin-protein ligase PUB23
Zm00001d038665	2.23772	0.970129	0.845938	15.0684	23.4061	20.1034	-3.84706	1.54923e-20	down	Tyrosine/DOPA decarboxylase 1
Zm00001d007918	21.1398	27.012	22.9599	244.928	373.928	380.121	-3.84026	2.46566e-70	down	cytochrome P-450 20
Zm00001d015091	12.9135	13.6676	13.3582	163.279	169.263	227.189	-3.83801	7.41627e-94	down	Bax inhibitor 1
Zm00001d012968	4.11051	2.89566	1.84628	42.7786	45.1417	37.1817	-3.82353	1.27955e-32	down	ZFP16-2
Zm00001d010360	0.51173	0.435544	0.660167	8.61384	7.97344	5.91941	-3.82145	1.34066e-49	down	Auxin-responsive protein IAA26
Zm00001d022191	0.123702	0.240729	0.108904	1.73801	2.90748	2.05118	-3.81592	1.57345e-13	down	VQ motif-containing protein
Zm00001d027757	14.5046	16.0547	14.3784	238.143	221.124	162.461	-3.81549	1.28521e-91	down	Heat stress transcription factor A-6b
Zm00001d048720	0.352496	0.429395	0.388531	8.51936	6.02716	2.95997	-3.81252	3.4404e-12	down	Glutaredoxin-C13
Zm00001d006947	8.91877	7.36791	4.71073	157.256	95.6416	39.9425	-3.81193	7.49222e-16	down	Cytochrome P450 CYP709C14
Zm00001d012710	1.40709	1.89566	1.9092	4.59477	9.59427	56.4006	-3.80842	0.000463597	down	SGS domain-containing protein
Zm00001d024547	1.68087	3.26404	2.53656	35.188	35.068	33.3942	-3.80089	1.58013e-46	down	Putative MYB DNA-binding domain superfamily protein
Zm00001d038873	1.00018	1.36514	1.63762	17.6481	19.5895	17.774	-3.79663	4.25234e-51	down	plant/F18B13-26 protein
Zm00001d007581	46.5021	48.9343	39.6898	544.409	604.653	688.538	-3.78998	6.83355e-99	down	harpin binding protein1
Zm00001d034920	0.097704	0.131035	0.046083	1.14153	1.40655	1.37685	-3.78279	1.09648e-12	down	Ethylene-responsive transcription factor 1B
Zm00001d031666	27.0088	54.8392	41.1644	431.796	685.663	536.337	-3.78184	3.02913e-41	down	Probable aldo-keto reductase 4
Zm00001d017014	0.759779	1.11047	0.702778	9.02172	14.7536	11.4228	-3.77971	5.50339e-28	down	Copper transport protein family
Zm00001d039097	0.11125	0.462465	0.60932	8.6194	4.94037	2.45885	-3.77818	1.09995e-09	down	Protein STRUBBELIG-RECEPTOR FAMILY 1
Zm00001d020954	59.3064	65.4284	74.3937	1007.04	946.165	709.184	-3.77216	7.87239e-104	down	Splicing factor U2af small subunit A
Zm00001d011782	0.0512414	0.173962	0.206577	1.32767	0.956983	3.38507	-3.77104	6.49993e-09	down	Haloacid dehalogenase-like hydrolase (HAD) superfamily protein
Zm00001d032116	0.423887	0.387103	0.39911	7.8361	5.72405	2.69754	-3.76879	8.37043e-24	down	Leucine-rich repeat receptor-like protein kinase PEPR1
Zm00001d051440	0.577416	0.251586	0.118977	4.8982	5.33718	2.88187	-3.76717	4.24502e-09	down
Zm00001d051544	0.159954	0.225357	0.275441	2.37559	3.37516	3.07586	-3.76247	2.96816e-45	down
Zm00001d050864	19.7293	19.6944	15.5061	379.78	213.376	140.619	-3.76235	2.14461e-24	down
Zm00001d029397	9.78147	14.4302	14.0136	177.789	181.338	145.101	-3.75596	2.93244e-95	down	phospholipase D7
Zm00001d008968	1.12866	1.30553	0.979165	18.1182	15.7185	11.5325	-3.75483	4.89828e-47	down	Putative AP2/EREBP transcription factor superfamily protein
Zm00001d049954	64.5031	67.6256	67.6188	816.42	1003.43	809.208	-3.74379	1.2714e-193	down	Monodehydroascorbate reductase 1 peroxisomal
Zm00001d051157	0.359139	0.596335	0.951775	7.83176	10.1369	6.916	-3.73965	1.94892e-29	down	Adenosine kinase 2
Zm00001d029662	4.55195	7.28544	6.6838	62.8259	90.908	87.8658	-3.73897	1.41419e-60	down	Catalytic/ hydrolase
Zm00001d040245	3.48037	4.0217	2.55477	34.6208	50.333	47.3332	-3.73254	1.23589e-47	down	Putative serine type endopeptidase inhibitor
Zm00001d036925	5.00037	5.02693	5.09207	67.5165	55.785	73.0065	-3.72916	1.199e-99	down	Protein kinase Kelch repeat:Kelch
Zm00001d032046	4.41334	4.18654	5.07187	62.6075	62.0735	53.3264	-3.72908	2.41099e-166	down	cytokinin oxidase10
Zm00001d015053	14.5739	4.56693	2.48742	93.2642	117.655	80.5133	-3.72897	7.87055e-06	down	terpene synthase2
Zm00001d021897	0.048397	0.068735	0.112368	0.807865	1.26301	0.943447	-3.72655	1.6682e-17	down	L-type lectin-domain containing receptor kinase V.9
Zm00001d000522	26.8778	35.6849	39.1708	458.662	445.103	409.361	-3.72623	6.23049e-128	down
Zm00001d051659	5.30298	4.40061	3.03745	39.6955	65.2944	62.1715	-3.72477	6.93121e-34	down
Zm00001d022017	0.5076	0.0993682	0.299156	2.96447	4.57819	4.5377	-3.72218	1.30389e-13	down	Probable indole-3-acetic acid-amido synthetase GH3.1
Zm00001d036364	0.3597	0.797419	0.920752	10.2932	8.44122	8.02685	-3.72158	1.16532e-30	down	NAC domain containing protein 36
Zm00001d000017	0.16572	0.104826	0.204158	1.51384	2.41308	2.37272	-3.72046	3.47875e-16	down	Germin-like protein
Zm00001d051093	2.42049	3.05855	2.73673	52.2214	33.7913	19.9069	-3.71759	7.20642e-28	down	LRR receptor-like serine/threonine-protein kinase EFR
Zm00001d005037	3.97651	4.0693	3.92189	42.0987	59.6315	52.9546	-3.71423	3.68927e-91	down	Protein kinase APK1B chloroplast
Zm00001d040561	18.0525	22.7749	32.224	333.588	318.075	277.433	-3.70988	1.17312e-67	down
Zm00001d038070	0.058951	0.044948	0.040195	0.627716	0.656407	0.66459	-3.70784	5.51999e-06	down
Zm00001d053452	6.55216	7.20977	8.55314	90.4459	100.338	93.8585	-3.70443	1.15306e-205	down	Polyadenylate-binding protein-interacting protein 9
Zm00001d004203	0.966457	2.44321	2.66347	25.7012	26.5494	25.031	-3.70193	2.26413e-29	down	Flowering promoting factor-like 1
Zm00001d019463	0.458155	0.593569	0.399272	2.14643	4.05962	12.2127	-3.68778	6.3429e-10	down	Lipase
Zm00001d024494	0.321942	0.118238	0.266208	1.74766	4.39389	3.29422	-3.68318	1.27095e-10	down	serine-rich protein-related
Zm00001d006036	6.55238	5.6869	5.3876	53.1449	79.1597	90.7498	-3.68206	1.20434e-50	down	Heat shock 70 kDa protein 9 mitochondrial
Zm00001d016708	9.27852	11.2358	10.3286	112.842	142.78	131.29	-3.67705	8.36657e-150	down	Beta-fructofuranosidase%2C cell wall isozyme
Zm00001d030867	0.663592	0.791056	0.750382	7.2576	8.24163	12.2036	-3.67455	8.60275e-46	down
Zm00001d053229	0.085624	0.481945	0.351305	2.67106	1.81008	7.5874	-3.6724	1.66497e-06	down
Zm00001d031023	0.159742	0.210298	0.340958	3.60896	2.85052	2.51384	-3.66888	4.75707e-29	down	L-type lectin-domain containing receptor kinase IX.1
Zm00001d042094	0.164635	0.070709	0.141324	2.06722	1.25783	1.41574	-3.66795	4.96249e-16	down	Plant calmodulin-binding protein-related
Zm00001d026182	0.202587	0.351582	0.180125	1.69227	2.87918	4.94442	-3.66646	3.17495e-10	down	Ethylene-responsive transcription factor ERF035
Zm00001d039930	0	0.257707	0.187393	2.33054	2.08626	1.43396	-3.66639	2.81713e-06	down
Zm00001d011968	0.770106	0.487179	0.567557	6.79316	7.79213	8.52166	-3.66037	5.98907e-37	down
Zm00001d048558	23.2032	13.8039	8.40918	181.265	217.191	174.699	-3.65527	2.19045e-22	down	glutathione transferase25
Zm00001d041327	0.338883	0.397065	0.449142	5.22868	4.50885	4.948	-3.65176	1.86649e-72	down	Probable LRR receptor-like serine/threonine-protein kinase
Zm00001d051119	0.192099	0.230658	0.300556	3.89864	2.97646	1.9917	-3.64417	1.98496e-31	down	Putative RING zinc finger and VWF domain family protein
Zm00001d047025	3.34189	4.05705	4.53364	48.2176	54.8106	42.8781	-3.64152	4.83579e-121	down	PLATZ transcription factor family protein
Zm00001d016400	0.687235	0.274082	0.023798	3.31886	4.41814	5.11576	-3.6411	3.61137e-06	down
Zm00001d022796	0	0.228401	0.143374	1.80931	1.74713	0.931985	-3.63227	0.00019475	down
Zm00001d035949	1.58571	1.35604	1.2472	14.9444	16.1165	20.1072	-3.63222	4.8042e-62	down	receptor-like protein kinase 1
Zm00001d008785	0.216823	0.498892	0.700075	4.09691	6.42934	7.06114	-3.62928	5.3075e-17	down
Zm00001d028814	1.90625	3.0978	3.35862	30.2167	42.1759	29.0143	-3.62844	3.99738e-48	down
Zm00001d017060	54.0114	58.0602	62.1553	582.312	857.555	671.065	-3.62461	1.26226e-102	down	Hypoxia-responsive family protein
Zm00001d053266	0.561398	0.596132	0.642879	1.99115	3.87832	15.9099	-3.62377	1.03619e-07	down
Zm00001d012022	0	0.075238	0.233918	0.723654	1.58441	1.42541	-3.61886	8.83448e-05	down	Nucleotide-diphospho-sugar transferase family protein
Zm00001d043898	1.61939	2.42319	1.94281	40.1184	20.9252	10.5812	-3.61124	6.41956e-15	down
Zm00001d054043	5.20362	5.3819	6.03625	35.5686	73.8504	89.3767	-3.60925	1.87855e-28	down	Binding protein homolog2
Zm00001d022457	10.3072	13.3088	15.2766	151.131	191.851	120.283	-3.60536	4.86265e-64	down	peroxidase3
Zm00001d026488	0.212112	0.23444	0.121573	2.1894	2.74523	1.87809	-3.60178	5.239e-21	down	OSJNBb0022F16.11 protein; protein
zma-MIR169c	1.95427	1.66515	1.8289	17.7608	14.755	34.2299	-3.59594	2.21598e-14	down
Zm00001d031947	0.023612	0.236456	0.139032	1.82506	1.88818	1.89075	-3.59355	7.2947e-06	down
Zm00001d009022	10.6212	6.06618	3.6754	87.6196	64.6927	90.5021	-3.58	6.45611e-19	down	NmrA-like negative transcriptional regulator family protein
Zm00001d042276	13.3974	14.9267	15.5138	123.37	207.791	182.702	-3.57796	1.17169e-63	down	Probable beta-14-xylosyltransferase IRX10L
Zm00001d047548	2.82384	3.29628	3.71735	12.39	19.2293	81.9118	-3.57391	1.42235e-08	down	17.0 kDa class II heat shock protein
Zm00001d052190	0	0.121438	0.122873	1.19894	1.13015	0.860658	-3.56733	1.22071e-05	down
Zm00001d051139	4.873	4.46166	4.69751	45.7791	41.241	75.6813	-3.56552	2.12035e-38	down	RNA-binding (RRM/RBD/RNP motifs) family protein
Zm00001d021089	0.091507	0.204274	0.242121	1.13637	2.66513	2.64893	-3.56515	1.53915e-12	down	Ethylene-responsive transcription factor ERF112
Zm00001d045043	13.0994	15.9214	15.4555	165.889	204.285	144.526	-3.55872	1.78916e-105	down	Probable cinnamyl alcohol dehydrogenase 1
Zm00001d031338	5.41355	6.04015	6.12508	59.6961	68.4478	74.5531	-3.55715	1.38963e-146	down	Wall-associated receptor kinase 1
Zm00001d017826	0.150146	0.168058	0.121997	1.32107	2.17497	1.64248	-3.55515	3.37858e-26	down	3-hydroxy-3-methylglutaryl-coenzyme A reductase 2
Zm00001d051692	0.163819	0.277576	0.261216	1.42141	3.17447	3.45659	-3.54971	2.20773e-16	down	Aspartyl protease AED1
Zm00001d017240	166.233	160.123	161.683	1815.69	1915.27	1878.08	-3.54869	4.51142e-223	down	Grx_C2.1-glutaredoxin subgroup I
Zm00001d002168	0.207397	0.350679	0.365199	2.07931	3.7808	4.6819	-3.54548	1.22487e-21	down	Receptor-like serine/threonine-protein kinase SD1-8
Zm00001d007280	5.64317	8.14844	6.40618	84.2458	74.3228	72.2721	-3.54207	2.80601e-73	down	Zea mays ARGOS homolog3
Zm00001d015918	12.4956	15.8007	15.0614	110.949	176.43	205.809	-3.53825	1.37166e-42	down
Zm00001d019034	320.609	346.077	357.356	2869.63	3996.33	4780.52	-3.53787	1.20967e-61	down	thioredoxin h homolog2
Zm00001d021699	0.339078	0.397362	0.388113	5.71135	4.61146	2.61436	-3.53087	1.21182e-22	down
Zm00001d000909	2.70307	4.21354	5.45588	31.8308	56.326	51.2653	-3.53045	8.03745e-31	down
Zm00001d002316	1.39151	2.01869	2.17631	19.436	21.4161	22.1993	-3.53012	3.57222e-84	down	argonaute2a
Zm00001d036281	0.702053	0.582128	0.797149	6.35159	3.82852	13.3076	-3.52769	1.02271e-08	down
Zm00001d051254	2.44142	3.42063	2.68404	46.361	34.5651	16.3583	-3.52762	1.02605e-21	down	(+)-neomenthol dehydrogenase
Zm00001d051525	3.71127	3.8495	3.78039	46.8049	50.5197	31.3786	-3.52554	2.57913e-64	down	Oligopeptide transporter 4
Zm00001d005888	3.58252	4.89884	5.79089	46.7289	62.0585	51.7472	-3.52498	1.57824e-71	down	Heat stress transcription factor B-3
Zm00001d006158	32.3725	33.0984	46.2189	553.191	397.724	302.278	-3.52468	2.26259e-41	down
Zm00001d011886	3.70251	2.05303	1.251	17.2615	34.0005	29.7514	-3.52308	1.90141e-15	down	Putative O-Glycosyl hydrolase superfamily protein
Zm00001d046226	18.0614	16.4684	16.1527	139.708	228.792	204.931	-3.51979	1.24063e-58	down	multidrug resistance protein associated1
Zm00001d013997	1.02137	1.10507	0.990374	9.76598	13.9079	11.6122	-3.51942	4.26906e-72	down	Cysteine-rich receptor-like protein kinase 2
Zm00001d041609	15.5232	17.713	17.0763	231.108	185.172	147.804	-3.51654	4.9615e-68	down	DNA-directed RNA polymerase subunit
Zm00001d039053	7.70401	9.19313	8.59223	72.8354	115.754	97.82	-3.51553	9.74365e-70	down	3-ketoacyl-CoA synthase
Zm00001d053212	0.623078	0.448844	0.365945	4.91013	5.4531	5.88831	-3.51448	8.78002e-35	down	E3 ubiquitin ligase BIG BROTHER-related
zma-MIR169d	0.160726	0.341746	0	2.82356	1.94532	2.51352	-3.51393	0.000802451	down
Zm00001d019734	2.4322	1.56807	2.37363	30.6725	24.3001	16.8596	-3.51351	8.35395e-31	down	Ethylene-responsive transcription factor 1B
Zm00001d042574	1.19275	0.238307	0.038271	6.37347	6.24027	4.71973	-3.50744	9.09837e-05	down	Auxin-inducible protein
Zm00001d022262	0.108191	0.091919	0.16385	0.648183	1.95788	1.55424	-3.50705	2.37072e-11	down	Cytochrome P450 709B2
Zm00001d013376	0.499326	0.417322	0.527629	4.57168	6.31596	5.39331	-3.50574	2.74965e-64	down	Probable LRR receptor-like serine/threonine-protein kinase
Zm00001d044777	0.829417	0.515117	1.0929	10.0514	10.7186	6.72665	-3.50403	2.49025e-25	down	DUF679 domain membrane protein 7
Zm00001d047779	0.821769	1.10062	1.00638	12.1942	12.5889	8.1124	-3.50175	7.94727e-40	down	Whole genome shotgun sequence of line PN40024 scaffold_36.assembly12x (Fragment)
Zm00001d038178	0.989125	1.99567	2.01623	13.2382	15.4397	26.3318	-3.50058	9.32122e-22	down	Probable carboxylesterase 17
Zm00001d045210	11.3217	7.25045	5.7658	96.4105	88.7219	88.3438	-3.49869	3.79271e-32	down	Dirigent
Zm00001d009814	2.04691	3.78411	3.96212	35.0277	42.6008	30.0832	-3.49753	2.89945e-41	down	Putative leucine-rich repeat receptor-like protein kinase family protein
Zm00001d020886	0.193945	0.233508	0.130284	1.63914	2.42654	2.16242	-3.4932	1.36284e-22	down	Aspartyl protease AED1
Zm00001d032946	0.781312	0.790253	0.904121	4.01005	12.7243	10.7969	-3.4875	1.56592e-15	down	Chitinase 1
Zm00001d039589	0.666985	0.654652	1.13538	12.5065	6.08016	8.20148	-3.48616	7.31402e-26	down	gigantea2
Zm00001d005782	0.329473	0.590399	0.514143	4.60535	6.526	4.6326	-3.48291	5.64367e-41	down	Glutamate receptor 2.7
Zm00001d007624	9.1464	10.7654	16.4396	76.1585	144.175	174.279	-3.48036	1.66425e-24	down
Zm00001d053120	0.905589	0.870424	0.928107	8.50141	11.4851	9.72048	-3.47972	2.39745e-83	down	Putative lysM-domain receptor-like protein kinase family protein
Zm00001d031272	0.454351	0.189022	0.316862	2.23553	3.35694	5.58581	-3.47951	7.99785e-11	down	BZIP protein
Zm00001d034641	3.68924	3.59273	4.04974	40.2554	39.2676	44.6115	-3.47906	1.45746e-99	down	ZFP16-2
Zm00001d020638	0.797286	0.533306	0.455125	6.65458	6.71969	6.34802	-3.47807	7.91168e-38	down	Protein GAMETE EXPRESSED 1
Zm00001d003356	35.0451	24.5981	21.0238	373.105	320.03	194.598	-3.47062	2.32184e-27	down	ATFP4
Zm00001d000434	4.19679	5.95626	7.15542	71.8703	64.7392	49.9603	-3.46856	2.58398e-52	down	Adenine/guanine permease AZG1
Zm00001d042239	0.218489	0.168892	0.20038	3.05699	1.92202	1.77898	-3.46538	1.37814e-12	down	Protein LURP-one-related 2
Zm00001d011477	0.431273	0.927287	0.792122	7.08333	6.24499	9.74705	-3.4641	1.48738e-25	down	Phospholipase A1-IIgamma
Zm00001d000294	29.2841	16.5756	13.0805	131.157	284.362	235.055	-3.46264	2.57435e-18	down	O-succinylhomoserine sulfhydrylase
Zm00001d040304	2.99102	2.84502	2.29806	34.3058	24.7479	29.0764	-3.45971	1.38617e-43	down
Zm00001d010800	1.33306	1.61726	1.02016	15.5377	13.4876	13.9525	-3.4575	3.90428e-50	down	Zinc finger CCCH domain-containing protein 54
Zm00001d013087	1.06174	0.895007	0.623446	11.4209	8.72548	8.02903	-3.45706	4.2958e-26	down	Acyl-CoA N-acyltransferases (NAT) superfamily protein
Zm00001d039243	0.20007	0.285417	0.217917	1.83504	3.26749	2.63214	-3.45634	7.73061e-20	down	Receptor-like serine/threonine-protein kinase
Zm00001d018727	1.80169	1.54689	1.2163	20.0229	17.5791	12.0337	-3.4543	2.05602e-32	down	phytosulfokine peptide precursor1
Zm00001d021528	4.0701	3.85522	4.60651	49.5194	45.6558	39.564	-3.45337	9.89866e-117	down	MATH domain containing protein; Os10g0478500 protein
Zm00001d012131	0.629485	1.19441	1.22163	5.82136	10.2494	16.6066	-3.44902	6.50701e-17	down
Zm00001d040959	0.857646	1.28938	1.24836	12.8561	13.0723	10.5014	-3.44821	6.86758e-69	down	Protein LNK2
Zm00001d003513	0.581903	0.596657	0.868249	5.74684	7.68544	8.63689	-3.4475	8.68133e-32	down	zeaxanthin epoxidase1
Zm00001d011041	0.475057	0.408113	0.333583	4.30145	4.51528	4.32078	-3.44697	1.44157e-42	down	UPA23
Zm00001d011720	4.82886	4.97536	6.01845	58.851	61.5008	48.1598	-3.44165	8.59186e-120	down	violaxanthin de-epoxidase3
Zm00001d039135	2.60962	2.58574	2.32229	22.0472	22.7835	34.9501	-3.43216	5.00024e-39	down	tie-dyed1
Zm00001d035336	0.67436	0.304081	0.14735	5.68442	3.83078	2.84058	-3.42574	1.16738e-09	down	Peroxidase superfamily protein
Zm00001d043056	1.2775	1.42502	1.34915	16.5681	15.2639	10.9618	-3.42489	7.488e-67	down	Protein kinase superfamily protein
Zm00001d006887	0.063639	0.067555	0.060009	0.335652	1.12866	1.19613	-3.41731	0.000282268	down
Zm00001d009556	12.5413	14.0338	13.5581	104.72	151.213	164.535	-3.41699	1.19994e-62	down	HSP40/DnaJ peptide-binding protein
Zm00001d000526	28.345	23.4746	40.6814	437.154	285.941	238.455	-3.41595	7.01012e-31	down
Zm00001d045036	16.845	17.8845	18.2394	111.371	129.618	309.933	-3.41569	1.56786e-18	down	Chaperone DnaJ-domain superfamily protein
Zm00001d001414	1.46836	1.18761	0.409121	9.50378	10.415	12.6257	-3.41504	1.36171e-13	down
Zm00001d025360	10.7392	5.54192	10.0204	65.2464	98.9979	112.024	-3.41374	4.1276e-26	down	Probable F-box protein At1g60180
Zm00001d012885	0.342821	0.21248	0.077324	2.43441	2.23823	2.25878	-3.41359	1.21168e-10	down	Pi starvation-induced protein
Zm00001d039946	0.08856	0.165701	0.160672	0.962501	1.91759	1.53774	-3.41357	9.88804e-15	down	glycosyl hydrolase family 10 protein / carbohydrate-binding domain-containing protein
Zm00001d020702	7.18035	6.415	5.95313	50.3678	79.4324	75.8705	-3.41301	4.65261e-50	down	Mitochondrial phosphate carrier protein 2 mitochondrial
Zm00001d024546	11.8125	14.2152	14.4057	162.747	140.599	116.391	-3.4073	5.54033e-88	down	circadian clock associated2
Zm00001d021245	14.0087	17.1375	14.9606	165.512	120.432	190.657	-3.40469	6.25411e-51	down	Rhodanese-like domain containing protein
Zm00001d018809	6.64509	7.64741	6.58196	79.6842	78.8547	58.7058	-3.40387	2.6661e-80	down	glutathione transferase6
Zm00001d020417	0.071842	0.052591	0.062614	0.971877	0.800805	0.361584	-3.40376	1.76467e-07	down	Encodes a protein whose expression is responsive to nematode infection.
Zm00001d023106	0.184875	0.269338	0	1.81989	0.699052	2.2208	-3.40143	0.000682972	down
Zm00001d026567	0.165741	1.42664	1.50538	7.56221	7.09305	16.5932	-3.40101	0.000290292	down
Zm00001d044950	0.20548	0.082015	0.306593	2.07186	2.29746	2.03833	-3.3972	2.08401e-13	down	Ethylene-responsive transcription factor ERF014
Zm00001d048672	0.162093	0.22466	0.221861	1.84357	2.48513	2.1505	-3.39682	4.43834e-37	down	ATP-dependent DNA helicase Q-like 1
Zm00001d045145	1.63547	1.20132	0.669696	15.8223	9.34416	11.5909	-3.39414	2.0633e-18	down	2-oxoglutarate (2OG) and Fe(II)-dependent oxygenase superfamily protein
Zm00001d029696	16.911	26.2152	24.0911	186.582	281.111	220.365	-3.38637	2.1518e-54	down	Glutathione S-transferase U16
Zm00001d025533	4.9442	13.9452	11.4341	82.0562	119.781	105.543	-3.38389	4.14666e-22	down	NAD(P)-linked oxidoreductase superfamily protein
Zm00001d041082	0.224974	0.22252	0.192065	1.36449	2.90719	2.34731	-3.37865	6.41924e-22	down	kaurene synthase4
Zm00001d025924	1.08847	1.66563	1.41502	16.2545	16.0562	10.1925	-3.37646	1.9604e-36	down	(+)-neomenthol dehydrogenase
Zm00001d003524	6.70907	10.412	9.53839	55.2324	115.056	99.76	-3.37109	9.68599e-30	down	NAD(P)-linked oxidoreductase superfamily protein
Zm00001d034072	40.1363	38.1477	45.519	253.078	553.635	451.529	-3.36908	7.24969e-33	down	UDP-glucose 6-dehydrogenase
Zm00001d016760	5.45649	6.58593	8.26375	45.1382	79.7388	79.8463	-3.36638	2.35044e-35	down	abscisic acid stress ripening6
Zm00001d051556	9.56709	7.95071	15.9819	113.546	100.142	120.547	-3.36143	1.92521e-36	down	nine-cis-epoxycarotenoid dioxygenase6
Zm00001d040310	1.54295	1.64367	1.76738	13.2276	20.4972	16.1295	-3.35387	1.80515e-61	down
Zm00001d036098	6.11002	9.27745	10.3195	103.417	93.154	59.5305	-3.35359	5.29133e-36	down	Putative DUF26-domain receptor-like protein kinase family protein
Zm00001d037052	13.84	14.4711	12.5937	126.15	139.864	144.997	-3.35349	2.55775e-117	down	Ubiquitin-conjugating enzyme E2 11
Zm00001d022307	7.72061	11.9144	12.9333	49.7766	64.8344	205.924	-3.34918	5.20747e-11	down	10 kDa chaperonin
Zm00001d022458	0.080329	0	0.039054	0.452769	0.497113	0.285501	-3.34709	0.000182297	down	Peroxidase 70
Zm00001d025379	3.02088	3.03882	2.78579	23.398	36.3388	28.8753	-3.34581	2.60899e-58	down	Photoperiod responsive protein
Zm00001d050119	1.53858	1.55653	1.46995	9.41533	14.0904	22.0061	-3.34303	1.61679e-23	down	Activator of heat shock protein ATPase
Zm00001d007379	12.4888	14.4368	11.8668	109.424	164.14	113.845	-3.34064	6.24546e-59	down	CASP-like protein 1U2
Zm00001d027622	0.832851	0.920199	1.23246	11.6645	11.18	6.76232	-3.33607	9.66557e-36	down	Zinc finger (C3HC4-type RING finger) family protein
Zm00001d037550	21.5539	17.6984	14.7088	221.856	155.307	160.104	-3.33515	1.29397e-39	down	peroxidase 5
Zm00001d030548	0.167137	0.575293	0.464247	3.40432	4.24159	4.29565	-3.32904	3.00818e-16	down	2-oxoglutarate (2OG) and Fe(II)-dependent oxygenase superfamily protein
zma-MIR156f	0.709214	1.60838	2.02266	14.7886	15.1876	13.9329	-3.32711	8.66452e-19	down
Zm00001d038218	15.0239	19.5594	16.2629	118.311	182.678	199.418	-3.32699	5.63876e-45	down	Cytochrome c-2
Zm00001d001832	0.936429	0.690026	0.915476	7.53027	9.23878	8.70693	-3.32664	6.37457e-43	down	NDR1/HIN1-like 25
Zm00001d041827	0.196734	0.250434	0.139811	3.16563	1.99363	0.821618	-3.31991	2.07849e-08	down	Peroxidase superfamily protein
Zm00001d048687	0.640607	0.626844	0.644456	4.05998	5.05314	9.52585	-3.31451	1.30133e-19	down	Heat shock 70 kDa protein 3
Zm00001d003657	0.348707	0.624401	0.50069	5.63496	4.89426	3.87699	-3.31281	3.61269e-31	down	Protein SCARECROW
Zm00001d035638	0	0.06631	0.039269	0.367785	0.276031	0.446316	-3.31025	0.000206758	down	Phospholipase A1-IIgamma
Zm00001d033835	1.09509	1.34072	1.32022	15.5124	12.4419	8.57589	-3.3062	1.30431e-27	down
Zm00001d025727	0.406886	0.341791	0.338037	4.29028	3.65625	2.73301	-3.30501	3.9814e-40	down	U-box domain-containing protein 7
Zm00001d034497	54.1922	59.4738	60.7074	329.368	494.6	856.136	-3.30221	1.77294e-22	down	cysteine-rich TM module stress tolerance protein
Zm00001d021094	0.71968	0.77942	1.11872	8.70696	10.4363	6.54982	-3.302	3.37571e-27	down
Zm00001d036715	1.70505	2.77203	2.56849	19.5475	26.8852	21.5645	-3.30162	2.52457e-52	down	Transmembrane 9 superfamily member 9
Zm00001d028362	0.512367	1.28517	1.73587	4.60538	9.87982	19.3466	-3.30046	2.3356e-08	down
Zm00001d044389	2.92922	2.72925	3.66816	41.6506	25.8349	22.5519	-3.29994	9.82822e-32	down	calcineurin B-like5
Zm00001d038930	0.354408	0.445044	0.344919	3.5373	3.90914	3.58619	-3.29914	1.97562e-39	down	Transcription factor MYB36
Zm00001d040118	12.4717	13.1711	13.5738	178.91	124.673	74.9052	-3.29807	3.01609e-26	down	Sarcoplasmic reticulum histidine-rich calcium-binding protein
Zm00001d021959	0.252741	0.167945	0.124459	2.14401	1.73894	1.37579	-3.29794	4.408e-13	down	ZCF37
Zm00001d002592	2.52687	2.80301	2.64729	26.4493	28.918	21.7432	-3.2956	9.3023e-96	down	1-aminocyclopropane-1-carboxylate synthase2
Zm00001d013610	0.12064	0.247707	0.495084	1.82805	3.67461	2.95665	-3.28676	1.38865e-09	down	Osmotin-like protein OSM34
Zm00001d028419	0.282626	0.141244	0.04705	1.27609	1.95837	1.41527	-3.28547	1.69513e-08	down	cytochrome P450 family 76 subfamily C polypeptide 7
Zm00001d021977	4.34724	1.55085	2.82566	21.0217	35.166	28.8459	-3.28213	8.66342e-16	down
Zm00001d031131	1.97985	1.67652	1.34743	14.2743	15.8452	17.9475	-3.27906	4.88697e-45	down	K-exchanger-like protein
Zm00001d022563	0.070892	0.053856	0.050697	0.768767	0.456572	0.46022	-3.27304	7.74815e-10	down	Tetratricopeptide repeat (TPR)-like superfamily protein
Zm00001d047761	7.68639	7.87632	6.87596	94.0878	66.7944	52.3653	-3.27132	3.92696e-39	down	Two-component response regulator-like APRR3
Zm00001d014790	6.17761	5.94513	38.7218	160.678	137.107	167.824	-3.27105	0.000229266	down	Chaperone protein dnaJ 11
Zm00001d027734	10.5037	10.9348	11.5281	143.898	101.813	66.3899	-3.27075	7.88022e-31	down	Probable receptor-like protein kinase
Zm00001d012220	0.257629	0.10352	0.088278	1.47921	1.53859	1.30799	-3.2685	1.06259e-11	down	Putative ENTH/ANTH/VHS superfamily protein
Zm00001d053853	0.332922	0.274844	0.25642	3.57446	2.97764	1.80468	-3.26809	6.5643e-22	down	Probable choline kinase 2
Zm00001d035445	18.5375	27.2313	26.3964	253.625	254.332	169.414	-3.26363	4.58502e-49	down	gamma-glutamylcysteine synthetase1
Zm00001d005003	0.171182	0.164891	0.203804	1.96638	1.93742	1.5272	-3.261	2.4854e-16	down	Calmodulin
Zm00001d040298	1.17538	1.28843	0.462287	3.71821	8.25444	16.0771	-3.25992	4.68114e-07	down	FPF1-like protein 1
Zm00001d011843	3.53137	2.79669	3.30262	31.2438	33.7992	25.9051	-3.25945	2.90931e-68	down	Protein SHI RELATED SEQUENCE 6
Zm00001d016616	0.720622	0.71169	0.788076	7.31594	8.06267	5.80734	-3.25944	2.09577e-49	down	Ethylene-responsive transcription factor ERF115
Zm00001d042184	34.1905	38.4033	43.3217	275.892	433.771	373.521	-3.25339	3.12237e-63	down	6-phosphogluconate dehydrogenase%2C decarboxylating
Zm00001d039489	0.362748	0.491794	0.47868	3.80529	4.81029	3.86961	-3.25072	1.36688e-68	down	cytomatrix protein-related
Zm00001d008733	5.8916	6.2486	5.73193	69.3486	55.7974	41.8741	-3.25033	3.30722e-50	down	ABC transporter C family member 3
Zm00001d036703	0.179101	0.189667	0.340463	1.68885	1.68194	3.48733	-3.24828	1.2569e-07	down	Protein GLUTAMINE DUMPER 5
Zm00001d007764	1.76137	1.59519	1.46896	13.9576	15.8231	15.4016	-3.24793	1.48669e-86	down	Hydroxyproline O-galactosyltransferase GALT4
Zm00001d023664	13.2662	12.2696	13.2707	94.8256	91.4326	174.05	-3.24785	1.21069e-28	down	ABA-responsive protein
zma-MIR160b	0.586346	0.126848	0.35212	3.39497	3.63864	4.47081	-3.24562	9.52513e-06	down
Zm00001d033878	0.242221	0.190165	0.155963	2.14513	1.71572	1.70209	-3.24478	1.75661e-27	down	ACT domain-containing protein ACR1
Zm00001d034706	0.137345	0.106108	0.044933	0.920777	1.08645	0.808761	-3.24294	9.26877e-11	down	GDP-mannose transporter GONST2
Zm00001d017095	0.055516	0.216232	0.14697	1.29688	1.65755	0.963002	-3.24179	3.34638e-09	down	High affinity nitrate transporter
Zm00001d036177	0.0733703	0.0834101	0.138268	0.778579	0.985511	1.16622	-3.23859	4.00573e-14	down	Nucleosome assembly protein 1;2
Zm00001d047944	1.42873	1.63951	1.16065	9.28622	13.1178	16.9682	-3.23808	4.93067e-25	down
Zm00001d012333	1.55158	1.80731	1.87702	10.0488	18.4485	19.9361	-3.23665	4.46252e-29	down	HXXXD-type acyl-transferase family protein
Zm00001d020443	1.14272	1.03089	1.25391	9.04091	10.2515	12.6274	-3.23402	1.05224e-36	down
Zm00001d007489	0.088825	0	0.113401	0.540073	0.570224	0.771914	-3.23369	0.000153568	down	Zinc-finger domain of monoamine-oxidase A repressor R1
Zm00001d006591	2.42717	1.84797	1.88503	13.7495	16.4089	26.8643	-3.23196	1.3649e-23	down	F-box domain containing protein
Zm00001d012629	0.0725009	0.152849	0.229471	1.32599	1.59351	1.30514	-3.23191	3.34566e-19	down
Zm00001d036668	2.66513	2.84568	2.59507	29.5802	27.4317	17.608	-3.22528	1.07e-45	down	Core-2/I-branching beta-16-N-acetylglucosaminyltransferase family protein
Zm00001d047201	0.765661	1.08302	0.814772	6.48531	7.36842	10.8134	-3.2234	1.28771e-29	down	Serine carboxypeptidase-like 40
Zm00001d040850	1.08725	1.6192	1.55004	11.7774	15.6598	11.5765	-3.22095	1.49878e-57	down	Shikimate biosynthesis protein aroDE
Zm00001d025333	3.77003	3.61316	3.93224	28.0052	42.4758	33.0337	-3.21522	3.99304e-62	down	Arogenate dehydratase/prephenate dehydratase 6 chloroplastic
Zm00001d032626	1.76536	2.42229	1.04426	13.1842	15.3884	19.347	-3.2141	3.13709e-19	down	Ripening-related protein grip22
Zm00001d008970	0.468097	0.61332	0.923426	3.09691	4.85395	10.079	-3.21079	7.6614e-11	down	Plastid division protein PDV1
Zm00001d031118	0.0363345	0.0725127	0.0322068	0.130077	0.268811	0.927737	-3.20852	0.000104555	down
Zm00001d043314	13.0269	17.0588	17.0238	82.8301	155.889	186.894	-3.20814	9.99899e-26	down	Mal d 1-associated protein
Zm00001d023242	2.52095	3.34142	2.17688	32.8372	22.2934	17.8519	-3.20691	6.62163e-26	down	Two-component response regulator ARR9
Zm00001d043795	7.84149	40.3585	37.5747	390.242	186.69	180.894	-3.20448	4.94888e-09	down	Glutathione S-transferase GSTU6
Zm00001d020791	1.03766	1.55305	1.32214	9.7261	14.2878	11.5237	-3.2023	3.21771e-42	down	RING-H2 finger protein ATL5F
Zm00001d010422	0.559109	0.403939	0.180509	2.69064	4.73408	3.3753	-3.19931	2.20817e-11	down	Pollen-specific protein-like
Zm00001d006755	0.016618	0.058038	0.051555	0.348174	0.414107	0.357261	-3.18824	1.02327e-10	down	Disease resistance RPP13-like protein 4
Zm00001d016891	0.848099	2.54004	2.13311	16.8248	18.5535	13.6914	-3.18804	9.5893e-19	down	Beta-13-galactosyltransferase 7
Zm00001d053171	0.734072	0.897591	1.02186	9.70669	8.54211	5.3952	-3.18804	1.87487e-35	down	L-zip+NBS+LRR-like protein
Zm00001d013809	83.2629	81.8224	88.209	620.972	812.289	831.368	-3.18777	3.41012e-89	down	Protein DETOXIFICATION 40
Zm00001d053815	0.392616	0.426013	0.330564	4.68758	3.80111	2.226	-3.18363	4.91238e-10	down	Auxin-responsive protein SAUR71
Zm00001d024973	0.0325002	0.168779	0.257313	0.419756	0.866513	2.6694	-3.18083	6.56567e-05	down
Zm00001d028651	0.486208	0.539598	0.136268	4.71829	3.68347	2.0813	-3.1804	1.83474e-08	down	Cysteine-rich repeat secretory protein 55
Zm00001d017994	0.849509	1.04223	0.71719	10.4037	8.07663	4.88691	-3.17382	1.46179e-19	down	Transducin/WD40 repeat-like superfamily protein
Zm00001d012580	0.204644	0.372724	0.519602	3.75059	3.56557	2.47212	-3.17299	4.90864e-17	down
Zm00001d016080	0.361361	0.654144	0.548525	4.42054	3.91655	5.66236	-3.17293	3.48384e-32	down
Zm00001d008255	0.705309	0.564717	1.0469	5.83215	8.03481	6.7167	-3.17194	1.0554e-31	down	Yucca6
Zm00001d002898	0.282606	0.182107	0.11278	1.45314	2.16192	1.62572	-3.17183	8.60121e-13	down	Peroxidase 12
Zm00001d035171	5.99827	8.08443	7.10235	56.0505	61.4817	69.3214	-3.17145	3.62703e-73	down
Zm00001d005506	0.896051	0.951383	1.00978	6.84177	10.2672	8.2421	-3.17088	7.00981e-48	down
Zm00001d039771	1.44104	1.10073	0.731028	10.3324	11.6561	7.44192	-3.16956	7.18278e-22	down
Zm00001d016219	0.773553	0.940871	1.16391	6.94301	10.7238	7.7401	-3.16931	4.24633e-45	down	receptor like protein 7
Zm00001d036262	6.095	7.95347	8.53362	61.579	68.1646	68.2675	-3.16652	2.26432e-101	down	Protein kinase superfamily protein
Zm00001d031728	1.12889	1.14553	0.561858	8.38171	7.06776	9.82223	-3.16373	8.34688e-19	down	Dehydration-responsive element-binding protein 1B
Zm00001d021093	3.02997	3.28987	3.80352	27.1804	37.4418	24.7733	-3.16355	4.6193e-51	down
Zm00001d050302	1.58913	2.22541	2.27824	17.6753	14.2015	21.3973	-3.16278	2.12869e-38	down	DUF1262 family protein
Zm00001d048667	0.365109	0.379268	0.781486	6.54365	3.65663	3.04906	-3.15994	4.37023e-16	down	Protein kinase domain superfamily protein
Zm00001d024500	0.798123	1.39521	1.51786	11.6556	9.86986	10.955	-3.1575	6.21053e-33	down	late embryogenesis abundant protein
Zm00001d023339	0	0.183482	0.0868426	1.03032	0.759884	0.573754	-3.15119	0.000855988	down	Ubiquitin thioesterase otubain-like
Zm00001d052654	0	0.094586	0.083885	0.371438	0.430179	0.710862	-3.14987	0.000457831	down	Germin-like protein subfamily 3 member 4
Zm00001d044542	1.92764	2.22709	2.29722	15.4551	20.252	20.3689	-3.14806	2.84463e-72	down
Zm00001d014993	14.0233	13.9699	15.8954	127.126	86.7665	163.517	-3.14139	3.49812e-33	down	Luminal-binding protein 2
Zm00001d025947	4.40984	5.73282	4.52049	52.0306	45.1142	30.039	-3.14083	5.46594e-33	down	SAUR11-auxin-responsive SAUR family member
Zm00001d039878	0.105093	0.112558	0.147753	1.57969	0.440734	1.17223	-3.13972	2.28466e-07	down
Zm00001d002304	0.223191	0.029732	0.074748	1.07609	0.762466	1.29414	-3.1378	0.000731863	down	Auxin responsive protein
Zm00001d039764	0.53795	0.740856	0.929885	5.02988	6.73989	7.33986	-3.13777	8.01755e-32	down	Transcription factor bHLH51
Zm00001d010388	11.2584	4.79267	6.27716	73.1473	75.2266	47.5676	-3.13609	1.92109e-16	down
Zm00001d025065	0.034629	0.160147	0.207269	1.09244	1.59972	0.875081	-3.13193	1.24442e-08	down	Putative D-mannose binding lectin receptor-like protein kinase family protein
Zm00001d042114	139.43	111.685	182.867	872.505	1463.91	1386.72	-3.13134	1.10015e-32	down
Zm00001d053434	2.27324	2.46804	4.30857	25.2683	26.4095	25.8885	-3.13128	8.43992e-34	down	Putative RING zinc finger domain superfamily protein
Zm00001d036298	1.59469	1.82839	1.64649	11.8845	14.9136	16.91	-3.1303	5.87696e-38	down	Putative AP2/EREBP transcription factor superfamily protein
Zm00001d022897	0.205417	0.566868	0.199335	1.50992	5.48252	1.62047	-3.12873	1.8899e-05	down
Zm00001d034368	54.6169	59.7738	56.751	383.11	516.386	566.91	-3.12688	2.01743e-63	down	chaperone DNA J homolog1
Zm00001d009950	3.05662	3.45707	3.42008	16.9082	27.8611	39.9652	-3.12261	5.48973e-24	down	Heat shock 70 kDa protein 14
Zm00001d005306	11.2282	13.6332	14.8589	122.673	118.896	96.5824	-3.12176	7.21882e-91	down	Dynamin-related protein 1E
Zm00001d029744	39.2679	47.4675	27.0669	361.551	334.091	279.077	-3.11774	8.22545e-34	down	flavone synthase typeI1
Zm00001d053702	0.13028	0.194533	0.148505	1.41123	1.50276	1.12879	-3.11672	7.49473e-36	down	Serine/threonine protein phosphatase 2A regulatory subunit B''alpha
Zm00001d037080	0.122123	0.129206	0.128249	0.832846	0.581437	1.81545	-3.11659	1.33403e-09	down	Putative leucine-rich repeat receptor-like protein kinase family protein
Zm00001d001390	0.07074	1.00595	1.14463	6.67639	7.60776	4.35244	-3.11422	1.47854e-05	down
Zm00001d051166	0.819854	0.858407	0.710465	7.07689	6.61232	6.67913	-3.11414	2.48458e-65	down	phenylalanine ammonia lyase4
Zm00001d002250	1.53642	1.87565	2.05737	10.6459	19.2337	16.4772	-3.11232	8.6714e-39	down	Probable cinnamyl alcohol dehydrogenase 1
Zm00001d009705	2.0916	0.915794	0.924102	9.696	13.907	10.5014	-3.11216	7.9919e-16	down	S-type anion channel SLAH3
Zm00001d011419	0.0634416	0.20783	0.118986	1.17034	0.996733	1.17835	-3.11052	1.98565e-12	down	Putative cytochrome P450 superfamily protein
Zm00001d043094	0.888479	1.14438	1.20821	9.83064	8.64746	8.79649	-3.10542	1.87792e-83	down	Pentatricopeptide repeat-containing protein mitochondrial
Zm00001d046225	0.106224	0.118911	0.189197	1.24969	1.33699	0.982013	-3.103	5.89693e-16	down	Multidrug resistance protein ABC transporter family
Zm00001d041534	0.137568	0.291272	0.326746	3.0207	1.83094	1.63642	-3.10292	1.19396e-14	down	Transmembrane amino acid transporter family protein
Zm00001d024789	0.503115	0.453144	0.09902	2.08668	3.3774	3.6384	-3.10048	8.84036e-08	down	(Z)-3-hexen-1-ol acetyltransferase
Zm00001d019228	7.32258	6.84125	7.20478	75.243	65.409	39.5012	-3.09945	7.45437e-33	down	ZIP zinc/iron transport family protein
Zm00001d002899	0.199097	0.219482	0.113113	1.32017	0.777022	2.48904	-3.09756	6.05428e-07	down	Peroxidase 12
Zm00001d045839	0.141683	0.202959	0.204815	0.511896	2.17734	1.97951	-3.09733	5.76688e-08	down	Putative lectin-like receptor protein kinase family protein
Zm00001d044726	1.74611	2.26429	2.34541	29.6984	12.544	10.6391	-3.09447	7.75163e-15	down	NF-X1-type zinc finger protein NFXL1
Zm00001d003365	0.89218	1.04639	0.867606	6.45114	8.12261	9.06557	-3.09142	1.23407e-34	down
Zm00001d045476	3.30105	3.75572	3.86542	21.3039	30.7491	39.2033	-3.0906	8.82531e-33	down
Zm00001d007956	0.478355	0.569439	0.808487	5.58972	4.92041	5.0102	-3.08964	8.01674e-42	down
Zm00001d009084	162.247	108.819	133.012	1120.75	1247.28	1026.04	-3.08851	5.57057e-49	down	S-adenosyl-L-methionine-dependent methyltransferases superfamily protein
Zm00001d025922	7.00441	8.26803	7.22068	73.1996	65.1283	49.4366	-3.08849	1.47491e-55	down	(+)-neomenthol dehydrogenase
Zm00001d023720	0.236911	0.328771	0.360324	3.07692	3.23654	1.55111	-3.08728	7.62974e-16	down	Ureide permease 5
Zm00001d039103	2.57021	1.90849	1.01085	14.003	17.8518	14.6949	-3.08081	1.46924e-16	down
Zm00001d016160	1.67363	1.85645	1.50732	15.9519	13.5037	12.4138	-3.07985	1.23464e-59	down	Potassium channel KAT1
Zm00001d053724	1.02608	0.74889	0.728868	6.05274	8.29504	6.74393	-3.07818	4.11534e-31	down
Zm00001d031196	1.26211	1.6462	0.957534	9.73677	10.8954	11.4354	-3.07361	7.34996e-28	down
Zm00001d029319	0.219129	0.422852	0.258095	2.8005	2.58761	2.40278	-3.07206	2.66135e-11	down	Probable polyamine transporter
Zm00001d047981	0.100979	0.144039	0.206141	1.12886	1.16059	1.44456	-3.07199	2.73807e-17	down	Glutamate decarboxylase 1
Zm00001d001904	0.108197	0.285553	0.041838	1.15254	1.34648	1.26844	-3.06625	2.94225e-05	down
Zm00001d045788	0.938878	1.09396	1.09507	5.79151	9.74636	10.1654	-3.0609	9.83429e-30	down	UDP-glycosyltransferase 72B1
Zm00001d033707	34.0546	45.8527	43.5699	208.286	315.45	479.332	-3.05837	1.05392e-22	down	Microsomal glutathione s-transferase
Zm00001d013098	5.71875	7.97298	4.94931	49.7369	60.0407	43.2384	-3.05757	1.59861e-38	down	aldehyde oxidase2
Zm00001d045480	0.389039	0.321202	0.678525	3.70917	4.42848	3.24562	-3.0409	2.22706e-23	down	Cell cycle regulated microtubule associated protein
Zm00001d017401	5.12556	6.19196	5.55418	38.946	48.7874	48.4619	-3.04089	1.7537e-87	down	Hsp70-Hsp90 organizing protein 3
Zm00001d005109	0.488776	0.988802	1.76544	3.53457	8.9678	13.6634	-3.0372	1.4816e-06	down
Zm00001d038325	5.21935	7.30745	6.89023	57.7189	63.2008	35.2346	-3.03623	4.29245e-33	down
Zm00001d020936	6.16447	7.7763	7.59747	60.4201	54.2752	57.9077	-3.0346	2.70227e-105	down
Zm00001d052189	1.54448	0.299931	1.4194	7.5111	10.1225	8.93403	-3.03419	5.324e-09	down	Putative RING zinc finger domain superfamily protein
Zm00001d037797	14.7532	18.4453	16.4889	104.004	164.948	128.869	-3.02574	1.00701e-51	down	Serine carboxypeptidase-like 27
Zm00001d042863	8.96186	11.5936	14.528	101.735	89.869	85.5706	-3.01979	1.96972e-56	down
Zm00001d048913	0.239862	0.133287	0.082963	1.36362	0.978558	1.49329	-3.01932	2.21926e-06	down	Probable calcium-binding protein CML45
Zm00001d027733	0.476745	0.356954	0.717253	2.00183	2.03561	8.34762	-3.01882	2.16817e-06	down
Zm00001d040589	0.668064	0.462616	0.515374	3.87185	4.75191	4.51472	-3.01794	8.31717e-35	down	Polygalacturonase
Zm00001d018297	15.6129	15.6007	15.5522	110.717	114.205	145.661	-3.01484	2.96231e-68	down	Chaperone DnaJ-domain superfamily protein
Zm00001d009939	7.08558	3.96192	8.33589	52.7521	58.7717	42.0194	-3.01154	1.78791e-24	down	Probable WRKY transcription factor 50
Zm00001d017025	0.42608	0.182493	0.122505	1.37915	2.57108	2.02716	-3.00792	5.50794e-09	down	Nitrate reductase [NADH] 2
Zm00001d003091	5.50684	5.71069	5.45192	43.9605	38.1537	49.1257	-3.00573	9.05084e-67	down	Beta-16-galactosyltransferase GALT29A
Zm00001d022468	0.0494573	0.0909754	0.106715	0.303094	0.602479	1.04834	-3.00436	2.31793e-09	down	Retrotransposon-like protein
Zm00001d003174	1.73779	1.86511	1.6905	12.7255	13.6321	15.2874	-3.00386	3.71959e-64	down	NAD(P)-binding Rossmann-fold superfamily protein
Zm00001d049610	8.69158	10.0166	7.95038	47.2714	76.6138	85.9885	-3.00063	1.11465e-30	down	Tryptophan synthase beta chain 1
Zm00001d048878	0.230122	0.582428	0.753956	4.8198	3.51682	4.30804	-2.99989	1.7225e-11	down
Zm00001d015227	8.26011	6.81473	7.66568	61.7919	83.0479	35.4245	-2.99929	1.1423e-22	down	chaperone binding;ATPase activators
Zm00001d042292	0.288406	0.124583	0.165999	0.916969	2.29686	1.95167	-2.99873	5.27807e-06	down	SAUR-like auxin-responsive protein family
Zm00001d016942	0.460804	0.40427	0.44248	3.29421	3.77529	3.20955	-2.99435	6.36094e-44	down	UDP-glycosyltransferase 85A7
Zm00001d016277	0.433063	0.771477	0.617199	7.31934	3.95057	2.89991	-2.99305	2.71197e-13	down	Auxin-responsive protein IAA26
Zm00001d046277	0.716832	0.807098	0.701903	5.21353	7.12602	5.11429	-2.99248	5.329e-56	down	ABC transporter G family member 29
Zm00001d013732	1.2049	1.63079	2.08469	12.0878	10.8558	15.1581	-2.9899	1.88471e-30	down	LOB domain-containing protein 28
Zm00001d033471	0.556805	0.273601	0.207759	2.33954	3.28781	2.71907	-2.98973	9.04329e-11	down	Putative DNA-binding protein
Zm00001d012819	0.836509	1.20826	1.26286	5.6204	11.5981	8.59693	-2.98766	1.13983e-20	down	Protein SRG1
Zm00001d002159	8.88127	7.57224	7.84927	47.2212	53.3704	88.3398	-2.98324	8.6324e-23	down	Wound induced protein
Zm00001d037687	3.6104	4.66601	4.72118	22.9852	29.5338	47.4576	-2.97946	3.9649e-23	down	derlin3
Zm00001d017852	48.4005	54.2049	51.7697	281.639	444.505	467.071	-2.97685	2.66528e-39	down
Zm00001d035243	13.4875	15.8072	18.0168	118.425	99.0016	145.037	-2.97628	1.40612e-48	down	Amino acid permease 6
Zm00001d020401	0.830256	1.22958	1.12546	6.00046	11.4581	7.27572	-2.9754	1.04631e-20	down	Probable cinnamyl alcohol dehydrogenase 6
Zm00001d010965	0.27469	0.211362	0.450147	3.14128	2.06617	2.15784	-2.97537	1.06239e-11	down
Zm00001d027027	0.640019	0.815015	0.678014	6.54647	5.7405	4.27514	-2.97506	8.84214e-19	down
Zm00001d023611	0.708368	0.952055	0.734101	5.87618	7.05522	5.61001	-2.97493	7.19806e-47	down	Putative leucine-rich repeat receptor-like protein kinase family protein
Zm00001d024265	1.38482	2.65265	5.01206	17.1873	22.2607	28.8225	-2.97097	2.7144e-12	down	F-box protein SKIP19
Zm00001d034842	0.81235	0.73878	0.880428	7.31551	6.59216	4.89503	-2.96997	2.55009e-44	down	Oligomeric Golgi complex subunit 2
Zm00001d036550	12.8635	15.1953	14.7872	77.0824	134.877	118.029	-2.96963	6.11455e-37	down	Lipid binding protein
Zm00001d010061	16.8197	16.1527	18.7138	184.999	129.834	82.0676	-2.96858	1.70865e-23	down
Zm00001d040697	105.417	86.7183	88.952	632.593	854.203	677.569	-2.9632	7.79957e-57	down	S-adenosylmethionine synthase 1
Zm00001d022560	0.671385	0.920777	0.830742	5.14125	6.12524	7.23731	-2.96313	2.2168e-46	down	LON protease2
Zm00001d032869	1.7012	2.21574	2.12111	10.6696	12.6966	22.4569	-2.95999	1.25576e-20	down	L-type lectin-domain containing receptor kinase V.9
Zm00001d052938	1.33913	1.11054	1.39534	12.8618	9.69804	7.03411	-2.95991	3.33029e-28	down
Zm00001d007161	0.1785	0.178116	0.180221	0.587243	1.74704	1.73473	-2.95683	1.54321e-07	down	Peroxidase 52
zma-MIR169e	3.87545	2.1419	1.89333	17.4863	15.9335	28.0203	-2.95232	1.66578e-10	down
Zm00001d020495	0.600988	0.597607	0.303055	2.74802	2.50119	6.23221	-2.95067	9.4175e-09	down	WRKY62-superfamily of TFs having WRKY and zinc finger domains
Zm00001d027907	0.964022	1.13948	1.64571	7.4291	10.7734	10.2123	-2.94777	1.0029e-31	down	DUF936 family protein
Zm00001d007201	0.178107	0.409507	0.765505	1.36228	3.40158	5.50898	-2.94772	1.86284e-05	down	E3 ubiquitin-protein ligase RNF13
Zm00001d027375	7.20056	9.31217	10.0943	73.3157	66.4158	60.7092	-2.9463	8.6669e-70	down	LysM domain containing protein
Zm00001d046145	4.42695	4.25593	7.19166	34.9813	36.9181	47.0987	-2.94409	7.62292e-31	down	Putative RING zinc finger domain superfamily protein
Zm00001d045295	1.68992	1.60712	1.66768	11.1935	15.0969	11.353	-2.94351	2.33393e-62	down	ACS-like protein%3B Putative AMP-dependent synthetase and ligase superfamily protein
Zm00001d052939	1.80072	1.42172	1.50711	16.0972	9.90179	9.78748	-2.94348	3.27958e-26	down	OSJNBb0045P24.5 protein
Zm00001d007753	36.9156	36.2283	48.4658	212.783	362.514	338.312	-2.9399	2.85443e-35	down	Eukaryotic aspartyl protease family protein
Zm00001d042780	0.154558	0.148057	0.213717	1.22561	1.54648	1.12769	-2.93928	1.10957e-16	down	alpha/beta-Hydrolases superfamily protein
Zm00001d041079	1.67666	2.15626	1.48933	12.5961	13.3239	14.202	-2.93755	3.33936e-41	down	Quinolinate synthase chloroplastic
Zm00001d028118	5.83287	5.12406	4.74839	28.078	48.6334	42.1493	-2.93668	1.80274e-31	down
Zm00001d034643	4.51847	3.35807	3.42607	19.0741	21.8848	44.1158	-2.93569	4.28219e-15	down	Actin-depolymerizing factor 10
Zm00001d036401	10.2636	9.63942	10.6539	63.1374	79.0564	87.1987	-2.93448	2.59119e-66	down	Endoplasmin homolog
Zm00001d048770	8.68845	9.38109	9.66348	62.855	82.751	62.8684	-2.93446	1.45674e-72	down	Ribosome associated membrane protein RAMP4
Zm00001d052855	17.7723	5.48739	9.32139	60.3603	94.6893	93.4368	-2.93211	1.14561e-11	down	HSP protein%3B Putative heat shock protein 90 family protein
Zm00001d042801	3.79371	5.14073	4.55228	23.0761	44.9336	33.0627	-2.9299	1.0444e-28	down	GABA transporter 1
Zm00001d038799	1.62634	2.05699	2.91078	13.4917	19.7698	15.7519	-2.92636	1.88968e-30	down
Zm00001d016103	0.492576	0.478462	0.857763	5.2689	4.53092	3.8344	-2.9244	1.51694e-23	down	Core-2/I-branching beta-16-N-acetylglucosaminyltransferase family protein
Zm00001d038555	5.34086	7.78545	8.6641	39.5651	58.525	63.0352	-2.92416	2.47799e-32	down	Cytochrome P450 98A3
Zm00001d015397	5.2903	7.70967	6.90673	46.7453	55.9688	45.1841	-2.92357	1.03172e-59	down	VQ motif family protein
Zm00001d051899	0.746193	0.898799	0.738093	4.52462	5.46312	7.87211	-2.9221	5.73765e-22	down	Protein kinase superfamily protein
Zm00001d006948	13.3792	9.03196	3.23471	93.4158	68.1998	33.5457	-2.9219	5.93793e-08	down	Cytochrome P450 709B2
Zm00001d007486	2.33264	2.58665	2.08227	12.3669	23.3825	16.7228	-2.92111	2.00119e-27	down	UDP-glycosyltransferase 72B1
Zm00001d025887	28.3373	27.6307	31.3881	256.496	238.689	152.417	-2.91692	1.3217e-39	down	Probable metal-nicotianamine transporter YSL7
Zm00001d023336	1.72506	1.35223	1.08222	6.22396	8.22984	16.5728	-2.91692	1.94639e-11	down	Putative WRKY DNA-binding domain superfamily protein
Zm00001d008073	3.69164	2.25782	3.72589	26.4415	27.9946	17.5218	-2.91689	8.10518e-23	down
Zm00001d043512	0.594263	0.534955	0.400135	3.45278	4.70876	3.29081	-2.91551	2.92293e-29	down	Protein kinase family protein with leucine-rich repeat domain
Zm00001d000871	0.40081	0.532035	0.439175	4.52316	3.76327	2.25299	-2.91492	1.21677e-07	down
Zm00001d027998	0.816238	1.82394	1.37773	11.1947	9.85816	8.5615	-2.91415	6.81116e-21	down	VQ motif-containing protein 9
Zm00001d013165	0.045779	0.230533	0.271329	1.06461	1.72831	1.43477	-2.91412	6.86779e-06	down
Zm00001d028469	1.09135	1.24074	0.771204	6.94903	7.69251	8.48176	-2.91215	1.24771e-24	down
Zm00001d052744	1.40538	1.86783	1.50747	8.67781	14.6432	12.0982	-2.91077	1.39269e-32	down	Lipopolysaccharide-modifying protein
Zm00001d025544	1.59179	2.66936	3.29983	17.5452	17.3414	20.3533	-2.90678	1.00815e-26	down	Zeaxanthin epoxidase chloroplastic
Zm00001d002181	0.680438	0.874291	0.820741	5.3484	6.59448	5.54148	-2.9055	9.367e-64	down	G-type lectin S-receptor-like serine/threonine-protein kinase B120
Zm00001d030856	1.72665	2.13648	1.81343	16.4731	14.2723	10.9193	-2.90327	5.40333e-41	down	Cytochrome P450 CYP81N4
Zm00001d041768	0.036557	0.326632	0.395444	0.828865	2.58995	2.13604	-2.9028	8.59481e-05	down	NEP-interacting protein 1
Zm00001d029834	0.175164	0.071405	0.090979	1.10316	0.944258	0.514184	-2.89982	2.01058e-05	down	Generic methyltransferase
Zm00001d047659	0.58053	0.930202	0.784643	1.80315	3.11379	11.851	-2.89892	7.80656e-06	down	phosphoinositide binding
Zm00001d052372	1.00678	1.03684	0.833916	8.9926	5.58532	6.47695	-2.89326	8.78931e-24	down	Protein LURP-one-related 8
Zm00001d000523	12.452	12.6809	14.6215	112.17	89.1204	87.1391	-2.89154	6.89809e-72	down
Zm00001d014744	27.7468	28.9593	28.7085	192.648	188.056	239.666	-2.89135	4.15956e-71	down	Uncharacterised protein family (UPF0114)
Zm00001d045261	4.58239	5.07817	4.3391	37.6674	33.6984	30.5889	-2.88992	5.15801e-76	down	Starch synthase I
Zm00001d018098	1.45618	1.65377	1.8349	13.0146	12.9888	9.97623	-2.88926	7.17176e-71	down	Amidase
Zm00001d008181	24.5256	31.1324	30.6475	254.847	193.136	175.92	-2.88816	1.1023e-49	down
Zm00001d048104	0.0751803	0.155428	0.0869153	1.53287	0.222783	0.580858	-2.88711	0.000193418	down	TPX2 (targeting protein for Xklp2) protein family
Zm00001d019117	49.4701	65.11	66.4538	437.625	416.887	450.096	-2.88529	5.94856e-90	down
Zm00001d052244	0.477763	0.321067	0.293714	2.14809	3.97134	3.33952	-2.8832	6.58085e-05	down	Exocyst complex component SEC6
Zm00001d002614	0.056686	0.101669	0.10863	0.583719	0.783579	0.564787	-2.87973	3.47949e-18	down	SPX domain-containing membrane protein
Zm00001d043200	0.845726	1.01185	0.952219	8.42087	7.84237	4.06091	-2.87693	1.65963e-20	down
Zm00001d011697	3.8609	3.37429	3.74464	25.0354	29.8828	24.4199	-2.87637	1.17886e-75	down	Mitochondrial substrate carrier family protein
Zm00001d011315	0.734061	0.40977	0.535176	1.81201	5.41629	5.06707	-2.87576	3.98557e-11	down	ABC transporter G family member 40
Zm00001d030544	12.7769	15.9621	15.6064	90.63	117.115	110.826	-2.87488	1.72255e-77	down	Glyoxylate reductase
Zm00001d013842	2.34689	2.99809	3.54194	10.1715	21.3629	32.1309	-2.87411	2.74987e-13	down	Heat shock 70 kDa protein
Zm00001d043845	2.77579	3.36116	3.91312	24.997	28.4114	18.7717	-2.87404	1.43722e-48	down	Glutamate synthase 1 [NADH] chloroplastic
Zm00001d016087	2.38356	3.00901	1.93679	15.0508	20.7999	17.2824	-2.87261	8.72352e-31	down
Zm00001d017290	0.238691	0.310797	0.225642	1.12676	1.12691	3.39164	-2.87156	1.07827e-05	down	Late embryogenesis abundant (LEA) hydroxyproline-rich glycoprotein family
Zm00001d038993	1.7147	1.71843	1.37812	7.41668	15.4374	11.9418	-2.86663	4.10268e-18	down
Zm00001d006753	0.790212	0.406243	0.585016	6.35954	3.46637	2.9821	-2.86455	1.10562e-12	down	Indole-3-acetic acid amido synthetase
Zm00001d000113	1.4392	1.45124	1.89109	10.4809	6.58956	16.8509	-2.86409	2.29922e-13	down
Zm00001d042750	1.04112	0.934858	0.632941	6.38732	6.75869	5.68833	-2.86211	2.60625e-22	down	Protein YLS9
Zm00001d047367	7.8621	8.73653	9.88199	65.8033	70.626	52.344	-2.86201	9.50018e-77	down	nucleic acid binding;methyltransferases
Zm00001d024450	0.407015	0.655861	0.966013	4.07278	5.11542	5.34264	-2.86193	1.37308e-17	down
Zm00001d049543	4.65426	6.67982	8.24004	71.6133	40.9135	25.4388	-2.85839	6.22435e-14	down	circadian clock associated1
Zm00001d051504	1.11297	1.52199	1.25474	9.03383	11.0815	7.56982	-2.8571	2.88058e-46	down	Probable purine permease 11
Zm00001d037969	1.42745	1.05953	0.751119	8.32174	8.50258	6.5644	-2.85045	7.59281e-15	down	Inhibitor I family protein; Potato inhibitor I family
Zm00001d033924	30.3216	21.7791	36.5891	209.677	203.917	211.392	-2.84838	5.62691e-41	down
Zm00001d024821	1.07235	0.727791	0.694977	5.69672	7.02602	5.14362	-2.84705	8.83301e-27	down	Sucrose-phosphatase 2
Zm00001d036616	1.70762	3.64819	5.55993	32.1157	26.0532	17.8263	-2.84413	9.91982e-12	down
Zm00001d052268	8.41755	8.44637	10.3602	82.5319	67.1046	41.5186	-2.84021	7.0328e-26	down	NEP1-interacting protein-like 2
Zm00001d051658	0.846247	0.333351	0.479452	2.75653	4.7404	4.75383	-2.83729	3.98639e-08	down	Pollen-specific arabinogalacta protein BAN102
Zm00001d043570	0.236391	0.266932	0.249053	1.63912	2.2655	1.63968	-2.83545	6.24589e-08	down
Zm00001d043862	0.298297	0.187346	0.548405	1.36906	1.44456	4.35956	-2.83348	7.09113e-06	down
Zm00001d029447	5.81182	8.24824	6.57402	34.2443	55.3902	54.6149	-2.83217	5.86409e-29	down	Whole genome shotgun sequence of line PN40024 scaffold_16.assembly12x (Fragment)
Zm00001d043569	7.07687	10.9	10.647	72.224	72.882	53.8836	-2.83198	5.65603e-41	down	Probable WRKY transcription factor 69
Zm00001d027155	0.886101	1.15894	1.02153	11.7643	6.17695	3.53777	-2.82745	9.73771e-10	down
Zm00001d007234	97.7569	115.371	119.752	625.971	784.03	897.984	-2.82624	1.05927e-56	down	ascorbate peroxidase2
Zm00001d016841	8.04072	17.1682	11.794	78.3927	96.7638	80.7859	-2.82397	4.75122e-25	down	monooxygenase 1
Zm00001d051484	1.69071	1.78842	0.979516	12.6185	11.0487	7.5715	-2.82188	3.11212e-17	down	Putative RING zinc finger domain superfamily protein%3B S-ribonuclease binding protein SBP1
Zm00001d049239	23.5906	28.2985	30.6786	153.711	227.962	189.7	-2.82063	6.95837e-56	down	Adenosylhomocysteinase
Zm00001d042749	0.770959	1.14847	1.11098	5.06626	7.43627	8.65686	-2.82023	4.76227e-19	down	Protein YLS9
Zm00001d042148	2.42201	0.92086	1.28141	9.04095	9.18214	14.2471	-2.81923	7.92359e-12	down	cytokinin oxidase 2
Zm00001d042906	0.254899	0.387643	0.386946	2.58017	2.12824	2.41692	-2.81918	1.41975e-27	down	Laccase-17
Zm00001d047560	9.52628	8.10875	11.1834	81.7424	61.7025	55.495	-2.81794	1.06544e-37	down	Protein binding protein%3B Putative RING zinc finger domain superfamily protein isoform 1%3B Putative RING zinc finger domain superfamily protein isoform 2
Zm00001d027873	12.8716	12.4001	11.9264	72.5042	94.2253	91.4293	-2.81643	7.66469e-51	down
Zm00001d010828	0.622626	0.825222	0.826291	4.52834	5.06098	6.12101	-2.81635	2.7194e-39	down	alpha/beta-Hydrolases superfamily protein
Zm00001d005001	2.58547	3.89144	4.23024	22.365	30.7488	20.79	-2.81625	1.65878e-34	down	transporter of mugineic acid3
Zm00001d000619	0.06096	0.157912	0.220504	1.0882	1.15132	0.765001	-2.81334	7.79408e-10	down
Zm00001d010137	9.51131	9.45144	12.8886	80.5477	67.6832	70.1771	-2.81332	1.28637e-59	down	Glucan endo-13-beta-glucosidase 14
Zm00001d035236	2.69419	2.47176	3.45468	20.077	23.3641	16.1449	-2.81301	1.39085e-41	down	Plant calmodulin-binding protein-related
Zm00001d035945	0.115981	0.122802	0.242389	1.20367	1.20486	1.05494	-2.81287	5.0532e-08	down
Zm00001d046961	17.5292	9.17362	8.78301	90.8591	82.4333	74.398	-2.80947	1.31597e-17	down	VQ motif family protein
Zm00001d039139	0.27588	0.550331	0.347179	2.56589	3.15037	2.40783	-2.80769	4.62775e-17	down	Carbohydrate-binding X8 domain superfamily protein
Zm00001d028531	17.1929	19.4046	18.1083	75.7182	108.101	190.577	-2.80746	1.35747e-16	down	glycine-rich protein
Zm00001d026631	0.513637	0.778392	1.27576	8.0265	5.62527	4.68445	-2.80682	0.000101082	down
Zm00001d009666	5.71412	5.50584	4.76425	42.5157	35.1583	32.1089	-2.80377	7.18338e-47	down	NAD(P)-binding Rossmann-fold superfamily protein
Zm00001d019672	14.1944	12.7189	13.1363	129.986	88.7236	56.0438	-2.80265	1.32011e-19	down	Type I inositol polyphosphate 5-phosphatase 2
Zm00001d024277	0.120203	0.276807	0.177537	1.30588	1.33853	1.26527	-2.79871	7.73042e-13	down
Zm00001d048273	0.12818	0.743996	0.784046	1.26759	5.43985	4.83285	-2.79124	0.000266016	down	DUF1677 family protein
Zm00001d041608	7.29263	7.09378	8.71935	71.5297	45.0216	39.6699	-2.79058	1.64669e-26	down	Phosphatidylinositol:ceramide inositolphosphotransferase 1
Zm00001d046960	2.06445	1.61758	1.36529	13.7973	12.0563	8.94103	-2.79009	1.87838e-24	down	Glycosyltransferase-like KOBITO 1
Zm00001d031280	0.839657	1.17886	1.17009	6.03671	5.58159	9.83766	-2.7894	3.07095e-20	down	RNA-binding (RRM/RBD/RNP motifs) family protein
Zm00001d012628	0.499771	0.985795	1.18298	5.86447	7.73414	4.63198	-2.78542	6.64842e-14	down	Insulin-degrading enzyme-like 1 peroxisomal
Zm00001d042786	8.76858	11.3481	13.4171	59.9976	76.1428	88.7025	-2.78252	8.83025e-38	down	Beta-16-galactosyltransferase GALT29A
Zm00001d042810	0.919504	0.548402	0.779492	6.51693	5.59729	3.26958	-2.7819	3.52502e-17	down	Cell division control protein 6 homolog B
Zm00001d011577	0.524449	0.654187	0.77909	4.75669	4.89348	3.52855	-2.78186	1.28547e-31	down	Monothiol glutaredoxin-S17
Zm00001d044095	10.8625	11.4474	14.8688	71.4928	100.025	78.9029	-2.78168	5.46269e-52	down	Beta carbonic anhydrase 4
Zm00001d030697	2.41502	3.39988	3.60165	16.1421	10.8376	35.725	-2.77873	5.36845e-10	down
Zm00001d032458	38.6005	47.3492	45.8422	218.071	356.927	311.913	-2.77843	9.92948e-41	down	cytochrome P450 family 87 subfamily A polypeptide 6
Zm00001d023170	0.073812	0.210482	0.140862	1.26214	1.04818	0.562865	-2.77832	6.2662e-09	down
Zm00001d005719	0.122118	0.038458	0.386145	1.1625	1.85321	0.974408	-2.77643	0.000432669	down	carbon-sulfur lyases
Zm00001d039310	3.65357	4.77094	4.98006	25.7301	26.539	37.1225	-2.77507	8.79279e-37	down	Cytochrome P450 71A26
Zm00001d006034	7.13764	10.4667	10.6885	64.1167	66.7815	57.9743	-2.77394	7.29157e-58	down	DNA binding protein
Zm00001d011133	17.8899	15.5726	12.9036	130.505	106.95	75.8655	-2.77389	4.11389e-25	down	Putative WRKY DNA-binding domain superfamily protein
Zm00001d022163	2.44592	3.45214	3.35645	22.2742	21.3268	18.4086	-2.77345	6.96059e-53	down	Pheromone receptor
Zm00001d048066	5.13489	6.34008	6.1704	46.0923	39.8634	32.0417	-2.77136	2.97006e-50	down	Sec14p-like phosphatidylinositol transfer family protein
Zm00001d006647	0.454558	0.466339	0.499619	3.83267	3.49102	2.29269	-2.77094	1.21779e-26	down
Zm00001d016220	0.136362	0.23778	0.094144	0.545418	1.79022	0.892573	-2.76936	3.58445e-06	down	LRR receptor-like serine/threonine-protein kinase RCH1
Zm00001d038562	15.9262	17.66	21.1146	98.3403	145.926	120.838	-2.76822	1.00061e-50	down	Probable sugar phosphate/phosphate translocator
Zm00001d022904	0.246475	0.3729	0.318288	3.49719	1.96113	0.858377	-2.7638	7.1749e-06	down
Zm00001d048644	0.788585	1.15572	1.04025	4.60831	8.2719	7.03341	-2.76357	1.14031e-22	down	NEP-interacting protein 1
Zm00001d026306	1.95023	2.2752	2.76913	18.4164	16.7135	11.3688	-2.76292	9.67471e-34	down	Putative leucine-rich repeat receptor-like protein kinase family protein
Zm00001d018941	2.22842	3.0684	3.39609	21.2305	20.2556	15.8285	-2.75561	4.76874e-43	down	Heat stress transcription factor A-6b
Zm00001d042633	0.074307	0.139027	0.365003	0.55184	2.05991	1.48293	-2.75427	0.000324863	down
Zm00001d047210	6.67587	6.91475	8.96497	61.609	49.9623	36.9125	-2.75118	3.46894e-32	down	Putative metacaspase family protein
Zm00001d014717	6.43677	9.94548	11.1278	46.897	74.2065	59.2594	-2.74887	3.42684e-29	down	Glycosyltransferase family 64 protein C4
Zm00001d009938	52.1015	67.7623	58.5287	376.654	385.555	410.881	-2.74811	8.29144e-83	down	alpha/beta-Hydrolases superfamily protein
Zm00001d041495	2.76721	2.82386	3.07425	15.4602	23.8312	18.2126	-2.74779	1.21296e-45	down	SRP40 carboxy-terminal domain protein
Zm00001d008495	7.72959	9.56888	8.65478	45.7405	65.957	59.2386	-2.74684	1.47099e-52	down	Glycosyltransferase family 61 protein
Zm00001d009626	1.76937	2.01894	2.14405	14.1985	13.4047	11.417	-2.74483	7.74341e-62	down	protein phosphatase homolog9
Zm00001d038484	6.59727	14.6794	14.2944	88.2002	89.4785	54.0307	-2.74363	1.46489e-16	down	protein kinase-related
Zm00001d040563	0.382085	0.668458	1.04918	3.86827	5.33538	4.54404	-2.74328	1.8858e-16	down
Zm00001d038352	2.24503	2.28946	2.95621	19.8069	15.5215	13.8263	-2.74309	3.38649e-41	down
Zm00001d009027	2.33244	2.87249	3.12599	18.7942	18.2308	17.5641	-2.73746	2.24643e-86	down	DnaJ protein isoform 1%3B DnaJ protein isoform 2
Zm00001d035413	1.76829	2.39635	2.9888	16.3654	13.7945	16.3368	-2.7366	5.25347e-38	down
Zm00001d042802	0.129714	0.165598	0.222965	1.46322	1.24775	0.71566	-2.73536	3.87223e-13	down	Probable 3-deoxy-D-manno-octulosonic acid transferase mitochondrial
Zm00001d007272	0.03075	0.174416	0.300684	1.1163	1.10236	1.10466	-2.73434	1.47524e-05	down	Putative clathrin assembly protein
Zm00001d035588	2.39983	2.7527	3.48917	18.4371	21.8553	15.9797	-2.73414	1.50261e-49	down	Serine/threonine-protein kinase
Zm00001d006390	0.505714	0.535311	0.505416	3.02077	3.67251	3.48385	-2.73374	4.2074e-25	down
Zm00001d018503	2.33654	3.15364	3.00276	21.564	20.1301	13.6372	-2.73208	2.85336e-32	down	Serine/threonine-protein phosphatase
Zm00001d045565	15.8238	11.6905	9.52094	70.3475	100.084	74.088	-2.73155	4.55923e-24	down	Haloacid dehalogenase-like hydrolase domain-containing protein Sgpp
Zm00001d008327	0.997239	1.24149	1.38131	4.80223	8.84122	9.85688	-2.72538	2.49043e-18	down	H/ACA ribonucleoprotein complex subunit 4
Zm00001d039591	1.87056	3.80139	3.95649	23.0965	21.4721	17.4678	-2.72464	6.87305e-20	down
Zm00001d002564	9.11802	4.5963	4.57436	37.2934	47.161	36.1786	-2.7242	5.57135e-16	down	Protein DMR6-LIKE OXYGENASE 2
Zm00001d024637	0.194774	0.236318	0.269919	1.28507	1.4905	1.77614	-2.72327	5.72428e-28	down	L-type lectin-domain containing receptor kinase V.9
Zm00001d010670	0.729321	0.663005	0.678441	3.5708	5.64008	4.29047	-2.72239	5.74847e-29	down	Glycerol-3-phosphate dehydrogenase [NAD(+)] GPDHC1 cytosolic
Zm00001d040733	1.79805	2.19994	2.29167	10.544	9.98093	19.7796	-2.71714	1.61177e-17	down	GDSL esterase/lipase LIP-4
Zm00001d017053	0.904338	0.985298	1.07116	4.72485	6.37943	7.98225	-2.71691	1.52163e-31	down	Calcineurin-like metallo-phosphoesterase superfamily protein
Zm00001d035865	6.80097	3.55137	1.43788	29.816	26.9547	21.1935	-2.71475	1.09859e-07	down	HXXXD-type acyl-transferase family protein
Zm00001d034433	8.64404	8.67574	9.45565	34.2597	34.5934	101.977	-2.71236	3.44717e-10	down	Heat stress transcription factor A-6b
Zm00001d044162	0.989899	0.463827	0.606947	4.69219	5.17168	3.55064	-2.70876	1.94052e-14	down	Probable WRKY transcription factor 71
Zm00001d026471	0.582808	1.06937	0.722332	4.76614	5.94284	4.56711	-2.70586	1.31751e-22	down	UDP-glycosyltransferase 89B1
Zm00001d053642	3.68353	4.24088	4.1224	23.3873	25.3534	28.1618	-2.7052	6.75058e-83	down	EIN3-binding F-box protein 1
Zm00001d013406	6.66054	6.14498	7.19082	37.358	32.8263	56.688	-2.69975	2.66554e-26	down	alpha/beta-Hydrolases superfamily protein
Zm00001d013817	0.676582	0.80495	0.866795	4.6642	5.65152	4.71777	-2.69831	1.81876e-27	down	Protein FATTY ACID EXPORT 5
Zm00001d033787	44.7823	56.7413	48.5417	334.902	327.458	291.049	-2.69668	8.76307e-80	down	UV-B-induced protein chloroplastic
Zm00001d044857	2.96005	2.68911	3.08682	19.7012	18.4045	17.459	-2.69425	5.50613e-68	down	Putative AP2/EREBP transcription factor superfamily protein
Zm00001d043839	10.9603	10.6284	10.7382	80.3549	73.3809	52.03	-2.69421	2.91981e-39	down
Zm00001d037717	4.70275	5.7659	6.75785	23.3626	36.688	48.6846	-2.69417	1.19452e-20	down	Heat shock 70 kDa protein 14
Zm00001d048647	7.19436	6.76246	8.40925	51.0237	50.4328	40.4076	-2.694	1.0727e-63	down	Putative MYB DNA-binding domain superfamily protein
Zm00001d032324	3.76202	3.66212	3.66356	21.6184	24.9009	23.9577	-2.69321	8.52501e-77	down
Zm00001d036293	34.4958	33.8853	39.0359	209.387	248.694	222.843	-2.69195	1.63478e-116	down	Caffeoyl-CoA O-methyltransferase1
Zm00001d044734	2.10876	2.31066	1.8148	12.2424	15.7092	11.7175	-2.68898	5.29575e-39	down	U-box domain-containing protein 21
Zm00001d003725	0.201627	0.625987	0.389782	3.50403	2.50042	1.75692	-2.68822	2.55459e-06	down	Histone H3.2
Zm00001d050790	0.257906	0.307469	0.542891	2.37312	2.66186	2.03919	-2.68761	1.25624e-19	down	DNA binding protein%3B DNA binding protein isoform 1%3B DNA binding protein isoform 2%3B DNA binding protein isoform 3
Zm00001d002158	4.04992	3.44193	3.03384	10.2301	13.7042	42.4484	-2.68553	1.97344e-06	down	Wound-responsive family protein
Zm00001d033271	4.23753	1.35627	1.34655	16.1227	17.3486	11.5279	-2.68434	5.56332e-08	down	F-box domain containing protein expressed
Zm00001d053781	0.018359	0.206513	0.35535	0.962377	1.79483	1.09864	-2.68392	0.000822703	down
Zm00001d017008	0.367925	0.643798	0.638572	3.452	3.00446	4.11894	-2.68313	5.43854e-12	down
Zm00001d029672	0.397914	0.587662	0.751874	3.1926	2.42051	5.23004	-2.68259	1.79058e-12	down	Chaperone protein ClpC1 chloroplastic
Zm00001d043544	0.996645	1.21671	1.41652	9.05049	6.57416	7.12546	-2.68137	3.97561e-40	down	UDP-glycosyltransferase 88A1
Zm00001d017291	0.084682	0.086558	0.120936	0.369759	0.778234	0.729333	-2.68086	1.24446e-09	down	Phytosulfokine receptor 1
Zm00001d009923	0.271877	0.177047	0.16026	1.98173	1.35879	0.859612	-2.68071	0.000496368	down
Zm00001d037738	3.5575	3.29552	1.79996	9.04256	14.9668	30.9533	-2.68033	2.41133e-07	down	RALF
Zm00001d052220	2.93117	3.17811	3.06511	10.5497	13.8775	32.9382	-2.67946	1.55439e-09	down
Zm00001d030990	0.127611	0.187191	0.17538	1.03307	1.22566	0.838862	-2.67636	1.39711e-16	down	F-box/LRR-repeat protein 17
Zm00001d028307	5.44779	6.12812	5.9459	31.2158	28.6299	49.4415	-2.67539	3.61791e-25	down	Probable inactive poly [ADP-ribose] polymerase SRO1
Zm00001d047334	0.163912	0.127339	0.15082	1.59404	0.82126	0.60519	-2.6735	5.20222e-05	down	Zinc finger protein AZF2
Zm00001d042934	0.107115	0.160326	0.166153	0.677799	1.25983	0.837365	-2.67343	1.16361e-07	down	Zinc finger%2C C2H2 type family protein
Zm00001d033818	2.45448	3.19226	3.56592	19.2326	21.023	17.3604	-2.67303	9.26864e-55	down	Transmembrane and coiled-coil domains protein 1
Zm00001d041282	0.284511	0.38362	0.233307	0.48491	0.862062	4.31429	-2.67207	0.000707101	down
Zm00001d008966	0.263713	0.135879	0.136001	0.732227	1.21505	1.44288	-2.6697	6.36158e-09	down	Serine/threonine-protein kinase
Zm00001d048680	16.4823	32.0895	33.8959	238.496	173.006	97.0859	-2.66758	8.43414e-13	down	Protein MID1-COMPLEMENTING ACTIVITY 1
Zm00001d015206	0.389437	0.798517	0.680126	3.87458	3.5438	4.18672	-2.66713	4.19174e-12	down	receptor like protein 29
Zm00001d003884	1.3596	1.29804	1.97981	9.5277	11.4768	7.98584	-2.66704	6.78233e-29	down
Zm00001d038459	1.13369	1.52897	1.42804	10.8847	10.3546	4.29189	-2.66642	3.50651e-14	down	Putative VHS/GAT domain containing family protein
Zm00001d043849	13.4835	16.2851	21.8283	101.91	97.7533	118.759	-2.6659	1.00867e-38	down
Zm00001d048861	0.383471	0.282743	0.154789	0.849147	2.26687	2.07568	-2.66306	6.68701e-07	down	Probable flavin-containing monooxygenase 1
Zm00001d033564	0.562185	0.589901	0.477806	2.30037	2.99923	5.02412	-2.663	7.27146e-10	down	Octicosapeptide/Phox/Bem1p family protein
Zm00001d020789	0.726195	1.31463	0.858395	6.50301	5.89473	5.63465	-2.66043	9.92241e-23	down	E3 ubiquitin-protein ligase ATL6
Zm00001d023337	0.509476	0.545132	0.685977	3.59306	4.21189	3.07209	-2.66034	1.22075e-47	down	Ubiquitin thioesterase otubain-like
Zm00001d015829	9.95846	8.39651	9.36997	47.6844	54.7426	69.5184	-2.65926	1.46782e-38	down	Probable copper-transporting ATPase HMA5
Zm00001d017709	2.03556	2.96875	2.75687	23.7262	13.6748	10.4692	-2.65748	6.3066e-15	down	Secretory carrier-associated membrane protein 4
Zm00001d026797	0.363496	0.389015	0.550941	3.09855	2.95113	2.10141	-2.65479	3.46659e-15	down
Zm00001d039374	0.73481	0.920074	0.797369	6.29115	4.9803	3.88901	-2.65181	8.58945e-28	down	RING-H2 finger protein ATL3
Zm00001d001482	3.14	2.62677	2.87839	16.601	15.0519	21.6903	-2.65153	9.03205e-32	down
Zm00001d028012	4.24655	5.55622	5.50704	27.1126	37.2371	29.9299	-2.65059	3.27745e-48	down	Ras-related protein Rab-6A
Zm00001d037192	0.217481	0.214438	0.152791	0.820333	1.51601	1.37901	-2.64848	2.45056e-09	down	Putative RING zinc finger domain superfamily protein
Zm00001d020148	0.771262	1.30831	1.06338	6.71542	7.94939	4.76561	-2.64724	4.30786e-18	down	AT1G52290 (E=2e-016) | protein kinase family protein
Zm00001d051938	1.00639	1.63691	1.50961	3.7647	7.05521	14.6803	-2.64611	5.02706e-08	down	Cinnamoyl-CoA reductase 1
Zm00001d039531	1.46378	0.840717	0.974041	7.49842	8.071	4.93114	-2.64535	1.41305e-14	down	Probable WRKY transcription factor 50
Zm00001d048358	13.9203	21.0581	21.7767	120.866	123.802	101.408	-2.64497	2.27051e-43	down	aconitase3
Zm00001d005002	7.2637	9.11625	7.26372	55.28	46.7425	42.927	-2.64296	1.33119e-47	down	Probable peptide/nitrate transporter
Zm00001d044874	0.842726	0.596929	0.79425	2.29614	5.33286	6.08481	-2.64043	7.74298e-10	down	23.6 kDa heat shock protein mitochondrial
Zm00001d000482	0.62781	1.10727	0.620912	3.91337	9.19866	1.75607	-2.63527	0.000115218	down
Zm00001d015520	2.97426	3.38064	4.38567	12.2075	19.0556	33.5717	-2.63395	9.60082e-13	down	Chaperone protein ClpB4 mitochondrial
Zm00001d028171	3.07894	4.28322	4.13328	20.7654	24.456	24.4607	-2.6317	7.4792e-54	down	Calcium-dependent lipid-binding (CaLB domain) family protein
Zm00001d025711	18.1108	16.2245	13.5335	135.372	80.0335	76.1805	-2.62972	4.1889e-19	down	Whole genome shotgun sequence of line PN40024 scaffold_66.assembly12x (Fragment)
Zm00001d048868	3.58482	4.66533	4.70233	29.2297	29.3161	19.8977	-2.62666	8.14548e-36	down	14-3-3-like protein GF14 epsilon
Zm00001d029599	0.093487	0.164917	0.150545	1.37516	0.763435	0.466489	-2.62575	1.27112e-05	down
Zm00001d032434	1.77925	3.189	3.29991	15.6086	18.7264	15.6503	-2.6254	5.66693e-25	down	Mitochondrial import inner membrane translocase subunit TIM23-3
Zm00001d030148	10.9482	10.2876	8.53337	50.4778	69.0388	61.4305	-2.62182	7.41319e-39	down
Zm00001d046883	12.3116	14.4431	14.1682	67.3303	80.8561	98.4034	-2.6213	1.05224e-36	down	Diphthamide biosynthesis protein 3
Zm00001d017801	1.21645	1.64052	3.98648	8.33711	17.6545	14.7049	-2.62081	1.01391e-08	down	Formate dehydrogenase chloroplastic/mitochondrial
Zm00001d043853	9.011	13.411	12.489	66.9685	79.7912	63.1869	-2.6208	7.00594e-48	down	O-acyltransferase WSD1
Zm00001d047726	2.28427	2.58427	2.58872	10.2013	15.7173	19.0035	-2.61928	6.38154e-24	down	DnaJ protein ERDJ3A
Zm00001d005114	4.44751	4.96951	4.72841	10.2919	11.2494	62.7096	-2.61909	6.44312e-05	down	Cytochrome b-c1 complex subunit 7-2
Zm00001d031599	0.431682	0.150158	0.183564	1.29135	1.55773	1.8499	-2.6182	7.35493e-07	down	Proteasome subunit beta type
Zm00001d002984	1.08607	1.69789	1.10889	7.99093	9.50338	5.95305	-2.61589	1.39314e-17	down	Cytokinin-O-glucosyltransferase 1
Zm00001d024406	3.42308	4.19809	3.86692	23.9491	24.6191	20.4846	-2.61428	5.90295e-71	down	Protein binding protein%3B Putative RING zinc finger domain superfamily protein isoform 1%3B Putative RING zinc finger domain superfamily protein isoform 2
Zm00001d009820	1.17971	1.25047	0.730972	5.53717	6.13289	7.39623	-2.61307	8.00261e-16	down
Zm00001d041550	50.8324	52.9825	58.5902	258.362	366.205	348.9	-2.61178	1.03519e-53	down	Heat shock 70 kDa protein 3
Zm00001d006211	19.1229	22.0729	26.9822	97.6733	142.774	166.107	-2.61169	2.34652e-28	down	Protein STAY-GREEN 1 chloroplastic
Zm00001d019256	1.87114	2.76029	2.80482	11.8906	17.8811	14.6696	-2.61028	3.81379e-31	down	UDP-glycosyltransferase 76C1
Zm00001d039050	0.566057	0.625945	0.576647	2.35853	3.75843	4.58856	-2.60642	7.36327e-13	down	DNA-3-methyladenine glycosylase 1
Zm00001d026952	0.620535	0.739461	0.65829	3.86585	4.62609	3.77274	-2.60628	8.16509e-21	down
Zm00001d045450	9.68326	10.9942	11.7555	57.8209	76.869	59.0218	-2.60611	5.22692e-65	down	enolpyruvylshikimate phosphate synthase1
Zm00001d049539	1.12024	1.22034	1.18005	4.38855	6.5862	10.0355	-2.60604	9.83139e-15	down	FAD-binding Berberine family protein
Zm00001d000808	0.443998	0.641836	0.856579	5.83683	2.80888	3.10612	-2.60446	3.86114e-08	down
Zm00001d037849	9.23613	6.57604	9.80791	44.5909	52.0128	56.3843	-2.60418	6.96996e-35	down	Trans-cinnamate 4-monooxygenase
Zm00001d047582	24.0116	35.0937	40.7449	115.401	137.932	333.268	-2.60338	4.34959e-10	down	galactinol synthase3
Zm00001d038477	1.3659	2.54588	3.48089	14.699	14.7492	14.4274	-2.60324	3.46621e-16	down
Zm00001d005439	0.318684	0.668856	0.628028	1.76468	3.11396	4.71027	-2.60259	2.46874e-08	down	Disulfide oxidoreductase/ monooxygenase/ oxidoreductase
Zm00001d044622	1.1462	1.85392	1.71881	13.294	9.0509	5.70341	-2.60178	3.39881e-14	down	F-box/LRR-repeat protein 3
Zm00001d021901	2.71006	3.31206	5.11428	13.7246	26.0352	26.1254	-2.60021	1.25322e-14	down	stress-induced protein1
Zm00001d018122	5.31155	4.80663	5.11941	29.3798	33.3484	27.9737	-2.59722	3.78828e-72	down	E3 ubiquitin-protein ligase ATL6
Zm00001d012378	383.065	357.828	275.028	1180.16	2024.34	2845.53	-2.59445	2.39584e-14	down	SOUL heme-binding family protein
Zm00001d026353	0.348757	0.401548	0.447084	1.75874	1.87364	3.43251	-2.59182	9.22926e-15	down
Zm00001d012194	1.22534	0.122322	0.326875	3.15584	3.04664	4.31792	-2.58912	0.000813146	down
Zm00001d020554	2.06745	2.82294	2.89613	18.1262	17.4625	10.283	-2.58604	3.86245e-21	down
Zm00001d036035	12.2845	12.838	12.6523	55.0028	67.4394	99.6547	-2.58543	6.94403e-24	down	Putative peptidyl-prolyl cis-trans isomerase family protein
Zm00001d047745	1.4867	1.72449	1.58998	7.26888	11.4596	9.75513	-2.58527	2.69447e-25	down	Protein YIP1
Zm00001d018438	1.51784	1.64197	1.74739	10.4234	10.299	8.21515	-2.58411	4.80128e-60	down	Ypt/Rab-GAP domain of gyp1p superfamily protein
Zm00001d053882	1.5083	2.36968	2.6752	12.7532	13.3822	12.084	-2.58344	1.80564e-34	down	Splicing factor 3B subunit 1
Zm00001d049625	0.413042	0.909682	1.47248	8.55939	5.85012	2.01372	-2.58218	1.73567e-05	down	Protein LSD1
Zm00001d013571	26.853	34.4572	36.1773	184.714	204.847	180.729	-2.58155	3.77518e-82	down	Probable BOI-related E3 ubiquitin-protein ligase 2
Zm00001d031443	1.39236	2.2133	2.77011	10.7995	13.931	12.628	-2.58066	3.8481e-21	down	DUF2361 family protein
Zm00001d013298	0.328568	0.283436	0.130873	2.03792	1.78376	0.792131	-2.5799	5.08543e-05	down
Zm00001d048335	1.15686	1.22718	1.05852	5.31837	7.42479	7.52684	-2.5766	1.64306e-32	down	Major facilitator superfamily protein
Zm00001d033874	1.18889	1.25865	1.17504	8.28066	6.69289	6.37053	-2.57579	5.00878e-42	down	Thioredoxin superfamily protein
Zm00001d010048	10.8507	15.2373	10.4669	96.6837	65.6412	50.9706	-2.57244	1.22512e-18	down	Dehydration-responsive element-binding protein 2A
Zm00001d036234	0.576385	0.303142	0.086082	2.44622	1.5117	1.87492	-2.5724	0.000113453	down	Carboxylic ester hydrolase/ hydrolase%2C acting on ester bond
Zm00001d040066	3.33114	3.92961	4.01474	21.6329	22.446	21.6055	-2.57223	1.01117e-109	down	Glycosyltransferase family 61 protein
Zm00001d022506	0.209643	0.247166	0.248896	1.60465	1.73155	0.93442	-2.57222	2.53634e-08	down	NAD(P)-binding Rossmann-fold superfamily protein
Zm00001d004804	3.69611	4.22773	4.48066	18.911	29.899	23.4483	-2.568	6.0845e-39	down	Alkaline/neutral invertase CINV2
Zm00001d002980	2.53608	3.54197	3.25235	18.2076	19.339	16.7783	-2.56769	6.56656e-61	down	Protein RETICULATA chloroplastic
Zm00001d021247	0.883838	1.06033	1.12836	5.39093	5.40886	6.99451	-2.56712	2.43023e-43	down	Protein INAPERTURATE POLLEN1
Zm00001d022713	0.316783	0.686525	0.451218	2.63912	3.09567	2.77845	-2.56429	7.61964e-12	down
Zm00001d006527	1.08159	2.02162	1.63283	9.4403	10.4617	7.57831	-2.56418	1.4356e-22	down
Zm00001d005030	1.27299	1.49269	1.57416	7.15871	6.91781	11.0178	-2.56291	1.23658e-25	down	40S ribosomal protein S4-3
Zm00001d020937	0.23139	0.422214	0.409766	3.05164	1.82427	1.3053	-2.56289	6.8216e-10	down	IRK-interacting protein
Zm00001d023608	4.25622	4.36098	4.23158	26.1332	27.4557	21.0493	-2.56244	4.21362e-64	down	Putative leucine-rich repeat receptor-like protein kinase family protein
Zm00001d034851	0.506594	0.669727	0.803915	2.74124	4.50843	4.24356	-2.55767	4.09463e-18	down	Aspartokinase
Zm00001d004495	1.33981	1.29025	1.52803	12.3696	8.62356	3.08595	-2.55593	5.81102e-08	down	WEB family protein
Zm00001d041826	1.26817	1.61494	1.22924	5.90196	9.53973	8.3242	-2.55573	2.41002e-21	down	protein; Protein kinase domain containing protein
Zm00001d000499	0.568193	1.28387	1.46725	8.07404	4.97149	5.94197	-2.55508	1.87541e-11	down
Zm00001d008849	0.842808	0.993335	1.21641	6.25244	5.47498	5.84009	-2.55481	1.97336e-42	down	OSJNBa0089E12.13 protein; protein
Zm00001d025043	0.53182	0.931224	0.994327	4.80003	4.76667	4.50781	-2.55215	2.44609e-27	down	ABC transporter C family member 4
Zm00001d011889	2.8978	3.59035	3.48632	19.9957	20.0904	17.2005	-2.55053	2.6544e-72	down	hexokinase9
Zm00001d045064	6.05837	6.78888	7.62689	31.9702	42.8548	42.4214	-2.54821	6.14893e-48	down	Putative MAP kinase family protein
Zm00001d000237	11.1735	17.9565	15.9457	64.9379	103.827	88.7785	-2.54623	2.52893e-26	down	cis-zeatin O-glucosyltransferase1
Zm00001d030981	0.11702	0.246356	0.249759	0.862172	1.45878	1.21443	-2.5452	2.42125e-12	down	Leucine-rich repeat protein kinase family protein
Zm00001d032460	5.63074	6.39623	7.3386	29.5346	38.0235	42.9498	-2.54504	4.79657e-39	down	Protein BPS1 chloroplastic
Zm00001d027732	0.914718	0.755994	0.801371	4.07405	3.02332	7.00715	-2.54206	2.60215e-13	down	Subtilisin-like serine endopeptidase family protein
Zm00001d039542	89.699	55.0695	61.0454	379.488	397.077	409.26	-2.54182	6.6377e-25	down	Phospholipase A1-Igamma1 chloroplastic
Zm00001d046746	5.1608	6.24751	6.12917	26.5211	41.3938	32.4372	-2.54129	4.87006e-36	down
Zm00001d049286	0.231795	0.254647	0.153099	0.387776	1.75984	1.57744	-2.53846	4.34581e-06	down	LRR receptor-like serine/threonine-protein kinase EFR
Zm00001d018964	0.71093	0.69703	0.937367	6.05874	1.52005	5.65022	-2.53722	3.62329e-07	down	Guanylate-binding family protein
Zm00001d001924	4.2047	4.61637	4.82624	35.6828	26.0077	15.9183	-2.53702	1.04602e-17	down	KAR-UP oxidoreductase 1
Zm00001d039183	3.33055	4.65601	4.72491	29.6814	22.8688	19.3917	-2.53619	3.02425e-29	down	Protein HYPER-SENSITIVITY-RELATED 4
Zm00001d025490	0.166547	0.195773	0.115936	0.731297	1.13049	0.966243	-2.53361	0.000227184	down	Zea mays ARGOS1
Zm00001d008800	0.189985	0.200665	0.277593	1.40225	1.11758	1.29325	-2.53247	2.789e-27	down	Putative MYB DNA-binding domain superfamily protein
Zm00001d039375	1.87173	1.91827	1.42841	7.83045	11.1575	10.7443	-2.5292	4.08505e-21	down	RING-H2 finger protein ATL3
Zm00001d021695	1.29014	2.03986	2.03906	9.86553	10.4172	9.98201	-2.52849	6.93332e-38	down	O-Glycosyl hydrolases family 17 protein
Zm00001d031290	15.1776	12.4755	14.1697	80.9913	66.357	89.3428	-2.52826	9.43172e-35	down	Probable E3 ubiquitin-protein ligase XERICO
Zm00001d012675	141.646	178.481	193.83	769.438	1005.05	1115.98	-2.52682	2.33241e-39	down	Glutathione S-transferase 1
Zm00001d000531	0.153547	0.250543	0.134194	1.44385	1.27669	0.774594	-2.52606	0.000266352	down
Zm00001d044231	24.996	28.0057	24.664	127.042	158.98	153.111	-2.52532	7.71388e-56	down	Protein transport protein Sec61 subunit beta
Zm00001d045644	0.144579	0.239855	0.162789	0.631931	1.27252	1.25859	-2.52252	4.44764e-08	down	Encodes a protein whose expression is responsive to nematode infection.
Zm00001d020780	32.0257	37.1952	34.8293	133.47	214.215	238.496	-2.52232	1.76552e-25	down	glutathione transferase23
Zm00001d015139	0.10922	0.172257	0.231093	0.969662	0.66615	1.23307	-2.52219	5.02532e-11	down
Zm00001d011548	1.48331	1.55984	1.22601	6.66481	9.32099	8.19492	-2.52216	1.59133e-22	down
Zm00001d042317	13.9541	18.6718	15.4046	77.9261	82.423	109.157	-2.5216	5.84202e-30	down
Zm00001d047202	0.818617	1.18347	0.98947	4.09374	6.11751	6.718	-2.52124	2.13463e-16	down	VQ motif-containing protein
Zm00001d026339	0.354265	0.090634	0.281369	1.2503	1.47324	1.55043	-2.52068	2.05432e-05	down
Zm00001d019200	0.441126	0.777771	0.759948	1.83928	4.02137	5.23713	-2.51903	9.92029e-09	down	Small nucleolar ribonucleoprotein complex subunit
Zm00001d012543	1.92146	1.58205	1.78975	9.5388	9.961	10.562	-2.51864	3.98241e-21	down
Zm00001d011604	1.03327	1.20358	2.26784	7.88533	7.36008	10.1272	-2.51779	1.62373e-16	down
Zm00001d021629	1.08933	1.01709	0.855177	2.97887	7.36339	6.43327	-2.51489	1.22348e-12	down	Protein DETOXIFICATION 40
Zm00001d003757	0.257291	0.306639	0.630934	2.02816	1.64407	3.02129	-2.50855	1.93911e-07	down	Bifunctional inhibitor/lipid-transfer protein/seed storage 2S albumin superfamily protein
Zm00001d049632	18.2196	22.7785	24.8097	116.737	133.987	114.979	-2.50703	2.83305e-73	down	F-box/kelch-repeat protein
Zm00001d010385	4.90852	1.61025	2.04464	23.2828	18.0647	7.50022	-2.50602	3.59506e-06	down	Protein UPSTREAM OF FLC
Zm00001d040638	2.11447	2.39608	2.6083	15.8817	12.9979	10.8404	-2.50429	5.97712e-29	down	RING-H2 finger protein ATL3
Zm00001d028214	9.41023	10.2947	11.5949	52.5968	68.9307	52.5429	-2.50356	3.77536e-59	down	GDP-mannose transporter GONST3
Zm00001d048839	0.915481	1.17084	1.18202	4.56636	4.96398	8.73665	-2.50311	1.19738e-15	down
Zm00001d025545	25.8923	29.2327	27.5461	189.372	140.307	127.855	-2.49901	5.93066e-37	down	zeaxanthin epoxidase2
Zm00001d001943	3.30008	3.25943	1.63624	10.4745	18.4063	17.1318	-2.49698	4.70519e-12	down	Beta-fructofuranosidase insoluble isoenzyme CWINV3
Zm00001d009945	0.231979	0.184211	0.447986	1.82688	1.98007	1.17689	-2.49602	3.42414e-06	down	Os05g0181800 protein; Unknow protein
Zm00001d037968	0.660987	0.318508	0.210577	2.53044	2.85216	1.49336	-2.49569	7.82618e-06	down	PAR1 protein
Zm00001d027443	6.0041	5.46943	5.54697	30.1359	37.1828	27.1654	-2.49391	6.43273e-46	down	hydroxylase8
Zm00001d003353	0.257339	0.155547	0.506733	1.35768	2.38686	1.68877	-2.49003	0.000145962	down	Copper transport protein family
Zm00001d019936	14.5092	18.1387	16.5081	82.4348	86.0683	101.493	-2.48929	3.43896e-54	down
Zm00001d047847	38.0086	36.8571	45.0276	202.477	202.426	252.91	-2.48813	2.667e-51	down	Serine/arginine-rich splicing factor SR45a
Zm00001d023828	2.07332	2.02055	2.79258	14.0062	13.8046	10.1171	-2.48703	6.11377e-26	down
Zm00001d039929	0.451106	0.784466	0.76264	2.92385	4.08103	4.08633	-2.48542	3.65331e-14	down
Zm00001d028992	4.27159	4.16244	6.09028	21.2197	23.6478	34.2967	-2.48369	9.54936e-22	down	Thioredoxin-like 1-1 chloroplastic
Zm00001d046979	6.9436	7.34117	7.61454	51.9611	38.7071	29.2079	-2.48206	6.40633e-26	down	Molybdenum cofactor sulfurase
Zm00001d053447	0.060378	0.170703	0.249752	0.632902	1.18546	0.895547	-2.48056	5.08718e-06	down	CONTAINS InterPro DOMAIN/s: Herpesvirus UL139 cytomegalovirus (InterPro:IPR021042); Has 30201 Blast hits to 17322 proteins in 780 species: Archae - 12; Bacteria - 1396; Metazoa - 17338; Fungi - 3422; Plants - 5037; Viruses - 0; Other Eukaryotes - 2 /.../ource: NCBI BLink).
Zm00001d037700	5.00274	5.62684	5.91313	27.684	35.3484	27.4763	-2.47966	1.34708e-68	down	Heat shock protein 4
Zm00001d028369	3.94653	4.55163	6.17539	20.3597	24.6065	34.5818	-2.47901	3.40732e-21	down	hydroxyproline-rich glycoprotein family protein
Zm00001d025055	1.24467	0.79058	1.65011	5.3589	7.37487	7.39558	-2.47791	4.00946e-16	down	protein phosphatase homolog11
Zm00001d052472	1.03669	1.56036	1.52908	6.97588	7.45937	8.03755	-2.47673	3.6829e-40	down	2-isopropylmalate synthase B
Zm00001d007765	0.999778	1.23518	1.26788	6.89912	7.20106	5.0691	-2.47637	1.21981e-29	down	Probable prolyl 4-hydroxylase 12
Zm00001d047857	39.4199	44.5449	40.798	139.224	184.71	353.666	-2.47489	1.35582e-12	down	glycine-rich protein
Zm00001d039907	2.82893	3.00407	3.35846	19.0935	18.0386	13.018	-2.47369	1.09923e-33	down	AP2/ERF and B3 domain-containing transcription repressor TEM1
Zm00001d003938	0.935985	1.18462	0.945671	4.1898	6.42139	6.23832	-2.47357	5.47434e-21	down	Steroleosin
Zm00001d049234	31.3533	35.7549	36.0823	166.78	215.845	179.025	-2.4721	6.33585e-75	down	glycine1
Zm00001d024509	0.416369	0.395769	0.832347	2.98904	3.34729	2.67394	-2.47181	6.53051e-12	down	polymerase delta 4
Zm00001d032510	0.500076	0.555676	0.828108	3.99299	3.78984	2.41398	-2.46905	1.14609e-17	down	Putative disease resistance RPP13-like protein 1
Zm00001d033012	4.11597	4.3376	5.19768	22.8825	24.0766	26.9686	-2.46857	6.29936e-58	down	F-box/kelch-repeat protein SKIP11
Zm00001d018367	0.087937	0.145196	0.113043	0.409822	0.431185	1.05905	-2.46803	5.69254e-05	down	Spermidine hydroxycinnamoyl transferase
Zm00001d017954	0.581533	0.734182	0.794404	4.12967	4.03797	3.29601	-2.46785	1.72804e-40	down	Disease resistance protein RPM1
Zm00001d021577	10.0831	12.5933	12.7742	47.0133	64.9056	79.6442	-2.46769	1.24974e-26	down	UDP-glycosyltransferase 71B1
Zm00001d049242	67.9759	75.3511	65.5616	389.369	425.777	320.931	-2.467	3.25838e-54	down
Zm00001d025353	0.245177	0.268281	0.25789	1.57775	1.45724	1.1681	-2.46388	5.08679e-32	down	sec23/sec24 transport family protein
Zm00001d014062	1.93965	2.65072	1.97739	11.7389	13.7282	10.1426	-2.46243	1.53441e-31	down	Leucine Rich Repeat family protein expressed; protein
Zm00001d045386	1.2694	2.15816	2.37244	8.19277	11.2484	11.6224	-2.45984	2.14808e-20	down	Ethylene-responsive transcription factor RAP2-2
Zm00001d026721	2.08	1.67897	3.27985	14.0626	13.1944	10.7135	-2.45882	1.69383e-17	down
Zm00001d047349	19.1322	20.8782	20.8573	94.0029	124.539	109.231	-2.45583	1.20792e-67	down	salt-induced MAP kinase1
Zm00001d032069	2.32006	1.46748	1.96516	10.6122	10.3658	10.1273	-2.4557	5.35076e-27	down	root-specific kinase 1
Zm00001d016019	11.2253	9.54633	13.592	64.0711	49.8884	70.093	-2.45559	6.77857e-29	down
Zm00001d033428	1.14162	0.966656	0.856631	5.36575	5.91678	4.76222	-2.45518	2.86886e-22	down
Zm00001d048683	1.43328	2.27467	2.05083	9.84628	10.2737	10.6827	-2.45318	2.39751e-35	down	Putative RING zinc finger domain superfamily protein
Zm00001d045322	7.25868	7.14229	7.77062	42.808	39.5808	36.6109	-2.45221	1.22296e-78	down	Ubiquinone biosynthesis O-methyltransferase mitochondrial
Zm00001d032870	0.22306	0.398937	0.630749	1.48742	2.41613	2.78145	-2.45108	9.50946e-09	down	L-type lectin-domain containing receptor kinase V.9
Zm00001d012427	2.11875	1.54802	2.41337	12.6846	7.10889	12.6815	-2.45016	3.53106e-12	down	Zinc finger protein ZAT11
Zm00001d051675	6.36229	6.88827	6.91129	24.9639	46.3411	36.9726	-2.44849	1.10713e-24	down	Transmembrane 9 superfamily member 12
Zm00001d010652	0.53897	0.265413	0.15065	2.02284	1.73137	1.52287	-2.44734	6.15375e-06	down	EID1-like F-box protein 3
Zm00001d007381	0.524739	0.73885	0.560453	1.84184	4.5749	3.47315	-2.44646	5.50702e-09	down
Zm00001d039988	0.279117	0.207614	0.148402	1.70473	1.26956	0.54428	-2.4464	0.000118565	down
Zm00001d001307	0.786644	0.900976	0.811759	5.50012	4.77138	3.26146	-2.44571	4.04848e-14	down
Zm00001d018049	1.01176	1.33782	1.57431	7.65788	6.45702	6.74155	-2.44546	7.03945e-38	down	HVA22-like protein a
Zm00001d027593	3.95393	4.98829	5.25637	30.4814	27.8031	17.396	-2.44517	2.02106e-23	down	proteasome component3
Zm00001d021571	13.4386	17.8433	17.7345	49.2909	87.7622	122.989	-2.44299	1.41434e-13	down	UDP-glycosyltransferase 71B1
Zm00001d003024	1.59018	1.70342	2.18622	10.4321	8.80602	10.1294	-2.44264	1.9005e-31	down	Enzyme of the cupin superfamily
Zm00001d052927	0.158518	0.169542	0.244968	0.989439	1.15882	0.915364	-2.44136	3.78564e-19	down	Blight resistance protein RGA1-like protein; protein
Zm00001d040100	7.84489	10.7254	10.0043	68.2141	56.0822	27.5448	-2.43944	4.77245e-13	down
Zm00001d038019	0.274261	0.287546	0.162209	2.30105	1.16218	0.481079	-2.43525	0.000253803	down	protein; Ribosomal protein-like
Zm00001d022243	10.9966	11.4163	11.9506	43.4957	50.8997	87.213	-2.43389	3.15632e-17	down	Serine/arginine-rich SC35-like splicing factor SCL33
Zm00001d050798	0.490612	0.115337	0.19425	1.59032	1.64502	1.15666	-2.43389	5.08814e-05	down	Putative RING zinc finger domain superfamily protein
Zm00001d034615	4.97452	4.0908	3.99273	21.9923	24.9243	22.6474	-2.43329	1.43064e-40	down	Protein LURP-one-related 14
Zm00001d023311	6.166	7.30245	6.88333	40.9197	34.6637	31.9253	-2.43115	1.56109e-56	down	Os01g0112866 protein
Zm00001d006795	1.69239	2.77096	2.2696	8.67529	13.749	13.1003	-2.43051	4.91698e-20	down	(Z)-3-hexen-1-ol acetyltransferase
Zm00001d035569	0.872908	1.06417	0.976427	3.06142	4.58312	7.81242	-2.42898	6.94888e-09	down
Zm00001d043238	9.73625	11.3408	10.5673	67.6448	59.8519	39.6721	-2.42682	1.39918e-26	down	Peroxidase 56
Zm00001d002610	4.61891	3.8137	3.62117	21.8368	25.4486	16.7526	-2.42545	9.78394e-27	down	cytochrome P450 family 704 subfamily A polypeptide 2
Zm00001d032753	0.056017	0.074594	0.154435	0.217999	0.572055	0.727755	-2.42485	0.000350928	down	Zinc finger (C3HC4-type RING finger) family protein
Zm00001d022492	4.64449	4.71876	3.99774	13.9973	21.1482	35.2469	-2.42403	2.8665e-12	down	Protein kinase superfamily protein
Zm00001d012861	5.10371	7.65149	6.84858	41.1568	35.2136	26.3934	-2.42342	7.65685e-26	down	ALBINO3-like protein 1 chloroplastic
Zm00001d041719	4.46606	5.90073	5.10711	11.5688	17.3163	51.7672	-2.42311	2.15374e-06	down	Heat shock protein 90-6 mitochondrial
Zm00001d012545	2.62284	2.98202	2.57748	10.0486	14.1688	19.0488	-2.42192	2.7726e-14	down	Serine-type endopeptidase inhibitor
Zm00001d051121	2.40765	2.50013	3.0648	16.2553	15.0577	10.6111	-2.42091	3.29135e-25	down	RmlC-like cupins superfamily protein
Zm00001d010520	1.29601	1.07212	1.18717	5.163	6.34819	7.18178	-2.41819	5.0786e-28	down	Glycerol-3-phosphate acyltransferase 5
Zm00001d028820	37.2885	30.8712	35.8934	202.706	171.976	171.037	-2.41745	2.06616e-47	down	Chaperone DnaJ-domain superfamily protein
Zm00001d040173	2.81306	3.2758	3.11014	14.3366	14.3563	19.402	-2.41715	3.44891e-32	down	isoflavone reductase-like1
Zm00001d000224	1.30004	0.960603	1.49867	3.87402	6.50405	9.33076	-2.41714	1.43784e-11	down	F-box protein SKP2A
Zm00001d038479	0.597794	0.411123	0.446354	1.67528	1.44876	4.57442	-2.41695	0.000124119	down
Zm00001d051288	5.51503	6.86591	8.10857	30.2373	38.238	38.2667	-2.41493	1.64443e-39	down	Vesicle-associated protein 1-1
Zm00001d012448	7.16175	7.51704	7.40743	39.2319	45.4685	31.2341	-2.41453	6.17506e-40	down
Zm00001d042243	0.665293	0.747492	0.971267	2.87269	4.25122	5.43959	-2.41397	2.38278e-11	down	Avr9/Cf-9 rapidly elicited protein
Zm00001d052335	2.25668	3.0623	3.42281	10.87	18.7172	16.1629	-2.41392	6.51907e-21	down	Peroxidase 67
Zm00001d016899	0.279345	0.354884	0.139572	1.43903	1.0234	1.69341	-2.41376	0.000150302	down
Zm00001d051889	1.65781	1.66062	1.76222	9.8919	9.10711	7.58261	-2.41304	5.47869e-51	down	Protein EIN4
Zm00001d043156	6.3959	5.75546	5.34453	35.6798	31.1434	24.9345	-2.41225	4.27246e-32	down	F-box protein
Zm00001d044730	2.60746	2.03175	0.952587	11.6358	11.4642	6.66917	-2.41136	1.98844e-08	down	Probable peroxygenase 4
Zm00001d047050	0.108463	0.145663	0.113285	0.915317	0.615751	0.425132	-2.40822	4.38603e-06	down	NAC domain containing protein 71
Zm00001d044425	2.7756	2.1244	2.15611	12.542	12.6182	11.7478	-2.408	2.29231e-31	down	Os01g0606100 protein
Zm00001d050897	0.927417	0.93542	1.04334	6.21557	5.30085	3.65344	-2.40684	7.5101e-21	down	Agamous-like MADS-box protein AGL16
Zm00001d011486	2.48515	2.43976	2.56282	13.0061	14.3429	11.7483	-2.40672	1.02213e-76	down	CTP synthase family protein
Zm00001d024975	0.839068	1.06598	1.14435	2.58085	3.84637	9.28599	-2.40662	2.96598e-07	down	Disease resistance protein RPM1
Zm00001d039537	1.09077	1.16917	1.47075	7.77354	6.26036	5.30614	-2.40592	8.33736e-34	down	Protein ALWAYS EARLY 3
Zm00001d028303	38.7619	39.757	39.3145	186.306	222.948	204.018	-2.40555	3.20448e-92	down	Branched-chain-amino-acid aminotransferase
Zm00001d015097	0.745544	1.68202	1.56108	5.71382	5.97959	8.94922	-2.40299	2.15731e-12	down
Zm00001d016558	0.214284	0.214073	0.184365	0.863031	1.00886	1.32182	-2.40261	1.08962e-09	down	glycosyl hydrolase family 10 protein / carbohydrate-binding domain-containing protein
Zm00001d033797	4.52088	4.15471	4.26018	21.6935	26.6519	19.0781	-2.4011	1.69099e-42	down	alpha/beta-Hydrolases superfamily protein
Zm00001d001456	0.476054	0.515098	0.500814	2.59927	3.05267	2.08936	-2.39936	2.61914e-23	down
Zm00001d052721	12.0185	12.4744	13.1465	57.7727	62.5895	73.9827	-2.39901	3.86385e-57	down	Ubiquitin family protein
Zm00001d044641	0.945394	1.07701	1.22102	4.96211	4.98421	6.84726	-2.39515	3.99705e-28	down	Transducin family protein / WD-40 repeat family protein
Zm00001d017629	1.00085	1.62667	3.11268	4.58882	13.3829	11.4879	-2.39508	6.21461e-06	down
Zm00001d007827	7.74927	9.89108	7.40338	31.5809	59.3055	39.2795	-2.39501	4.21321e-18	down	early light inducible protein1
Zm00001d034634	9.68855	12.3319	13.413	47.9708	73.8389	60.7313	-2.39438	5.63179e-31	down	Heavy metal transport/detoxification superfamily protein
Zm00001d003006	2.43264	2.163	2.19638	11.618	10.6867	12.7722	-2.39367	4.43834e-37	down	Aquaporin PIP2-5
Zm00001d004733	5.67063	5.92517	5.8639	35.0018	31.9824	23.1545	-2.39337	5.17217e-30	down
Zm00001d011927	1.12908	1.62098	1.81764	7.29333	7.38883	8.66387	-2.3917	9.24605e-31	down	Phospholipid/glycerol acyltransferase family protein
Zm00001d004768	17.9988	16.3593	17.5295	87.4601	86.1683	93.2004	-2.38855	1.44225e-72	down	Glycosyl hydrolase superfamily protein
Zm00001d052162	0.72763	1.04113	0.9778	4.087	3.60509	6.46345	-2.3882	6.45795e-12	down
Zm00001d043950	3.13001	3.84078	4.37238	18.2776	22.2763	17.5915	-2.38697	1.41476e-46	down	Probable WRKY transcription factor 71
Zm00001d039642	5.78919	11.8255	9.78661	54.1965	51.7827	33.4941	-2.38464	1.68193e-15	down	UDP-glycosyltransferase 73D1
Zm00001d052322	11.8543	16.3897	14.7484	50.3723	90.9477	78.6256	-2.38259	8.18605e-21	down	Prenylated Rab receptor 2
Zm00001d024204	3.23545	2.62548	3.30122	12.5411	19.8535	14.7161	-2.38224	8.19432e-26	down	LHT1
Zm00001d049054	1.37617	1.7779	1.61647	9.24699	7.36006	7.78462	-2.38138	6.82952e-34	down	Cysteine proteinases superfamily protein
Zm00001d025281	2.71626	3.2796	3.7417	17.5766	17.0529	14.9424	-2.37982	7.86575e-52	down	Putative AP2/EREBP transcription factor superfamily protein
Zm00001d011446	0.368069	0.52622	0.623541	2.65693	3.07619	2.02572	-2.37812	5.66579e-17	down	NAD(P)-binding Rossmann-fold superfamily protein
Zm00001d000853	3.11432	3.55993	2.14196	17.8348	15.5018	11.9845	-2.37781	1.69457e-16	down
Zm00001d045054	0.416972	0.513032	0.534237	1.94719	2.76525	2.81512	-2.37728	1.38586e-19	down	sesquiterpene cyclase1
Zm00001d033906	4.50106	4.92975	4.7595	19.9193	25.2742	27.1305	-2.37706	3.23494e-43	down	Endoplasmic oxidoreductin-1
Zm00001d040110	0.242164	0.301952	0.161797	0.849609	1.17891	1.49442	-2.3767	0.000130298	down
Zm00001d001656	0.562586	0.506564	0.508169	3.30034	2.852	1.96618	-2.37661	8.27851e-17	down
Zm00001d036439	6.28615	6.95233	6.59061	27.0992	35.9063	37.8056	-2.37307	1.72278e-38	down	Arogenate dehydrogenase isoform 2
Zm00001d007843	0.843489	1.08018	0.898904	5.91875	5.3586	3.14814	-2.37236	1.12223e-15	down	L-type lectin-domain containing receptor kinase V.9
Zm00001d037429	9.55378	11.8199	12.261	54.5895	63.9596	51.8471	-2.37155	2.86369e-64	down	Thioredoxin reductase
Zm00001d021119	41.9843	51.6443	55.0421	253.701	264.944	233.483	-2.37151	1.61172e-80	down	Beta-glucosidase 11
Zm00001d048484	0.704453	0.798833	0.768399	3.7901	3.4597	4.30658	-2.3711	1.41812e-25	down
Zm00001d012233	0.470419	0.827602	0.874926	1.80709	2.94354	6.13027	-2.36977	7.90854e-07	down	PHD finger protein
Zm00001d021692	1.25792	1.62076	1.88432	9.54684	8.1094	6.47595	-2.3695	2.78077e-26	down	Cysteine-rich receptor-like protein kinase 10
Zm00001d012169	2.64442	1.94452	1.89733	5.12839	9.34458	18.4452	-2.36767	8.39304e-07	down	RHOMBOID-like protein 13
Zm00001d025977	29.0188	34.3297	34.433	206.559	176.1	111.358	-2.36664	5.14409e-22	down	Metal-nicotianamine transporter YSL2
Zm00001d015877	0.558375	0.807727	1.23228	4.461	2.14797	6.4404	-2.36656	1.86561e-05	down
Zm00001d019576	2.36805	2.80972	3.39347	10.3567	13.8191	18.911	-2.36611	3.33186e-17	down	ORMDL family protein
Zm00001d021845	4.3122	7.20815	8.21453	18.8101	20.4019	59.0517	-2.36583	1.22216e-06	down
Zm00001d030555	0.084435	0.11651	0.06415	0.194991	0.353217	0.852591	-2.36543	0.000696534	down	receptor-like protein kinase 1
Zm00001d047325	0.980363	0.759299	0.647282	3.59561	4.97666	3.69576	-2.36396	6.15289e-13	down	Expressed protein; protein
Zm00001d015098	0.802704	2.06767	2.51929	12.9429	4.22722	9.42728	-2.36301	3.29283e-06	down
Zm00001d038288	2.06545	0.53217	1.26487	4.62598	7.63269	7.56634	-2.36278	2.9839e-06	down	Putative MYB DNA-binding domain superfamily protein
Zm00001d012035	0.53624	0.328682	0.201025	2.6841	1.76248	0.990054	-2.36115	2.12091e-05	down	Whole genome shotgun sequence of line PN40024 scaffold_35.assembly12x (Fragment)
Zm00001d042756	0.154533	0.188174	0.149229	0.436359	0.610854	1.43192	-2.35912	0.000250594	down	Duplicated homeodomain-like superfamily protein
Zm00001d001483	0.188179	1.13519	1.10558	4.49291	3.93722	3.58171	-2.35855	3.39469e-05	down
Zm00001d028230	97.9613	85.4149	89.5583	445.49	509.506	423.376	-2.35848	3.45768e-58	down	Sugar transport protein 13
Zm00001d018198	1.39069	1.96541	1.68906	8.24043	9.19285	7.98711	-2.35848	2.02893e-32	down
Zm00001d007430	0.180094	0.104352	0.129196	0.728839	0.721548	0.707862	-2.35729	7.58126e-12	down	Respiratory burst oxidase homolog protein C
Zm00001d022153	0.11773	0.165041	0.160249	0.761894	0.811996	0.676979	-2.35602	3.83318e-32	down	Glycerophosphodiester phosphodiesterase GDPDL3
Zm00001d011627	0.22732	0.195495	0.349938	1.5101	1.29087	1.19885	-2.35584	3.31528e-08	down	Kinase superfamily protein
Zm00001d003931	16.5728	18.5995	18.9514	81.7282	84.2934	104.308	-2.35306	1.08312e-49	down	ACR4
Zm00001d032554	1.549	1.42979	2.31298	7.69451	7.26052	11.3452	-2.35268	1.23662e-16	down	HIT-type Zinc finger family protein
Zm00001d015623	1.13969	0.950837	0.849243	4.7914	5.3919	4.65796	-2.35165	6.43706e-26	down	Limonoid UDP-glucosyltransferase
Zm00001d035775	5.25347	5.18451	5.60648	25.2492	30.3607	24.7782	-2.35063	2.98446e-76	down	Putative phospholipid-transporting ATPase 9
Zm00001d047351	17.8742	18.7773	16.8085	83.118	104.784	80.7664	-2.35045	2.77779e-50	down	PLAC8 family protein
Zm00001d022469	16.7146	19.5501	18.7739	58.8342	88.5055	126.949	-2.34916	3.66884e-16	down	Probable histone-arginine methyltransferase 1.4
Zm00001d046474	8.27985	12.5801	10.6981	59.0533	52.1192	45.8181	-2.34833	2.73614e-31	down
Zm00001d028988	0.210805	0.387414	0.530882	0.858961	2.44936	2.28376	-2.34343	3.10526e-06	down	Phospholipid-transporting ATPase 1
Zm00001d024788	3.27934	3.61893	3.6809	11.5067	13.0586	27.8546	-2.34256	1.26263e-10	down	Agenet domain-containing protein
Zm00001d017212	2.17364	3.7621	3.65314	20.8285	16.2925	10.2401	-2.3425	9.77597e-14	down	LRR receptor-like serine/threonine-protein kinase EFR
Zm00001d012619	0.251189	0.33009	0.296271	1.34615	1.73622	1.35087	-2.34228	3.98515e-13	down	Protein ULTRAPETALA 1
Zm00001d030096	1.01583	1.55191	1.59314	9.01833	6.08812	5.42601	-2.34119	2.28621e-16	down
Zm00001d018502	1.98292	1.70378	1.53526	8.5108	9.63364	7.87871	-2.33624	5.03234e-30	down	Protein kinase superfamily protein
Zm00001d006242	4.68423	5.06784	5.83344	24.4069	29.112	23.713	-2.33587	1.20792e-67	down	3-dehydroquinate synthase chloroplastic
Zm00001d007783	36.3305	36.3868	33.5557	198.719	200.642	128.974	-2.33548	3.89143e-28	down	P-loop containing nucleoside triphosphate hydrolases superfamily protein
Zm00001d027655	2.83605	2.62523	3.29858	10.5355	14.4172	18.3995	-2.33488	2.29861e-18	down	Cyclin-dependent kinases regulatory subunit
Zm00001d034068	3.72509	6.30973	6.26872	31.8727	31.1191	17.1489	-2.33291	1.79395e-14	down	UDP-glycosyltransferase 83A1
Zm00001d009858	22.9667	46.7553	8.48272	92.1017	161.847	136.646	-2.33177	1.34935e-05	down	Trans-cinnamate 4-monooxygenase
Zm00001d021263	15.6363	14.3233	15.3863	79.0672	75.9016	69.1195	-2.33116	1.18823e-69	down	Heat stress transcription factor B-2b
Zm00001d013927	6.47269	7.10234	7.83409	30.0586	34.7008	40.4688	-2.32959	3.53372e-44	down	Monothiol glutaredoxin-S17
Zm00001d027325	7.75884	9.01458	11.2224	38.4471	52.4382	46.4101	-2.32717	5.89933e-38	down	peptidoglycan-binding LysM domain-containing protein
Zm00001d015796	1.5893	1.35824	1.18327	5.92758	8.51481	6.0557	-2.32687	1.7916e-15	down
Zm00001d014600	164.618	149.708	145.23	707.029	659.342	892.029	-2.324	3.43619e-33	down
Zm00001d028736	1.19915	2.04401	2.11201	5.68895	11.2279	9.37531	-2.32318	1.18703e-11	down	Integral membrane Yip1 family protein
Zm00001d030172	4.76682	5.01395	4.79594	21.4455	26.3893	23.8803	-2.32196	2.35548e-71	down	Serine carboxypeptidase-like 19
Zm00001d005743	8.60154	10.4545	13.6245	71.7402	54.7543	32.748	-2.32179	5.31311e-14	down
Zm00001d013130	3.30227	3.989	4.36983	17.2592	13.7503	25.6538	-2.31929	1.17011e-16	down	Transcription factor PIF4
Zm00001d004731	18.773	22.5382	25.1367	81.3995	128.191	114.631	-2.31764	1.02317e-29	down	Aldehyde dehydrogenase
Zm00001d051896	1.64282	1.92714	2.02228	11.2236	10.3405	5.81772	-2.31758	5.65033e-16	down	Protein DOWNY MILDEW RESISTANCE 6
Zm00001d053522	5.20273	6.57605	5.86332	22.9976	33.0789	30.2422	-2.31695	5.70124e-33	down	Whole genome shotgun sequence of line PN40024 scaffold_142.assembly12x (Fragment)
[truncated: 4,098 more rows]

## Sheet: LT (16 ℃)
The differentially expressed genes after LT stress.
[truncated: 5,313 more rows]

[truncated: 3 more sheets: HT (37  ℃), MHT (42 ℃), EHT (48 ℃)]
