# Supplementary material for: Transcriptomic Analysis Revealed the Common and Divergent Responses of Maize Seedling Leaves to Cold and Heat Stresses
Source: Genes (Basel). 2020 Aug 3;11(8):881. doi: 10.3390/genes11080881 (PMC7464670; doi:10.3390/genes11080881)
Supplement: Supplementary file 1 [file genes-11-00881-s001.zip › Supplemental Materials/Table S1.xlsx]

## Sheet: Sheet1
Table S1. The primers of eight differentrially expressed genes used for qRT-PCR verification
ID	Primer_F	Primer_R
Zm00001d040731	AGGGTTGCCAGTCTAAGGAT	GCTTGGAGTACTGTGAGCTC
Zm00001d023535	GGGGGTACTTCCGACTACAA	GTTCCTTTTGTGGCTTCTGC
Zm00001d028219	GGTGCTAGAGGTTGAGAAGC	CCATTCATTTGCTGCTGTGG
Zm00001d041418	GAAAGGGTCTGAAGCGAGAG	ACAATGCTAGGGGAGAAGGT
Zm00001d034433	TTCCAGGGAACAATTGCGAA	TGTCCCTCACAACCTGATCT
Zm00001d002898	GGTCAAGATGAGCCAGATGG	ACCACAACAGTCAGCTCTTG
Zm00001d043346	TTCAAGCTGAGCCTGTTCTG	GTCGAAGTGGCGAAAGATCT
Zm00001d047259	TTTATTATCACTCGCCGCGT	TCTGGTTCAACGAAGAAGGC
