# Supplementary material for: Transcriptomic Analysis Revealed the Common and Divergent Responses of Maize Seedling Leaves to Cold and Heat Stresses
Source: Genes (Basel). 2020 Aug 3;11(8):881. doi: 10.3390/genes11080881 (PMC7464670; doi:10.3390/genes11080881)
Supplement: Supplementary file 1 [file genes-11-00881-s001.zip › Supplemental Materials/Table S2.xlsx]

## Sheet: Sheet1
Table S2. Data information of tanscriptome sequencing.
Sample	Raw Reads	Clean reads	Clean Data(bp)	Reads %	Q20(%)	Q30(%)	GC(%)	Reads Mapped	Reads Mapped%
ELT-1	47932406	47346712	7102006800	0.987781	0.999428	0.959237	0.55	44038015	0.930118
ELT-2	54883472	54230090	8134513500	0.988095	0.999393	0.958363	0.55	47790439	0.881253
ETL-3	51891816	51239256	7685888400	0.987425	0.999355	0.958527	0.55	47455145	0.926148
MLT-1	46411234	45736750	6860512500	0.985467	0.999361	0.958241	0.54	38050910	0.831955
MLT-2	41848112	40919414	6137912100	0.977808	0.999296	0.958139	0.55	38234543	0.934386
MLT-3	47093032	46373720	6956058000	0.984726	0.99929	0.95761	0.55	43120913	0.929857
LT-1	50391514	49545664	7431849600	0.983214	0.999261	0.957782	0.55	45932209	0.927068
LT-2	50789794	49545664	7431849600	0.975504	0.999348	0.958291	0.55	41101408	0.829566
LT-3	45508552	43499794	6524969100	0.95586	0.999227	0.955352	0.55	41145774	0.945884
NT-1	53710298	52271944	7840791600	0.97322	0.999445	0.960229	0.53	40570080	0.776135
NT-2	44345880	43886124	6582918600	0.989632	0.99936	0.959222	0.54	40787711	0.929399
NT-3	46608452	45989926	6898488900	0.986729	0.99936	0.959465	0.55	42871036	0.932183
HT-1	56383252	55439846	8315976900	0.983268	0.999559	0.960325	0.56	48256762	0.870435
HT-2	52666786	52020398	7803059700	0.987727	0.999405	0.960971	0.54	45295370	0.870723
HT-3	49403756	48566672	7285000800	0.983056	0.999292	0.95957	0.55	45288951	0.932511
MHT-1	53183008	52289348	7843402200	0.983197	0.999326	0.959005	0.55	48731679	0.931962
MHT-2	43914364	41100714	6165107100	0.935929	1	0.997364	0.55	39099077	0.951299
MHT-3	44629300	43780250	6567037500	0.980976	0.999287	0.95887	0.55	40406560	0.92294
EHT-1	46316516	45742136	6861320400	0.987599	0.999279	0.958687	0.57	40703995	0.889858
EHT-2	45787608	44976518	6746477700	0.982286	0.999222	0.956764	0.58	40528160	0.901096
EHT-3	44869336	44364356	6654653400	0.988746	0.999269	0.956827	0.58	40494643	0.912774
