# Supplementary material for: Transcriptomic Analysis Revealed the Common and Divergent Responses of Maize Seedling Leaves to Cold and Heat Stresses
Source: Genes (Basel). 2020 Aug 3;11(8):881. doi: 10.3390/genes11080881 (PMC7464670; doi:10.3390/genes11080881)
Supplement: Supplementary file 1 [file genes-11-00881-s001.zip › Supplemental Materials/Table S3.xlsx]

## Sheet: Sheet1
Table S3. The FPKM values of each sample of 22317 expressed genes.LT, low temperature; HT, high temperature; E,extreme; M, medium.
Gene	ELT-1	ELT-2	ETL-3	MLT-1	MLT-2	MLT-3	LT-1	LT-2	LT-3	NT-1	NT-2	NT-3	HT-1	HT-2	HT-3	MHT-1	MHT-2	MHT-3	EHT-1	EHT-2	EHT-3
GRMZM5G800096	1.65933	1.06389	1.48571	2.76507	1.44634	1.99447	1.70636	1.53803	2.91039	0.756347	0.508746	0.243659	0.117995	0.345595	0.260762	0.268696	0.319901	0.207065	0.2897	0.407848	1.18562
GRMZM5G801746	0.333223	0.490728	0.86351	0.706274	0.245577	0.309607	0.222774	0	0.177307	0	0	0	0.139357	0.082559	0.052416	0.191864	1.19867	0.896245	1.62755	1.17706	0.808317
GRMZM5G804358	0.413682	0.406352	0.241803	0.200535	0.31859	0.488912	0.198581	0.27409	0.108468	0.0327576	0.0161287	0.232869	0.890261	1.11506	0.956603	1.60747	2.22867	1.39217	0.797317	0.792984	0.584151
GRMZM5G807592	1.93779	1.99324	1.16792	3.03432	1.9795	0.763846	2.36921	2.16198	2.09813	1.24063	1.35312	9.78081	24.136	24.2496	25.9488	39.9007	51.573	46.357	29.2292	28.7264	17.2938
GRMZM5G811749	1.07841	0.848527	1.46188	2.83717	1.90681	1.49141	1.10019	1.46707	2.84625	0.572245	0.307084	0.31958	0.131564	0.098284	0.382246	0.357354	0	0.300074	0.314249	0.252672	0.815827
GRMZM5G815453	1.59192	1.61362	3.4569	3.03262	3.89432	3.49532	2.95806	3.613	5.0406	0.182819	0.25262	0.263474	0.338263	0.065056	0.24814	0.16565	0.100193	0.367139	0.843831	0.620721	2.37191
GRMZM5G821687	0	0	0	0	0.106299	0	0.048139	0.120221	0.06629	0	0	0	0	0	0	0.080023	0.34692	0.364927	0.892122	1.04646	0.33635
GRMZM5G825253	0.335319	0.69515	1.38516	0.851311	0.1997	0.803896	0.245275	0.180166	0.412601	0.202023	0.085359	1.10999	4.23757	3.31169	1.65392	2.09532	2.63104	2.47656	3.3601	2.43918	1.66134
GRMZM5G827951	0.239419	0.297183	0.331416	0.225851	0.155098	0.131116	0.176195	0.137805	0.125957	0.040579	0	0.018851	0.084922	0.100385	0.235581	0.604304	0.522356	1.03217	1.16678	0.933864	0.67887
GRMZM5G834282	0	0.029965	0.40862	0.109704	0	0.063462	0.050294	0	0.074011	0	0	0.243344	0.608278	0.816662	0.392342	5.69125	3.5362	0.807155	0.13811	0.305868	0.28519
GRMZM5G834666	0.38876	0.599533	0.47265	0.875445	1.13663	0.532229	0.323156	0.734424	0.870606	0.797565	0.569404	6.83763	20.5351	21.712	12.7908	13.1275	16.153	11.8853	5.0525	4.91702	3.47778
GRMZM5G836994	1.68969	1.84848	2.05245	3.29104	2.90305	2.76983	1.57198	2.02549	3.43145	0.674114	0.762226	0.476589	0.082692	0.195313	0.229762	0.413675	0.126434	0.402913	0.191132	0.209447	1.13457
GRMZM5G845024	1.41175	1.46246	1.1343	1.03185	0.81923	1.28388	1.05166	0.450156	1.03488	0.463777	0.196643	2.9781	13.5027	18.1343	19.8791	26.0801	35.9851	63.858	66.9241	66.0503	38.0591
GRMZM5G851769	0.059717	0.169181	0.308552	0.129778	0.108112	0.066695	0.123717	0.066535	0.03803	0.096611	0.015151	0.366539	1.06676	1.19256	0.844611	0.956946	1.34381	0.790868	0.581257	0.413781	0.278846
GRMZM5G862955	1.39359	1.57133	2.16809	1.45958	1.49818	1.27096	1.14893	0.903066	1.11215	0.402705	0.284997	0.564633	1.16717	1.0701	0.783884	2.17691	2.35324	1.22773	0.733277	0.785543	1.14807
GRMZM5G867512	0.338448	0.363457	0.460091	0.352941	0.311739	0.204592	0.255181	0.268975	0.429999	0.16366	0.049425	0.761832	2.23768	2.47873	1.67969	2.32957	3.0573	1.78485	0.95697	0.896788	0.72207
GRMZM5G876913	0.87506	1.71874	1.83811	0.827248	1.8332	1.09416	1.02807	0.834814	1.0107	0.815495	0.475464	3.1884	7.01994	6.78045	4.58372	6.4492	5.45741	3.94053	2.12435	1.8578	1.40268
GRMZM5G881135	14.6741	14.2986	15.7147	16.0688	12.893	15.2946	12.7392	8.36259	12.654	6.73269	5.53221	31.2151	86.5712	88.9031	52.9985	43.5381	49.6708	34.4185	12.2563	10.2383	14.8993
GRMZM5G884538	2.09707	2.22356	2.57166	1.83954	1.99992	1.71477	1.5169	1.65524	1.67415	0.476535	0.201921	2.31761	5.99981	6.71858	7.71522	16.0882	18.434	12.7475	9.02166	6.97753	5.51087
GRMZM5G884912	1.81935	1.76493	1.99876	2.60731	2.81972	2.1014	2.55062	2.4527	2.34367	0.544262	0.359453	3.87012	12.4218	14.3472	11.7766	15.8433	19.3367	20.2763	15.455	12.1463	8.77708
GRMZM5G889036	0.586134	0.466808	0.020279	0.419414	0.483718	0.56391	0.262192	0.153797	0.207148	0.359907	0.112065	0.80146	2.11012	1.88266	1.46839	2.56027	2.57238	1.88352	1.11416	1.28766	0.612415
GRMZM5G890451	1.46148	1.73637	1.6437	1.08781	0.743822	1.12016	0.352908	0.769825	1.1634	0.168359	0.060725	1.04161	6.00204	6.01515	9.13596	17.9157	23.0277	20.0776	15.4108	15.3947	8.61585
GRMZM5G898647	0.1037	0.111259	0.116729	0.124191	0.14303	0.015793	0.060448	0	0.035805	0.024118	0.066077	0.23532	0.987926	1.17957	1.27188	2.4139	2.2563	1.83484	1.65665	1.34375	0.761044
Zm00001d000001	1.49428	1.22061	1.38835	0.503052	0.934037	1.35681	1.30257	1.29538	0.316126	0.919783	1.8148	1.46912	0.260366	0.141145	0.804172	1.19936	0.446791	0.109051	0.107613	0.0931892	0.381084
Zm00001d000004	30.2086	29.5706	28.8445	29.4048	29.9563	29.6298	27.993	29.6156	30.7113	25.5152	30.3211	33.9071	36.1471	34.1803	28.6209	29.2243	28.708	24.7348	13.7341	14.6597	23.1959
Zm00001d000011	0.264804	0.302463	0.519667	0.198617	0.261756	0.356111	0.400382	0.320119	0.10832	1.52641	1.14474	0.317768	0.380258	0.499762	0.276318	0.293317	0.267739	0.250084	0.325121	0.331202	0.245404
Zm00001d000012	0.159522	0.150083	0.207601	0.507168	0.48944	0.207906	0.461714	0.576561	0.282936	0.640677	1.24882	0.926166	0	0	0.133294	0.302134	0.551013	1.05727	1.01392	0.20353	0.316779
Zm00001d000017	0.330155	0.105992	0	0.16572	0.104826	0.204158	0.237513	0.289721	0	1.51384	2.41308	2.37272	0.995388	0.792336	0.402717	0.233871	1.22983	1.04179	0.786117	0.125595	0
Zm00001d000018	0.582963	0.341899	0.292011	0.612327	0.960304	0.995599	0.956856	0.92307	0.387741	0.315159	1.25539	1.19685	0.342604	0.210394	0.212747	0.301492	0.155264	0.440723	0.519872	0.482793	0.556572
Zm00001d000019	0	6.25124	7.49604	3.6254	5.17633	6.65425	5.43709	3.22022	3.16153	4.86917	5.69259	0	0	0	0	0	0	2.33909	3.76496	4.67938	4.5201
Zm00001d000020	16.3578	17.2457	19.2311	45.1189	42.7576	28.4795	112.31	107.58	78.938	9.92417	13.3747	22.7796	28.0376	24.4793	18.5358	15.1184	14.4896	12.1824	13.436	12.5878	65.2361
Zm00001d000021	18.7229	17.8029	20.3882	15.4919	17.6662	19.0274	21.7499	23.7256	18.0628	16.4602	28.042	29.572	23.4651	22.3054	19.6217	22.5539	16.3657	15.011	9.80581	8.30758	14.5885
Zm00001d000023	0.828368	0.679333	0.859084	0.549016	0.504214	0.807213	0.663705	0.654699	0.330088	0.450634	0.670864	0.673683	0.622552	1.0028	0.846122	0.830327	1.10608	0.416373	0.367879	0.338862	0.403906
Zm00001d000028	5.38732	6.3297	7.45495	5.90499	5.94299	5.23851	4.58317	5.53345	5.93153	8.32236	7.47197	7.03949	8.4428	7.62068	5.27111	5.37347	5.96634	4.77769	1.84682	1.44777	2.66973
Zm00001d000029	25.1755	23.2558	26.8098	25.667	24.7486	26.5222	26.6471	28.1035	26.6946	40.7107	30.9161	28.0683	27.6125	27.6093	28.0582	29.8315	24.9784	18.4661	15.8359	14.8886	19.898
Zm00001d000030	15.74	16.0622	17.1292	15.1686	16.8906	15.9573	17.0738	16.9088	14.8764	13.9545	16.3027	16.3961	16.3082	16.7745	12.5502	10.49	9.50882	9.62596	9.01537	9.00901	13.0204
Zm00001d000035	3.4301	3.14667	3.26761	2.30989	3.05682	3.34067	2.82636	3.04739	2.47205	2.85316	2.94322	3.88268	4.49624	3.92917	2.48668	1.69454	0.98335	1.01364	0.703616	1.20713	1.85375
Zm00001d000040	6.21218	6.43515	6.17109	3.70432	4.65934	6.05385	6.23575	6.30135	3.27398	1.97271	1.39627	1.5743	1.53973	1.35275	0.798669	0.573701	1.13601	1.60789	2.2546	2.40795	4.0199
Zm00001d000041	22.9901	20.849	20.0883	21.1999	20.541	21.2645	19.2636	20.6089	24.0492	5.78936	4.35637	3.56421	4.52547	5.27362	3.42191	2.83286	2.63561	3.52047	3.86274	4.03686	13.696
Zm00001d000042	1.76516	1.48936	1.88468	0.932441	1.46328	1.72676	1.04363	1.33235	0.819247	0.63499	0.607557	0.793342	0.776585	0.617485	0.543832	0.404674	0.60854	0.680114	0.580516	0.480644	0.689151
Zm00001d000045	10.6245	10.5999	12.3099	9.07067	9.74823	10.8123	9.31725	9.70012	8.87923	11.397	12.7481	10.7919	9.67049	10.5132	8.96647	10.8514	11.4385	12.7517	12.7988	9.73735	8.70676
Zm00001d000046	10.2344	11.5893	14.014	7.25721	9.60467	10.7071	7.76118	7.39341	5.74609	11.318	13.6331	15.7566	17.006	16.0553	20.2947	28.5679	16.3587	14.9135	21.0709	21.4595	11.8468
Zm00001d000052	1.44048	1.35613	1.54984	1.50195	2.09502	1.33255	1.11108	1.28358	0.94219	1.91715	1.77129	1.24249	1.01624	0.768678	0.831016	0.716322	0.493107	0.658525	0.982658	0.892625	0.853654
Zm00001d000053	9.42377	9.83401	11.3987	8.48538	9.01157	9.0633	8.38032	8.04914	7.7383	7.18599	7.53749	9.49194	11.3115	9.861	7.24251	7.15023	5.27142	4.2437	2.69638	2.3074	5.28491
Zm00001d000060	96.5363	83.8729	87.1719	112.034	74.5062	78.7085	83.7422	67.7463	96.1469	59.3452	48.2638	55.3601	59.4185	73.2114	78.1151	54.4071	72.0115	69.829	80.8831	79.6964	83.5759
Zm00001d000070	12.7249	13.0951	17.6527	8.16433	9.02788	12.203	6.45706	6.86588	9.29749	2.64672	1.92871	0.344616	0.405707	0.478994	0.469344	0.301901	0.660906	9.02491	14.3293	12.6281	11.1642
Zm00001d000071	23.0065	23.4637	22.6909	21.3356	20.6962	20.2104	15.6239	13.3478	16.3534	32.0646	25.2936	19.0103	13.565	14.2495	12.5481	8.48098	4.85998	10.2962	14.9062	11.8128	13.5794
Zm00001d000072	3.72451	3.76238	4.10132	3.04649	3.38038	3.64342	3.1641	3.28404	2.65839	2.52389	2.5276	2.11089	1.6182	1.71427	1.90391	1.70432	0.849368	1.06133	1.20874	1.15494	1.84969
Zm00001d000074	0.746141	0.635314	1.23352	0.506818	0.455575	0.61946	0.219851	0.655127	0.713755	0.261955	0.227974	0.346802	0.234564	0.344191	0.162427	0.200655	0.0863592	0.179797	0.189307	0.150547	0.204379
Zm00001d000080	1.48861	1.04377	1.2354	0.939399	1.35877	1.48331	1.826	1.76607	1.47529	1.7888	1.77803	1.04015	0.982414	0.957585	0.840628	0.934096	0.988491	0.998964	1.06331	1.10561	1.47793
Zm00001d000085	1.8565	1.681	2.71542	2.12403	1.9001	1.92766	1.77737	1.96375	1.99067	1.49696	1.32031	1.21807	1.6988	1.60488	1.20672	0.728524	0.497466	0.707303	0.741115	0.858253	1.38036
Zm00001d000086	1.33071	1.3657	1.80191	1.21576	1.30306	1.44387	1.83541	1.65187	1.02332	2.98577	3.0243	1.89552	1.98374	1.90245	1.1149	1.26254	2.06052	0.989264	0.34567	0.27839	1.13178
Zm00001d000092	0.190694	0.135852	0.149772	0.164763	0.244491	0.18224	0.161621	0.254295	0.263084	0.545785	0.948039	1.19341	0.676922	0.546008	0.286951	0.280889	0.094697	0.355327	0.313694	0.078742	0.144615
Zm00001d000094	0.982081	0.757181	2.0441	0.789484	0.800861	0.781364	0.724096	1.05507	0.770097	0.440695	0.281676	0.445147	0.652387	0.476457	0.302635	0.572766	0.280049	0.356864	0.538905	0.335034	0.622427
Zm00001d000098	1.75653	1.09855	1.16345	0.908256	1.82011	1.91968	3.63958	3.90265	2.56211	2.88901	1.962	1.34756	1.31125	1.49106	0.982821	1.25097	1.77421	0.936097	0.780237	1.30344	2.16471
Zm00001d000099	1.83479	1.66468	1.63454	1.1903	1.72024	1.84295	1.48448	1.57612	1.14877	0.546809	0.529867	0.524961	0.507895	0.55782	0.516904	0.506722	0.4551	0.437469	0.34504	0.326699	0.79118
Zm00001d000102	4.62992	4.22858	5.19962	3.21679	3.44388	4.20448	3.97532	3.93629	3.42687	5.86817	6.79577	6.29418	4.50686	4.02933	4.08161	5.14995	4.87854	3.82868	3.03379	2.55108	3.14059
Zm00001d000110	7.75207	7.18945	7.87539	6.83215	7.69756	8.2187	6.20667	6.58866	6.44101	12.3381	10.5802	12.3219	13.6247	14.7608	21.0004	34.2749	28.071	14.5723	9.74716	7.7525	6.79632
Zm00001d000112	11.5877	9.17303	11.4016	22.8587	59.0093	48.0698	32.7168	50.8065	34.2832	17.1296	17.3063	13.2285	9.94501	35.4657	12.1967	32.5822	28.7908	15.2624	20.8689	15.6148	13.7064
Zm00001d000113	1.91336	2.14281	1.78292	1.4392	1.45124	1.89109	0.374551	1.09088	1.62207	10.4809	6.58956	16.8509	37.2407	44.4314	76.842	130.355	96.6642	55.0894	30.0013	33.1866	13.1886
Zm00001d000116	43.5722	42.3174	48.0042	32.1547	38.4932	42.4852	36.0761	40.9253	31.3013	65.6617	70.2216	59.0621	42.351	41.2453	48.783	70.2727	64.6927	49.4401	33.6926	31.2736	32.0195
Zm00001d000117	0.764434	0.907568	1.27851	0.695437	0.976342	1.14738	0.401562	0.564092	0.585671	0.258897	0.28788	0.491364	0.618466	0.663568	0.501862	0.163621	0.22169	2.45018	3.02379	2.57969	1.76021
Zm00001d000120	31.3282	29.4189	27.5702	29.5202	31.2137	30.894	30.4686	31.4375	31.7155	52.028	69.8732	70.4508	55.0894	46.4956	28.2044	18.5257	14.6777	21.0674	20.4879	20.3826	26.7771
Zm00001d000123	13.8799	13.8332	15.5043	17.0986	16.7711	16.7269	21.6519	21.6262	20.4071	24.3162	20.334	20.1175	20.9405	23.7632	22.8569	20.3203	21.3414	27.2704	36.4973	34.9589	27.0763
Zm00001d000124	12.9847	11.793	12.7266	14.0304	13.6922	14.1994	19.9216	17.4508	15.2359	15.2747	15.3653	11.2379	7.79716	8.06434	7.22481	6.71261	5.58899	7.56644	8.41759	7.70378	14.3431
Zm00001d000126	78.9567	94.3012	100.255	101.671	97.1182	85.9068	315.427	328.414	240.551	89.9402	111.004	121.123	111.368	106.035	89.4709	90.0992	54.1619	62.6322	64.8459	63.0363	197.68
Zm00001d000133	12.3965	12.2763	13.6467	18.6113	17.7893	16.1423	29.1918	23.2568	22.9799	19.4493	19.7467	18.5353	16.8577	18.5662	18.4715	19.3816	19.0996	21.6033	26.5849	26.7603	28.3193
Zm00001d000135	5.90227	6.37369	7.69418	3.78844	5.12016	5.58535	5.39222	6.08684	3.91581	3.30135	4.65903	4.53946	3.84709	3.59238	3.31637	4.35756	4.0422	4.23531	4.85434	4.73422	4.92173
Zm00001d000137	0.650473	0.517393	1.02786	0.659026	0.782814	0.610859	0.573115	0.731898	0.781307	1.0595	0.899354	0.755866	0.792697	0.928778	0.880774	0.720846	0.592909	0.458352	0.479206	0.591669	0.663205
Zm00001d000143	2.19239	1.79067	1.90296	2.72797	2.56445	2.49129	1.37442	1.45939	2.17964	1.04269	1.02039	0.951983	0.839936	0.960289	1.19574	1.76566	2.56279	1.95275	1.07851	0.825891	1.31577
Zm00001d000150	1.12296	0.960612	1.81063	0.941766	1.56855	1.29727	1.13435	0.73325	0.739392	0.668143	0.759674	0.539748	0.492973	0.820183	0.750816	1.12431	0.523413	0.56322	0.692479	0.419691	0.879198
Zm00001d000153	2.29903	1.97042	2.17599	1.77816	2.03511	2.27366	1.84809	2.11896	1.83591	1.50258	2.11695	1.83473	1.90815	1.82986	1.33189	1.08477	0.839529	1.00516	0.736479	0.932078	1.45118
Zm00001d000154	2.3822	2.08849	3.65842	1.61246	1.86085	2.48199	1.121	1.38589	1.84446	5.14868	5.9119	4.3171	4.13639	3.84275	1.77451	2.04937	1.98013	2.00961	2.18084	2.28539	1.42477
Zm00001d000158	0.637636	0.593158	0.659786	0.731504	0.77594	0.600576	0.89812	1.05274	0.944254	0.208643	0.171193	0.169829	0.081497	0.029697	0.094911	0.11298	0.103565	0.256891	1.1223	1.20325	0.869459
Zm00001d000164	95.3612	96.7194	103.365	116.562	105.929	96.5872	102.003	92.7447	112.316	6.96613	4.44599	3.81261	3.74564	5.11641	5.57384	2.01123	2.0299	19.247	38.8937	42.5378	84.3896
Zm00001d000165	0.886595	1.05535	1.33047	0.580144	0.578385	0.572404	0.735208	0.753226	0.351304	0.457413	0.939786	0.530839	0.428665	0.436791	0.335471	0.175915	0	0.267886	0.170071	0.137263	0.236574
Zm00001d000166	3.1656	3.14519	3.78625	2.9302	2.81432	2.8362	2.19827	2.04849	2.24864	4.17501	4.46953	1.32286	3.70997	4.16917	3.27346	6.7983	6.08141	1.5609	2.10107	1.46805	1.7566
Zm00001d000168	2.01144	1.80364	1.83344	1.0323	1.22268	1.66564	1.20196	1.22731	0.935648	0.79821	0.800343	0.423093	0.302414	0.23916	0.26709	0.412484	0.237021	0.309013	0.353792	0.342092	0.762336
Zm00001d000169	5.29155	4.6206	5.77041	4.16584	4.82262	5.75557	5.10731	5.52295	4.79652	2.84985	2.76076	1.94551	1.70567	1.51142	1.29667	1.29972	1.63911	2.39076	3.75744	4.1974	4.31589
Zm00001d000170	1.55665	1.57804	1.85816	1.65495	1.78428	1.60372	1.28512	1.49293	1.42968	1.68766	2.05161	2.49905	2.62273	2.17209	1.85147	1.1992	0.64918	0.841561	0.720452	0.802047	0.723037
Zm00001d000175	13.85	13.5722	14.2495	17.3419	14.1939	13.3303	20.1421	18.2414	18.1231	13.2258	10.1475	5.55971	5.04745	5.10241	4.06262	2.17437	1.87133	5.13176	6.96066	5.22001	13.6272
Zm00001d000176	63.1806	70.6844	83.127	189.175	194.594	149.067	280.165	285.81	243.447	15.5376	16.605	17.2258	16.0745	17.471	13.7431	8.8199	5.59409	10.9452	17.6892	16.7286	136.572
Zm00001d000178	24.8468	26.1691	31.7397	24.3004	25.8632	26.0479	21.7352	24.2076	24.9218	20.4901	17.8642	19.0828	21.089	20.2324	19.2565	23.9918	19.8247	16.2351	14.4565	14.4986	18.8136
Zm00001d000179	3.07837	3.75216	5.51256	1.50885	2.71072	3.44317	7.63942	10.5858	5.82472	7.43736	8.04353	6.96426	2.36949	3.15929	2.85829	3.3114	2.9288	2.60339	2.95277	2.45894	4.57827
Zm00001d000183	58.4166	57.8445	63.8577	52.7241	50.4645	52.7675	40.6596	38.3688	41.8644	52.9871	42.6871	42.9325	43.8039	38.3404	36.6705	31.3453	22.9625	11.9309	11.5709	12.1724	25.0173
Zm00001d000184	43.6093	44.9312	49.5673	39.9207	36.4869	36.8678	37.8306	35.8855	35.7532	27.4879	28.1525	23.0496	20.803	24.1659	22.6624	23.8244	23.6061	32.3064	39.8139	35.6301	36.6343
Zm00001d000191	2.88451	3.11466	3.80257	3.35787	3.34954	3.06268	5.07946	4.18811	2.92066	5.96852	4.93554	3.96135	3.50807	4.10653	5.51929	7.75035	7.48638	4.27712	2.61938	2.08043	3.04079
Zm00001d000195	0	0	0	0	0	0	0.0632948	0	0	3.06182	2.3006	1.3075	0.31809	0.34786	0.841247	1.55938	0.517964	0.59294	0.368797	0.0743732	0.0520759
Zm00001d000196	0.085581	0.02676	0	0.150822	0.237373	0.118239	0.083413	0	0	14.1123	14.275	10.642	2.13773	1.9674	3.34328	5.94773	8.13562	10.5401	8.74886	3.9353	2.95202
Zm00001d000197	39.2378	37.3905	46.9077	46.3672	47.7188	43.9945	60.7816	55.4921	48.9725	44.7568	44.8209	46.9511	49.4541	42.4371	27.2682	21.9193	23.4495	29.4977	24.5689	27.4512	48.5268
Zm00001d000199	6.53893	5.98004	7.37647	6.59249	6.83556	7.35918	7.85743	7.41389	7.32737	6.8567	6.99199	7.31298	6.79608	6.29762	3.93887	4.58153	3.49317	4.44392	4.60934	3.32412	5.94492
Zm00001d000204	20.5459	17.1997	19.3428	25.7662	22.2094	23.0427	55.1311	43.2197	32.103	20.1151	25.3017	23.5973	30.5783	24.9783	9.86845	12.2697	9.70457	9.6345	3.40064	2.68991	31.6018
Zm00001d000205	4.09614	4.01472	5.38533	3.35514	3.57181	3.88263	3.11916	2.81154	3.06194	4.45815	4.10716	4.27931	4.01787	6.04601	3.11427	3.44781	2.36998	1.16371	1.10456	0.911695	2.0064
Zm00001d000213	1.60867	1.42768	1.31355	1.10571	1.15497	1.27724	1.86633	1.66171	1.17783	1.85921	2.20438	1.86799	1.27752	1.43654	0.954489	0.523454	0.302281	0.452859	0.406977	0.272213	0.893228
Zm00001d000222	56.3529	54.7867	58.4181	58.6591	71.0235	72.1145	44.3873	67.1501	78.1593	1.77999	1.49298	0.955739	1.32348	1.5537	1.16932	0.694243	0.905937	2.37517	7.96968	36.9591	54.4669
Zm00001d000223	2.89012	2.92603	3.32574	2.11904	2.40029	2.67947	1.66383	2.07537	2.04532	2.70025	2.89335	2.79065	3.10058	3.92423	4.2664	6.18025	4.36662	2.75606	1.23755	1.0118	1.25166
Zm00001d000224	1.54535	1.08101	0.886637	1.30004	0.960603	1.49867	3.59891	2.84093	2.2806	3.87402	6.50405	9.33076	23.8985	24.0838	10.2762	17.6844	13.05	12.5362	6.0088	5.58166	3.21945
Zm00001d000226	1.4371	1.3356	1.55651	1.70436	1.48507	1.57413	1.75981	1.84652	1.77168	1.06572	0.827043	0.663253	0.706551	0.779494	0.561149	0.384719	0.247525	0.505598	0.5494	0.606355	1.09087
Zm00001d000227	62.1653	60.4874	67.1951	63.5032	70.176	69.6749	64.2423	64.9115	60.7159	51.0041	47.5277	47.0062	53.4295	53.6475	46.7915	42.7978	40.7418	39.6248	47.2494	54.5218	62.9351
Zm00001d000228	5.43422	5.51813	7.49312	3.85281	4.62557	5.5063	5.20923	5.48929	4.01096	10.0793	9.36211	7.65843	6.06611	7.15465	6.15522	7.43778	5.73468	3.95874	3.51111	3.33745	3.79627
Zm00001d000229	2.67488	2.62648	3.06676	3.00633	4.04603	3.30053	1.77777	2.877	2.77559	4.93295	4.89416	13.1119	15.0104	15.0353	16.7997	15.2577	13.4984	6.08021	7.172	9.09193	4.21752
Zm00001d000230	18.8959	19.5385	21.0474	22.4778	19.5934	18.574	23.4547	24.3519	26.3624	13.9113	11.5265	12.3516	12.8443	13.1197	11.5327	8.40789	10.1548	15.2774	23.0024	23.6701	24.5664
Zm00001d000237	9.00815	6.3735	7.9063	11.1735	17.9565	15.9457	15.7382	22.8732	13.6539	64.9379	103.827	88.7785	26.4275	23.7068	19.3145	27.6437	36.5561	28.1919	12.5515	6.50757	8.38406
Zm00001d000238	0.851988	0.885655	1.10356	0.551621	0.732616	0.904394	1.24691	1.33461	0.890543	0.584602	0.503226	0.508554	0.408435	0.368458	0.374	0.199127	0.050071	0.048199	0.153434	0.024721	0.468799
Zm00001d000240	5.67559	5.98348	6.63826	4.87429	5.17848	5.42475	5.41179	5.47627	5.47105	8.43515	8.00843	5.60891	3.38765	3.87871	3.85037	5.05236	3.68869	3.70418	3.62931	3.51399	4.52632
Zm00001d000241	4.06632	4.20792	5.26831	3.38677	2.82363	3.7431	3.3879	3.90419	3.12739	3.8658	5.11359	4.61241	4.66985	4.17122	2.52768	1.12232	1.57611	0.896327	0.638294	0.127921	1.67866
Zm00001d000243	0.13009	0	0.609516	0.258102	0.255462	0.092314	0.084376	0.332325	0.234161	0.291955	0.220299	0.225798	0.334531	0.609917	0.991288	2.68838	1.16208	1.14895	0.195942	0.223799	0.147419
Zm00001d000247	8.49341	8.54542	10.3117	5.60896	7.53808	8.52219	6.07767	7.64796	5.59939	2.87466	3.55895	3.18228	1.82554	1.95841	2.04172	1.23023	0.980983	3.8621	7.49614	6.62862	4.96495
Zm00001d000255	0.226763	0.187269	1.47918	0.2854	0.253892	0.345123	0.158682	0.127704	0.146191	0.235965	0.359845	0.334417	0.300761	0.273114	0.342772	0.889624	1.21547	0.257115	0.386297	0.208941	0.192341
Zm00001d000257	10.0876	9.51064	10.2172	7.77219	8.6362	9.49666	8.98451	9.30259	8.23868	10.2231	10.7895	11.5511	12.2991	12.0525	9.32151	9.0829	9.01351	5.93801	3.18218	2.68694	5.77173
Zm00001d000259	7.25328	5.04846	10.4161	17.7238	9.76291	6.88676	5.7929	9.70716	15.8468	3.32272	2.3422	0.616492	0.599549	1.72435	0.946684	2.11836	2.77769	2.58823	3.71826	4.11831	7.13826
Zm00001d000260	3.30838	3.48178	6.40909	6.53311	6.94805	6.2252	3.52396	4.82247	7.6676	2.65356	3.03236	3.60143	3.27264	3.1604	2.56158	3.55013	4.06139	6.12994	6.61432	7.44306	5.20928
Zm00001d000271	0.186706	0	0	0.394116	0.578964	0.472192	0.246504	0.11032	1.28294	0	0	0	0.335888	0	0	0	0	0.206631	0	0	0.089566
Zm00001d000275	0.166611	0	0	1.34589	0.609738	0.119065	0.159504	0	0.646077	0.256471	0.071888	0	0	0	0	0	0	0	0	0.179712	0.362474
Zm00001d000276	0.015976	0.298613	2.15764	0.055311	0.118268	0.032684	0.02622	0.024374	0.174878	0	0	0.014111	0	0	0	0	0.287911	0	0	0	0.042206
Zm00001d000279	12.199	10.3934	28.1165	37.3508	34.1022	28.5588	23.2706	29.2142	47.6904	4.19024	2.05113	1.0308	0.82118	1.26021	1.06662	2.27326	2.67091	2.08895	4.54116	6.73829	20.6815
Zm00001d000281	0	0	2.44867	0.654759	0.147782	0.096728	0	0.209185	0.23002	0.037207	0	0	0	0	0	0.179252	0	0	0.144934	0.051708	0
Zm00001d000291	0.322178	0.214626	0.512547	0.162116	0.320287	0.248411	0.277793	0.369487	0.476306	1.95307	1.29609	0.30748	0.83725	0.906575	0.401252	1.17404	0.81457	0.614492	0.138414	0.256602	0.477488
Zm00001d000293	7.09671	6.52081	7.4845	6.83774	5.154	5.27037	2.45785	2.68656	5.01502	36.0114	27.6907	13.2793	3.73751	4.29432	4.52859	5.53969	9.27923	4.70202	5.6434	5.50209	3.99353
Zm00001d000294	15.7871	20.899	33.1628	29.2841	16.5756	13.0805	12.1311	10.674	27.0511	131.157	284.362	235.055	72.3796	104.604	135.541	134.82	221.533	141.288	44.7498	31.3638	36.0457
Zm00001d000295	12.9095	11.8369	12.5205	10.34	11.9536	12.6122	9.83611	10.2402	9.33633	18.4864	22.9023	28.2133	31.6952	29.3848	30.4757	42.6487	41.0511	24.7256	8.94848	9.5953	9.2496
Zm00001d000298	0.121996	0.113769	0.0668941	0.0822656	0	0	0	0.105491	0.183964	0.90942	2.54453	1.76414	0.0457327	0.122369	0.222331	0.280405	0	0	0.0537081	0.196792	0.214726
Zm00001d000299	31.7019	30.4542	31.304	24.5688	24.5383	26.6024	28.5401	20.7924	18.9738	18.48	15.1294	8.91484	7.54822	6.7791	4.4836	2.33821	2.25213	2.25199	2.23837	1.73379	17.9883
Zm00001d000300	70.821	65.8136	70.0988	73.9154	68.2178	74.9585	123.362	108.107	87.1139	139.351	187.777	174.146	126.917	131.64	131.75	136.396	117.631	87.3252	66.0913	63.5722	94.4772
Zm00001d000302	119.374	122.329	125.868	134.568	121.952	121.852	128.286	123.699	137.589	91.8603	78.5511	67.448	58.562	57.1	55.3741	69.5541	72.5463	62.5317	64.6169	62.1379	97.0601
Zm00001d000303	0	0	0	0.415162	0.071058	0	0	0	0.302297	4.72161	6.11222	4.34863	0.248196	0.512693	0.234291	0.175458	0.186965	0	0.067326	0	0
Zm00001d000305	9.64232	9.98682	11.315	9.62252	9.9122	8.61071	8.6394	10.7802	10.1182	6.47505	10.876	9.77829	6.21318	5.1928	4.58897	6.74697	5.42954	6.18233	5.26013	5.06971	6.99352
Zm00001d000307	15.1408	14.0601	14.6864	11.0896	13.9166	14.4344	11.0719	11.6783	9.731	10.3134	10.1306	15.2868	23.9366	21.6139	13.746	11.6794	10.5339	9.87424	7.39586	6.26908	8.31953
Zm00001d000308	1.21605	1.43933	1.5481	5.80316	5.08787	3.39496	30.0459	28.6084	18.7221	4.02313	4.84752	6.3231	7.58521	6.29465	3.83869	3.8552	5.76985	4.50677	1.55259	1.00372	16.1949
Zm00001d000310	249.307	265.664	243.288	301.882	241.955	228.703	268.386	282.188	328.548	104.486	100.743	126.829	131.975	115.131	97.0315	72.7026	81.831	122.966	188.094	180.391	230.291
Zm00001d000311	4.52822	4.38526	4.89655	3.33576	4.09861	4.39602	4.34287	3.70231	5.24258	4.74727	3.50423	3.60255	2.87424	3.07368	3.37527	2.88536	2.63983	2.98866	2.11537	2.59791	2.79342
Zm00001d000312	1.95298	2.21011	2.67426	1.37756	1.87174	2.05887	1.43538	1.3866	0.825429	1.62656	2.16166	2.72302	2.4475	2.29095	2.06966	2.03586	2.92852	1.35442	1.29633	0.927657	0.894054
Zm00001d000313	9.88056	8.82247	9.16331	10.2307	9.24443	9.92686	8.56973	7.26581	8.66717	9.38396	8.62997	8.30955	9.92362	11.1129	9.14282	8.9663	7.83467	6.35009	4.13499	3.97274	6.70896
Zm00001d000314	2.58133	2.80151	3.91009	1.62274	2.0265	2.39394	1.86217	1.81245	1.4259	2.10456	2.51548	1.61594	1.20065	1.58174	2.82779	3.89696	2.76432	1.61815	1.46775	1.67413	1.52874
Zm00001d000316	1331.12	1396.97	962.761	1512.22	1527.82	1323.21	1862.4	1481.98	1471.19	822.16	673.277	799.685	980.69	977.138	862.111	555.572	661.883	1212.04	1701.47	1586.77	1931.55
Zm00001d000328	4.86243	5.2296	5.77827	4.01211	4.2867	4.54844	4.87659	4.74859	4.16656	8.19405	6.96705	5.15642	5.10798	5.4261	4.44743	3.3374	2.40314	2.21832	2.03859	1.42798	3.02145
Zm00001d000329	17.8917	16.0816	16.4807	15.6069	15.2851	15.0392	17.5053	16.0647	14.643	18.3607	15.7146	13.1135	13.6629	12.1351	7.73695	5.79893	4.53048	5.83306	5.54125	5.18661	11.1677
Zm00001d000339	269.878	289.66	254.92	260.482	239.116	213.474	123.764	144.236	201.897	13.0404	16.0101	15.7047	12.7326	15.982	16.5117	19.2039	25.992	32.1966	35.984	31.0077	68.1456
Zm00001d000345	11.8688	11.5108	14.5265	11.9209	12.7522	10.2943	11.0554	13.2639	11.4491	6.44208	7.86408	7.70771	6.59253	7.07244	4.45583	4.24809	5.27182	4.71251	4.30091	5.2719	8.2577
Zm00001d000346	2.01905	2.30487	1.87339	1.81643	2.17345	2.45228	1.71109	1.83671	1.0967	1.36842	1.38307	3.44843	7.30009	8.26396	14.2407	27.1417	28.1337	9.94676	1.7327	1.63852	1.56793
Zm00001d000349	26.7061	25.7627	25.5123	36.4345	35.9444	30.9056	25.5295	32.9945	39.4345	11.5458	9.55192	6.66076	7.37637	10.0441	10.2981	10.1331	10.8347	13.2216	15.4846	21.0526	24.8813
Zm00001d000350	6.81981	8.04102	10.3536	5.62347	7.66629	7.33528	5.99877	5.58327	3.23766	1.60819	2.15598	2.09626	1.88534	1.91902	3.36176	5.17239	3.2674	6.48018	12.2779	14.6207	11.3351
Zm00001d000357	12.5517	11.1474	13.19	12.8775	8.03299	10.2652	3.03345	3.00768	9.46054	3.44442	3.07769	2.7642	3.7023	4.25218	6.99046	12.4814	14.8701	15.9431	21.058	19.727	11.7721
Zm00001d000358	43.9803	42.3988	46.0813	45.5721	42.982	46.0484	63.8046	55.8549	54.4992	9.99753	8.75184	7.39427	7.43069	6.29669	4.71619	3.33357	2.15225	1.87627	1.02837	0.924236	35.2321
Zm00001d000360	0.618107	0.865274	1.15056	0.970367	1.17051	0.945192	0.520654	0.763822	0.755388	0.238904	0.203218	0.141663	0.14006	0.081967	0.068833	0.095897	0.142606	0.183642	0.285256	0.505016	0.654572
Zm00001d000361	1.12183	1.13324	1.26978	1.01212	1.11069	1.1843	1.01904	0.939796	0.951628	0.782205	0.804981	0.884084	0.98889	0.845828	0.643204	0.560742	0.588859	0.390507	0.256778	0.229155	0.675901
Zm00001d000370	2.15246	1.73606	2.7676	1.57863	2.0477	2.29036	2.17618	2.35426	1.89886	2.6961	2.49503	2.19043	2.00181	1.83329	1.4808	1.64717	1.23122	1.03532	1.56548	1.21468	1.81265
Zm00001d000379	38.6571	39.903	42.9921	42.2868	40.928	36.9858	69.2869	71.9623	61.9052	73.9504	73.1661	63.3429	56.1027	55.3896	40.4812	41.7894	39.1011	38.4698	38.4674	38.044	57.5975
Zm00001d000380	1.26588	1.42055	1.77056	2.08854	1.50586	1.54635	2.56256	2.67636	2.90474	0.093893	0.207849	0.241908	0.059284	0.105754	0	0	0.127114	0.100415	0.115806	0.115611	1.56613
Zm00001d000381	2.83852	2.38768	2.80635	3.31935	3.17163	3.97448	3.90426	3.34803	4.31117	0.396271	0.518656	0.300791	0.285224	0.320728	0.220116	0.172708	0.328556	0.612247	1.13067	1.84377	3.62673
Zm00001d000390	0.918631	0.925653	1.43589	0.833671	1.19419	1.23741	0.880894	1.35026	1.44444	0.631126	1.61831	2.59103	2.89191	2.28851	3.63754	6.6483	4.9688	2.46995	1.61505	1.41701	1.39371
Zm00001d000391	9.85147	9.52404	11.6771	10.131	11.6957	11.9224	8.55196	10.7002	11.236	15.0205	13.5594	9.69454	5.62172	5.48936	6.24874	8.07843	7.48989	6.68012	7.75241	7.163	7.7004
Zm00001d000396	52.4292	52.3161	55.1489	64.0942	70.0481	62.1278	65.671	67.2876	60.6	49.8402	37.5535	28.0943	23.5762	23.6228	19.5291	18.3982	15.3475	19.2015	21.7214	18.68	38.2287
Zm00001d000399	18.2269	17.5707	20.0142	21.6033	23.6954	20.8982	11.9902	16.933	20.1197	5.00453	7.02859	30.567	56.2922	54.4319	45.1342	49.4616	61.0321	28.8388	9.9598	25.0585	23.4779
Zm00001d000401	10.6111	9.83626	10.7119	9.92457	10.4428	10.0699	8.35737	8.78023	9.22203	25.9733	17.3948	10.7008	9.44787	9.54581	8.442	6.31726	4.81779	5.84125	5.5611	5.02844	6.26794
Zm00001d000402	1.42698	1.40845	1.28981	1.00793	0.95629	1.24576	0.779217	0.806901	0.813727	1.25421	0.813386	1.22137	2.01254	2.03334	1.79149	1.93968	2.20067	1.22213	0.767081	0.756931	0.987751
Zm00001d000403	22.176	23.4689	27.5889	17.9978	19.5519	20.8258	17.6594	18.4724	15.7502	20.3459	23.367	24.9122	21.4655	24.1037	23.3925	22.8899	23.4498	18.2601	12.9799	11.4259	12.7103
Zm00001d000407	17.6623	17.6469	17.644	15.5042	14.6234	17.7635	18.8926	16.7085	15.8787	8.73889	7.35818	12.8276	18.5171	20.1542	12.9662	10.5751	8.56571	7.76366	7.63669	6.62329	11.7627
Zm00001d000408	11.8274	12.0227	14.6789	14.8221	19.3893	17.8538	51.8985	50.6807	28.7773	26.0362	27.0964	31.7395	37.2898	37.7541	29.441	26.1883	25.2156	14.5752	8.37804	7.86181	27.0968
Zm00001d000409	1.41605	1.09679	2.92668	4.69808	1.43293	1.61082	1.61073	1.54289	4.52313	0.130722	0.172658	0.105995	0.16568	0.152147	0.454813	0.365401	0.2742	0.198038	0.80311	0.810702	0.785285
Zm00001d000411	1.83666	1.11125	0.801345	0.226082	0.828863	0.61908	0.752726	0.839668	0.417439	0.14453	0.213732	0.135182	0.121473	0.130014	0.197581	0.350019	0	0.21871	0.067751	0.070301	0.52611
Zm00001d000414	1.1885	1.30965	1.62709	1.58516	1.06771	1.23884	0.4656	1.08348	1.67286	1.56834	1.92373	1.33268	0.66894	0.678802	0.807665	0.482687	0.652406	0.967134	1.74311	1.78443	0.832683
Zm00001d000417	0.567138	0.709741	4.17163	1.57036	0.637175	0.699356	0.932055	0.701182	1.28856	0.802654	0.402304	0.854138	1.09747	0.877647	0.70868	3.0738	2.24093	1.95958	1.14075	0.921213	1.21493
Zm00001d000419	4.14214	3.71893	5.06764	2.41128	2.69833	3.94436	2.64434	2.39619	1.369	1.43126	1.60955	1.36634	1.17076	1.42775	1.7072	1.66147	2.06711	2.68854	4.25375	4.17879	3.50891
Zm00001d000424	76.2088	83.1233	90.3613	70.6929	76.2095	74.9843	41.2283	45.4494	56.5736	61.7855	45.4959	35.1675	30.1407	27.6393	23.691	28.3361	30.6058	28.414	33.928	30.1556	35.4088
Zm00001d000428	4.63161	4.25994	5.39323	2.61538	3.0519	4.12824	3.53956	4.4181	3.2059	2.05143	3.03332	2.95026	2.42759	2.3853	1.72726	1.32429	1.22672	0.820069	0.583382	0.321412	1.49437
Zm00001d000429	2.97203	2.41818	2.01371	1.71121	1.48004	1.9599	2.28319	1.67421	0.965056	0.468497	0.172343	0.551016	0.548761	0.077055	0.319436	0.780539	0.31396	1.65246	2.50859	1.80038	1.62423
Zm00001d000430	37.9923	35.8953	38.8034	37.8386	33.0861	34.9232	26.2021	24.6871	31.0636	12.3196	11.473	12.2173	13.9133	15.5156	14.2633	12.6118	15.9076	14.5047	15.8527	14.6547	20.1793
Zm00001d000432	5.27334	5.51124	7.09896	4.15504	4.69381	4.79534	3.86938	5.23533	3.7806	3.56548	5.48859	5.7078	5.05757	4.71802	3.64887	2.69385	2.71728	2.35454	1.35103	1.01307	1.98813
Zm00001d000434	5.92138	6.51001	9.18362	4.19679	5.95626	7.15542	4.81727	6.54622	4.663	71.8703	64.7392	49.9603	37.1664	38.4298	28.3189	25.1267	40.5537	24.4911	10.2959	5.3601	4.19665
Zm00001d000435	3.1869	3.06175	3.60922	2.47452	3.11141	3.61258	3.31508	3.18367	2.96104	7.10122	4.96734	4.22848	3.6941	4.17186	4.77549	4.96783	3.77582	2.30422	1.55494	1.00274	1.88093
Zm00001d000436	17.2764	17.5424	18.3372	15.2428	15.5823	16.7559	15.3014	14.9988	15.0563	15.6608	14.258	13.5548	14.6887	15.8765	12.8011	10.8292	9.22885	7.76822	5.46755	4.97259	10.4982
Zm00001d000439	10.2157	16.0347	16.1726	18.1701	18.0772	16.9869	8.22242	10.4447	19.2372	9.39178	8.95617	7.99129	4.40083	8.98196	8.29162	10.4887	7.35102	5.75469	5.87842	5.17154	13.2846
Zm00001d000443	2.06731	1.61279	1.98306	1.8891	2.07153	2.17014	1.93381	2.03951	1.67186	0.723072	0.694188	0.4703	0.448858	0.506566	0.442001	0.371116	0.477947	0.315535	0.416639	0.394885	1.09524
Zm00001d000447	0	0.121262	0.213804	0.498045	0.275492	0.060123	0.500461	0.375105	0.470086	1.80391	0.695138	1.23008	2.55469	3.04461	1.91693	0.565137	1.60559	0.770847	0.057284	0.057227	0.402643
Zm00001d000452	1.31419	1.45329	2.6408	1.3226	1.91197	1.72721	1.49292	1.46136	1.16914	3.01892	2.7421	2.76394	3.04674	3.00719	2.5543	3.5284	3.26197	1.98437	1.78888	1.5652	1.37889
Zm00001d000472	0.174749	0.441217	0.509122	0.199437	0.125742	0.233384	0.193139	0.041317	0.05223	1.03568	1.37238	0.05839	0.6192	0.319193	0.202644	0.582497	0.255867	0.171069	0.117063	0.060225	0.206469
Zm00001d000479	0	0	0	0	0	0	0	0	0	0	0	0	0	0	0	0	0	0.360304	1.42482	1.69128	0.872202
Zm00001d000482	1.2379	0.91733	1.02545	0.62781	1.10727	0.620912	2.16287	3.24682	0.618412	3.91337	9.19866	1.75607	3.49612	3.3371	0.739015	0.858743	1.52597	0.609721	2.62449	4.29615	3.25023
Zm00001d000483	0.05292	0.024339	0.065762	0.075829	0.072416	0.100009	0.265052	0.255353	0.128545	0.289759	0.32887	0.269019	0.214377	0.51974	1.95372	3.85762	4.13272	1.23446	0.156376	0.065109	0.128276
Zm00001d000485	0.191324	0.194466	0.471152	0.277419	0.282748	0.418354	0.596077	0.63106	0.381485	1.1338	0.743642	0.780781	0.917183	1.01991	0.79349	1.10705	1.25237	0.132953	0.166421	0.086323	0.256045
Zm00001d000497	0.264547	0.110384	0.423762	0.268761	0.744202	0.293862	0.808122	0.623693	0.448704	1.1315	0.550577	0.623638	1.16099	2.20067	1.33341	3.34027	2.75228	1.84442	1.21788	0.791848	0.705658
Zm00001d000498	0.116653	0.149037	0.282232	0.229046	0.098471	0.195917	0.606111	0.5421	0.991226	0.849702	0.605415	0.759489	1.13203	0.482486	0.695036	0.544276	0.656881	0.469494	0.413582	0.30162	0.463114
Zm00001d000499	1.18713	0.953873	1.1617	0.568193	1.28387	1.46725	1.27136	1.35831	0.83556	8.07404	4.97149	5.94197	6.64107	7.03281	5.61299	8.02967	10.5466	4.39828	0.704101	1.38837	1.16959
Zm00001d000500	1.60115	1.69797	1.86024	1.69263	0.891791	1.38786	0.22239	0.650318	1.09696	0.321222	0.243811	0.47446	1.34727	0.913531	1.77446	1.84328	0.799678	1.35047	0.759267	0.835051	0.59983
Zm00001d000501	0	0	0	0.213133	0	0	0.139605	0.195147	0.362909	1.2727	1.35597	1.30685	0.921109	0.793722	0.78197	0	0	0	0	0	0.052993
Zm00001d000502	2.63902	2.15362	1.72001	1.65475	1.46517	2.03377	2.01146	2.17762	1.71379	267.913	259.171	161.179	44.5383	54.5241	54.3407	44.9235	29.6915	35.2461	44.19	44.4811	31.418
Zm00001d000508	531.969	815.234	402.28	873.968	482.569	497.556	490.596	470.578	579.043	271.764	217.707	232.663	305.511	396.216	369.825	482.588	550.929	419.481	152.103	144.435	344.566
Zm00001d000522	53.0508	58.3875	56.7071	26.8778	35.6849	39.1708	67.5484	58.2777	36.3176	458.662	445.103	409.361	429.908	443.635	530.06	480.143	475.706	310.283	136.953	114.527	81.6913
Zm00001d000523	16.0777	15.1452	16.7945	12.452	12.6809	14.6215	31.9865	27.1426	18.1309	112.17	89.1204	87.1391	120.049	126.721	142.356	179.961	183.466	99.2053	25.9042	22.3513	27.6874
Zm00001d000524	39.5759	38.4492	30.7517	1.9652	23.5119	3.61163	60.6782	52.8751	40.6644	28.8458	248.215	202.926	275.687	25.1142	333.906	364.967	359.981	263.808	105.065	7.51796	86.316
Zm00001d000526	40.9724	40.6446	39.3827	28.345	23.4746	40.6814	62.7559	54.425	32.0812	437.154	285.941	238.455	286.904	376.692	370.182	450.988	412.448	279.204	107.624	121.792	87.3285
Zm00001d000531	0.216026	0.294534	0.263561	0.153547	0.250543	0.134194	0.433718	0.003269	0.003258	1.44385	1.27669	0.774594	0.912663	0.465122	0.262564	0.614864	0.232747	0.743614	0.192755	0.143471	0.355814
Zm00001d000544	1.0343	0.712478	0.851298	0.755133	0.900976	0.976441	0.258334	0.652401	0.738778	1.3331	0.30089	0.144414	0.776795	0.915269	0.42379	0.450051	1.1285	1.22288	0.474415	0.327259	0.406539
Zm00001d000545	3.36884	3.48099	4.46151	2.93636	3.91257	3.39782	2.87632	3.04046	3.47272	2.50965	2.77635	3.50882	4.51949	5.75566	6.11155	6.2772	10.7698	3.52523	3.62504	5.37989	4.59459
Zm00001d000551	9.1697	6.89417	8.06128	4.53663	5.94821	5.9367	5.32808	5.48302	4.10389	4.78027	7.06057	5.24651	4.02328	4.65555	3.43988	4.62208	3.78861	2.56485	2.47091	1.80217	3.46811
Zm00001d000561	3.14274	3.12781	3.12151	2.66491	2.34394	2.92541	1.87037	1.50682	2.03174	13.3879	9.64877	6.5013	5.67095	6.18715	5.73655	7.89537	5.49872	3.02553	1.52601	1.22331	1.39371
Zm00001d000571	0.165854	0.100481	0	0.19664	0.130812	0.1162	0.197568	0.357877	0	0.188142	0.312567	1.0613	0.523817	0.641331	0.456233	0	0.294454	0.063128	0.123942	0	0.061785
Zm00001d000580	0.3829	0.433308	0.548958	0.176395	0.48375	0.742161	0.600702	0.628459	0.36112	1.30311	1.17403	0.664412	0.835747	1.01949	1.3613	1.45852	2.44724	1.08811	0.694884	0.706542	0.547867
Zm00001d000596	1.73705	1.60315	1.95839	2.07046	1.93963	2.09206	1.99794	1.68467	1.305	0.988107	1.12201	1.62034	1.53931	1.85018	0.950289	0.141838	0.43043	0.665298	0.866456	1.34819	3.20113
Zm00001d000603	1.43204	1.08384	0.637446	0.703906	1.44778	1.4751	1.42442	1.84696	1.29992	1.41208	1.58025	1.23087	0.737649	1.02273	1.05444	0.37048	0.324781	0.208888	0.359455	0.225443	0.662146
Zm00001d000607	0	0.335606	0.50078	0.433042	0.346841	0.230305	0.431093	1.20221	1.43762	0	0.244541	0	0	0	0.145182	0.099584	0.518759	0.166824	1.38929	3.85755	3.58664
Zm00001d000608	0.254541	0.500738	1.02127	0.941921	1.53359	1.41863	0.437445	1.38531	1.31517	0.530819	0.606415	4.48946	3.24529	2.98875	4.54357	10.2311	7.71956	5.49485	0.869854	2.31351	1.0818
Zm00001d000609	0.414857	0.203347	0.274573	0.188394	0.031945	0.507992	0.54658	0	0	0	0	1.18264	7.82625	6.69842	9.19614	14.4229	13.1379	7.55476	0.261417	0.426579	0.20378
Zm00001d000610	0.571159	0.375397	0.107337	0.066219	0.055441	0.183621	0.093419	0.019688	0.026586	0.061801	0.048868	0.09074	0.557977	0.891783	1.84791	2.25937	1.76294	1.17841	1.58606	1.70038	0.844204
Zm00001d000617	3.29917	3.47423	3.48351	5.08466	4.50593	3.90048	2.09745	2.8807	4.46354	1.19818	1.94807	2.34119	2.71565	2.5162	3.91474	2.07236	1.9128	0.945365	0.704454	0.503837	1.90629
Zm00001d000619	0.221726	0.197117	0.248931	0.06096	0.157912	0.220504	0.281772	0.308809	0.072968	1.0882	1.15132	0.765001	0.713089	1.05344	1.25805	1.52863	0.942686	0.349136	0.337219	0.235404	0.083331
Zm00001d000633	0.388865	0.303864	0.392243	0.084825	0.635386	0.44411	0.27491	0.078497	0	0.394638	0.943121	0.941723	0.816724	1.0888	1.08342	0.418004	1.47851	0.485266	0	0	0
Zm00001d000636	8.27632	7.52067	4.29971	4.59571	5.20483	5.49142	4.06105	4.61541	4.43624	1.05721	0.631256	0.358801	0.537434	0.421881	0.73865	1.21152	1.20476	0.817926	1.09858	1.3554	2.22879
Zm00001d000640	1.85956	1.45652	1.82405	1.14839	0.110994	0.560081	0.128527	0.324961	0.544887	0.098763	0	0.472045	0.428218	0.507024	0.82896	0.405046	0.359917	3.26124	9.23618	13.6688	6.99814
Zm00001d000659	1.22031	1.18373	0.780763	0.665565	0.499159	0.693035	1.331	1.1441	0.78558	0.553647	0.548773	0.461479	0.501116	0.739332	0.779071	0.719284	0.29299	0.113064	0.216313	0.067741	0.626583
Zm00001d000660	0.318831	0.314675	0.515785	0.496965	2.34244	1.67482	2.91612	5.73328	4.72543	0.3854	0.343884	0.171111	0.155295	0.35492	0.391259	0.118041	0.136782	0.364197	0.273578	0.257875	1.8208
Zm00001d000662	0	0	0	0	0	0	0.22098	0.092671	0	0	0.377128	0.650852	0.86037	0.750456	0.559263	1.24433	3.20919	0.43552	0.137161	0.31818	0.671475
Zm00001d000666	0	0.088226	0.259374	0	0	0	0	0	0	0	0	0	0.186188	0.194851	0.7358	1.75156	1.30939	0.283792	0.503556	0.143811	0.282618
Zm00001d000673	2.23626	1.67788	1.42315	2.83518	2.55166	2.03253	3.27849	3.70068	4.28473	3.79074	2.93515	3.33024	5.2141	6.2057	4.63341	1.03312	2.581	2.926	3.30036	3.34314	2.8675
Zm00001d000675	9.15897	8.86041	11.507	8.89893	8.27521	9.0198	8.29503	9.62414	10.296	4.69004	4.89351	4.33763	2.15076	2.44487	1.99063	1.07359	3.98356	6.56299	8.25802	7.0797	7.88023
Zm00001d000681	3.43154	4.60386	5.3357	5.3329	5.51424	3.41188	4.86606	5.62838	7.04598	0.982866	1.27965	1.39502	1.27216	1.04113	1.21591	1.07991	0.197168	2.77899	4.53066	5.64664	6.29062
Zm00001d000682	2.78768	2.75526	6.09928	2.20527	3.6567	2.85388	1.89002	2.81689	2.94441	1.12525	1.36957	2.59022	2.74366	4.19879	3.71056	5.50435	5.47177	2.56314	1.92666	1.58774	1.6114
Zm00001d000683	0.329213	0.87769	1.29297	0.097927	0.103376	0.14383	0.358142	0.066493	0.60846	0.174188	0.053343	0.071623	0.279555	1.23034	0.064482	0.018084	0.014318	0	0.506392	0.090425	0
Zm00001d000686	0.097243	0.087555	0.128701	0.054464	0.107236	0.134138	0.222881	0.293276	0.059327	0.189136	0.350223	1.62477	2.749	2.16881	1.28104	0.803094	0.320753	0.769213	0.506639	0.207495	0.155051
Zm00001d000688	0.624359	0.665144	1.15946	0.9005	0.976676	1.27579	1.35377	1.64629	1.64266	0.53593	0.525134	0.520656	0.177651	0.50762	0.634094	0.939029	1.47207	0.444639	0.769533	1.17474	1.29182
Zm00001d000695	0.065352	0.056648	0.948242	0.780181	0.908566	0.992694	0.57888	0.550789	0.588817	1.65208	1.39461	0.9887	0.693569	0.076628	0.123088	0.870006	0.076055	0.432899	0.040542	0.003982	0.023121
Zm00001d000697	2.42416	3.36305	3.38812	2.01838	1.78309	1.37552	1.72658	1.44534	0.01698	1.28295	1.5	1.63708	0.027901	1.39059	1.06238	1.18434	0.056517	0.92675	0.044525	0.061528	1.33737
Zm00001d000706	0.209048	0.393223	0.961405	0.459112	0.222954	0.365516	0.642172	1.07555	0.975829	0.973281	0.620135	0.216403	0.198028	0.197376	0.091511	0.047305	0.037083	0.22162	0.102597	0.079106	0.283124
Zm00001d000707	2.02162	1.68561	1.83503	1.5818	2.16964	2.51914	1.97525	1.60034	1.32647	2.82007	2.52178	2.5888	3.39646	4.25413	2.82303	1.75931	1.25028	1.21032	0.559858	0.386055	1.20504
Zm00001d000709	50.5109	46.7475	46.9591	87.3284	72.5445	58.9583	62.4571	63.3196	87.1998	22.8635	15.5482	12.2636	12.3046	16.354	13.5157	11.412	12.3911	17.4959	16.4653	19.3262	47.1873
Zm00001d000721	1.00429	0.359511	0.475925	0.545817	0.395021	0.447681	1.007	0.397796	0.577378	0.974215	0.556832	0.238792	0.30836	0.891288	0.417545	0.558456	0.154871	0.628935	0.183407	0.150962	0.696374
Zm00001d000730	0	0	0	0	0	0	0	0	0	0	0	0	0	0	0	1.6297	0	0	0	0	0
Zm00001d000733	5.17509	6.82664	3.72728	0.111824	1.67136	0.009579	0.195074	0.317915	0.698867	4.60373	3.33851	1.18801	1.00346	7.48616	8.7378	2.67845	3.62468	4.86325	7.9904	8.21274	3.15742
Zm00001d000734	0.10977	0.235473	0.275727	1.02572	0.7596	0.729334	0.202915	1.05145	1.22712	0.033151	0.151053	0.523209	0.097592	0.0166	0.096056	0.260285	0.39645	0.009036	0	0	0.163191
Zm00001d000736	0.212381	0.176799	0.210529	0.427393	0.456639	0.342501	0.836488	0.616782	0.394805	1.1454	1.05031	0.678361	0.616707	0.779315	0.921689	1.21414	0.587562	0.399974	0.284733	0.150979	0.506386
Zm00001d000738	3.05105	4.32876	5.25952	1.58254	1.32958	2.19329	2.28623	1.9684	0.984074	3.57992	6.03622	6.3302	6.51039	6.49877	3.71772	3.70266	2.81602	1.93548	2.01485	0.955634	2.14231
Zm00001d000740	0.602758	0.60619	0.711625	0.541376	0.588995	0.69799	0.441495	0.60301	0.363086	0.36272	0.315908	0.471098	0.66552	1.00198	0.761349	0.791449	0.695212	0.726794	0.325718	0.373121	0.371133
Zm00001d000745	2.90382	2.33449	2.83122	3.24393	3.16052	3.68677	2.15667	1.77601	2.66808	0.993817	0.80996	0.707245	0.871534	1.27713	1.06716	0.522999	0.65864	0.336708	0.433669	0.353381	1.07731
Zm00001d000749	0.526944	0.71136	0.759581	0.769734	1.40413	1.31546	2.13357	1.79858	1.2694	0.342839	0.543494	0.299133	0.202381	0.489195	0.35215	0.123654	0.424547	0.198356	0.712338	0.308209	1.66062
Zm00001d000761	0	0	0	0.028898	0.057672	0.049693	0.071921	0.026743	0	1.20394	1.38984	0.726463	0.159835	0.117965	0.270372	0.213609	0.086546	0.139159	0.136609	0.027386	0.02724
Zm00001d000763	0.46758	0.450528	0.567542	0.164535	0.091629	0.231728	0.077997	0.087006	0.130054	0.067018	0.088342	0.466632	0.836227	1.18565	0.884801	1.07162	0.894003	0.986088	6.46577	8.33683	3.34173
Zm00001d000769	0.022952	0.088909	0	0.031596	0	0	0	0	0.090463	0	2.43666	0.02903	0	0.907982	0.764475	0.676596	0.479539	0.020033	0.766811	0.364188	0.095165
Zm00001d000778	2.53266	2.07543	1.41283	0.795319	1.90881	2.2823	1.49998	1.7632	0.977656	0.910162	1.29501	1.59308	3.08024	4.36817	6.26435	6.09707	6.25654	0.538502	0.080092	0.135303	0.46223
Zm00001d000782	0	0	0	0	0	0	0	0	0	1.78286	0.342251	0.076883	0.226039	0.600166	0.79497	0.463439	0.311695	0.120766	0.070342	0.117247	0.118198
Zm00001d000785	0.355009	0.470061	0.499976	0.718246	0.448724	0.445853	1.71544	2.09623	2.07635	0	0	0	0	0	0	0	0	0	0	0.065132	1.02317
Zm00001d000789	0	0	0.228864	0.166889	0.150935	0	0.082508	0.228631	0.337551	0.205563	0.100132	0.425845	1.18149	0.61327	0.736145	1.06962	1.88411	0.460539	0	0.070214	0.08151
Zm00001d000791	10.8413	12.7295	12.1383	10.822	12.371	11.0492	17.3471	16.0365	18.0164	6.85365	7.53773	10.8385	15.317	17.374	19.0532	31.2983	16.3959	14.7259	7.02623	10.6271	12.8671
Zm00001d000800	0.820149	0.22979	0.403407	0.273369	0.682836	0.860952	0.080644	1.03577	0.916475	0.126672	0.099751	0.283357	0.370556	0.264683	0.455033	0.90274	0.439398	0.434143	0.588381	1.10011	0.825757
Zm00001d000805	3.31356	4.93224	5.68614	3.89016	4.2895	4.14899	2.4565	3.4274	3.86254	1.43203	1.04832	1.64059	1.95431	2.40986	2.52587	3.09972	0.344997	1.75836	2.12732	2.66636	3.1443
Zm00001d000808	0.349282	0.26397	0.336218	0.443998	0.641836	0.856579	0.482676	0.130167	0.195821	5.83683	2.80888	3.10612	3.40107	2.85507	2.12869	1.60719	1.2534	1.00619	0.603	0.393048	0.498219
Zm00001d000823	1.04165	0.842677	1.22515	1.44403	2.18227	2.20393	2.69551	2.30935	2.48784	3.81303	2.62461	0.606222	1.34335	1.61029	1.43453	0.231574	0.308387	0.402515	0.618203	0.238099	3.73395
Zm00001d000824	0	0	0	0.140003	0.113624	0	0.351916	0.626201	0.523744	11.3816	11.7514	9.80501	9.31649	8.62859	3.58933	2.21863	2.38295	3.13358	0.254582	0.436944	0.677879
Zm00001d000825	0	0	0	0	0	0	0	0	0	0.886552	1.81107	1.06415	1.07364	0.898453	0.31493	0.088227	0.37883	0.3681	0.139096	0.110652	0.071908
Zm00001d000827	1.03063	0.673846	0.420207	0.705598	0.626962	0.913301	1.24502	1.0742	1.16741	1.65204	1.02975	0.981865	1.1562	1.18278	1.27015	0.590123	0.001862	0.588704	0.40954	0.42747	1.08628
Zm00001d000829	2.64857	2.42622	1.50281	5.33434	1.65903	1.51436	1.2384	0.751778	4.82117	0	0	0.187894	0.312339	0.320598	0.134438	0	0	0.314663	0.541711	0.575373	1.20394
Zm00001d000830	0.482498	0.485669	0.334053	0.937799	0.674969	0.120281	0.381702	0.20297	1.25753	0	0	0.290926	0.202585	0.002103	0.123235	0.113879	0	0.004218	0.216176	0.118104	0.300126
Zm00001d000832	2.47064	2.08346	2.04327	0.987691	0.668872	1.55776	0.49927	0.627012	1.10574	0	0	0	0	0	0	0	0	0.095124	0.093381	0	0.258201
Zm00001d000834	13.419	11.5487	13.0273	17.2871	13.1167	11.6969	6.11377	7.15325	15.2587	3.22598	2.29232	1.30052	1.49711	1.97923	2.31507	0.559361	1.08327	1.43987	2.12334	2.17159	4.5797
Zm00001d000838	0.450579	0.332281	1.1422	1.98993	0.977041	0.762317	0.865177	0.81005	1.68555	1.07772	0.760591	0.673044	0.327576	0.597649	0.061926	0.159536	0.521793	0.605982	0.228512	0.604704	1.12656
Zm00001d000840	0.590703	0.879274	0.587929	0.485302	0.46253	0.65419	0.333989	0.433582	0.532775	2.94436	2.81862	1.59519	1.49475	1.64918	1.3528	0.461512	0.374904	0.14014	0.464959	0.229643	0.152542
Zm00001d000842	1.60712	1.81858	2.31314	1.0084	1.62525	1.85837	0.768432	0.890989	1.19615	0.710221	1.20814	3.47981	5.94033	7.32339	13.5011	24.1801	21.2844	11.4839	4.24507	5.60994	2.76923
Zm00001d000843	11.0372	11.6456	11.8355	13.5205	12.9994	11.0381	6.70218	6.2722	9.50567	6.07644	4.83001	4.07994	4.56889	3.84286	3.67599	2.88521	1.90276	3.78109	4.35804	4.32343	3.57262
Zm00001d000847	2.49244	3.18437	4.70549	1.73587	1.86198	1.98934	2.22178	2.6531	1.84327	0.320383	0.353146	0.552849	0.228802	0.182797	0.362959	0.027754	0.12796	0	0.384496	0.103803	0.886413
Zm00001d000849	11.7017	12.8958	14.2403	15.2588	18.8462	15.2576	28.0889	33.9975	29.249	29.5607	30.241	28.9331	27.3131	27.1626	18.2956	18.792	19.0736	18.8863	12.4173	9.94937	20.9912
Zm00001d000853	2.48041	1.89273	1.70819	3.11432	3.55993	2.14196	5.10501	3.31821	3.35859	17.8348	15.5018	11.9845	9.08569	11.0165	7.99084	7.00242	2.46438	4.2151	0.918174	0.866508	2.00113
Zm00001d000866	0.582354	0.59305	1.02237	0.165063	0.338917	0.47671	0.221952	0.234159	0.195707	0.046321	0	0	0	0	0	0	0	0	0.192929	0.260419	0.162429
Zm00001d000871	0	0	0	0.40081	0.532035	0.439175	0.997515	1.09015	0.205949	4.52316	3.76327	2.25299	1.36054	1.48987	1.20317	1.18434	1.06527	0.899521	0.567718	1.33852	1.09927
Zm00001d000879	0.683901	0.386688	0.572385	1.0825	1.107	0.974227	1.04383	0.947952	1.21173	0.789114	0.611101	0.86418	0.567932	0.495937	0.558408	0.683775	0.205047	0.76069	1.4771	1.37865	1.15863
Zm00001d000907	0.086626	0	0.058663	0.049984	0.049876	0.08861	0.206775	0.177002	0.080818	0.703672	0.924364	1.54067	1.15074	1.13465	0.944279	0.738932	0.728011	0.287229	0.042216	0	0.047115
Zm00001d000909	6.63905	6.70077	6.09999	2.70307	4.21354	5.45588	3.88493	4.32609	3.53366	31.8308	56.326	51.2653	19.4865	18.658	16.3648	23.053	17.6846	15.1653	2.80136	2.30939	3.50462
Zm00001d000914	1.66494	2.03094	2.69507	1.89101	1.67904	1.64365	0.702069	0.859469	1.05237	1.40138	1.48381	1.00835	0.23845	0.39987	0.625509	0.99914	0.541995	0.919767	1.45096	0.7239	0.728448
Zm00001d000915	1.17452	2.01488	2.4363	0.886764	1.95224	0.769664	0.753479	1.10217	1.05289	0.554255	0.888633	0.753657	0	0.860815	1.72371	2.70564	1.47048	3.3924	0.978546	1.58309	1.25275
Zm00001d000919	7.43316	7.71174	10.0395	19.8559	19.6484	10.6991	38.1303	38.3242	18.8272	299.455	274.404	197.842	90.499	84.8192	56.5494	46.1063	53.7056	48.6951	25.4755	21.6416	23.081
Zm00001d000942	1.19945	2.02725	1.61234	2.4971	1.56551	1.5715	0.962202	1.83958	1.79529	0.276178	0.648777	0.004527	0.400879	0.639595	0.721894	0	0	0.396651	0.216602	0.704601	0.602119
Zm00001d000943	12.0147	11.1171	11.351	13.4763	14.0743	11.4845	9.84838	11.0084	10.8968	1.42844	1.36477	1.99703	2.02905	1.41802	0.882034	0.84996	0.893557	1.11953	2.56426	3.31014	5.85163
Zm00001d000951	0.341732	0.605295	4.45776	0.417019	0.292116	0.422055	0.633513	0.489065	0.772066	0.287191	0.079229	0.056073	0.536584	0.261856	0.541	2.56929	2.02973	0.517309	1.23264	0.474536	0.711857
Zm00001d000952	0.28449	0.343149	3.95377	0.519918	0.514699	0.416288	0.620196	0.482498	0.444601	0.166598	0.638984	0.686455	0.184204	0.48135	0.228893	2.00066	1.61971	0.633993	0.736486	0.391444	0.644741
Zm00001d000967	5.45732	5.85728	7.12524	4.44884	4.13921	5.58715	3.55063	4.11	4.92892	2.95601	3.76332	2.89306	2.02951	2.03302	0.9959	1.08892	0.935802	1.69598	1.78473	1.29608	1.87804
Zm00001d000970	5.15381	5.27094	5.42162	6.44933	5.0407	3.63017	5.95731	4.33019	6.54459	11.6482	10.1748	11.2751	21.3868	21.9947	17.0272	12.8671	13.0788	13.781	5.22367	4.78638	4.38589
Zm00001d000974	0.846786	0.694313	0.811223	1.28541	0.989265	1.37884	0.565787	0.893725	0.011547	0.15655	0.008484	0.065051	0.010262	0.208746	0.02125	0.005365	0.024745	0.02597	0.591503	0.787304	1.0388
Zm00001d000977	0.619076	0.531273	0.221231	0.934334	0.607548	0.696185	0.209805	0.382602	1.03545	0.784898	0.744538	0.474929	0.196115	0.12141	0.041001	0	0	0.090772	0.041287	0	0.046494
Zm00001d000978	3.17606	4.20517	6.28425	4.01185	3.91019	2.78407	3.21706	3.82435	3.44825	4.40198	5.88799	4.27781	5.05273	5.42354	3.96783	3.8724	4.85161	2.29654	1.54626	1.13099	2.34776
Zm00001d000986	1.50224	1.17457	1.30643	3.53297	2.29724	1.7592	8.70829	8.35498	6.3148	0.458278	0.580382	0.368211	0.487676	0.312854	0.347778	0.283619	0	0.182738	0.178792	0.396182	5.57125
Zm00001d000987	0.174185	0.328495	0.24617	0	0.199907	0.177577	0.083656	0.046659	0.046497	3.91141	2.77388	4.66631	6.526	5.83569	4.72055	3.11367	2.59674	32.9177	109.655	122.154	42.2174
Zm00001d000992	0	0	0	0.081081	0.088938	0	0.143183	0.041378	0	0	0	0.273093	0.441284	0.382714	0.839281	1.57362	1.89753	0.873909	1.12874	1.5797	0.827204
Zm00001d000996	4.27846	3.76747	4.90056	3.88946	1.14804	3.27393	0.192609	0.304539	2.37859	0.555606	0.236728	0.135124	0	0.009791	0.346493	0.558015	0	0.756171	0.43608	0.664984	0.693683
Zm00001d001004	1.19569	0.902811	1.22816	0.567826	1.02502	1.38651	0.449926	0.441211	0.448164	0.107267	0.120361	0.024801	0.022285	0.028699	0.029076	0.041171	0.046262	0.062726	0.087486	0.040889	0.223519
Zm00001d001005	65.7863	63.2359	53.0979	69.5659	59.042	61.2978	61.6489	57.6062	75.2176	61.5966	51.0857	45.3155	52.6129	44.3337	31.5958	25.3426	20.5284	28.7127	24.9209	20.6497	48.0733
Zm00001d001006	5.33692	5.26857	4.96443	7.23555	5.16287	5.49955	5.18747	4.97164	7.08272	6.94147	5.9338	5.23548	5.07556	5.56489	4.43194	4.70277	5.26773	4.477	3.07202	2.23068	3.62812
Zm00001d001011	0.971979	0.935919	1.98376	0.801082	0.517573	1.15139	1.45288	2.09315	1.78015	15.1411	13.0241	13.8299	11.2777	21.5682	7.88636	14.9205	13.3174	6.56648	1.03613	0.827598	0.717487
Zm00001d001012	0.60666	0.757685	0.728657	0.617698	0.954824	0.872308	0.613486	0.758628	0.741709	4.56525	3.76849	3.08517	8.10228	5.99405	8.63143	3.65705	4.11801	1.81927	0.71077	0.451154	0.508736
Zm00001d001022	0.408125	0.667828	0.667397	0.819551	0.767584	0.442622	1.10142	1.21187	0.98454	2.25943	1.56542	1.24424	0.896979	0.931104	0.395519	0.317391	0.145319	0.259748	0.448467	0.486224	0.70161
Zm00001d001023	7.91855	6.80421	7.32211	9.48416	8.00044	8.83748	7.76628	6.17718	7.31256	13.0145	5.53293	3.01292	1.08388	1.01733	0.935573	1.18518	0.886223	3.6818	4.36915	3.56716	5.78153
Zm00001d001027	0.022746	0.352083	0.68852	0.128618	0.174178	0.190202	0	0	0.112556	0	0.174166	0.264846	0.258521	0.251903	0.397945	0.774472	0.509003	1.67668	0.614831	0.074624	0
Zm00001d001039	0.243289	0.910124	1.27647	0.653949	0.603295	0.947439	0.694916	0.260234	1.15448	1.0375	0.645766	0.50126	0.66458	0.33523	0.850711	0.310611	1.4142	0.512405	0.26151	0.086164	0.474245
Zm00001d001053	0	0	0.088429	0	0	0	0	0	0	0	0	0.438766	0.887407	0.958244	1.02526	1.3138	0.675817	1.01956	0.477921	0.429131	0.078385
Zm00001d001063	0.876902	0.917891	1.18694	1.09413	0.872996	1.02636	0.736467	0.567836	0.955817	0.557391	0.463801	0.405519	0.537116	0.581466	0.360184	0.284469	0.137757	0.69374	1.68822	1.2368	0.829585
Zm00001d001065	1.45824	0.938041	0.950928	0.882231	2.03672	2.29058	1.41897	1.36456	1.40987	1.93721	1.08717	0.44561	0.811577	0.495307	0.289041	0.326512	0.359843	0.181286	0.151996	0.409429	0.979081
Zm00001d001068	3.41423	3.22215	2.5114	3.94718	2.34174	4.32089	3.05789	2.53495	3.94729	7.18803	5.47653	2.80017	3.97396	4.59872	3.08676	2.31773	1.97644	2.80918	2.05679	1.66644	3.21027
Zm00001d001074	0	0	0.008417	0	0	0	0	0	0	0	0	0	0	0	0	0	0	0	0	0.502721	3.65927
Zm00001d001076	0	0	0.135567	0.477754	0.658088	0.350435	0.072722	0.526211	0.676622	0	0	0	0	0	0	0	0	0	0.496446	5.691	5.39872
Zm00001d001078	1.14046	1.15901	1.48394	1.44427	1.52948	1.46811	2.66213	2.53202	1.76595	2.35739	3.01516	3.25634	4.08463	4.43936	2.32216	0.961851	1.27288	1.31904	0.803336	0.364585	1.41605
Zm00001d001080	17.715	17.3013	15.8115	12.9757	14.8895	14.8601	12.0939	14.6322	13.2915	14.901	16.0578	17.8907	18.6839	18.1547	11.9673	6.52121	5.5516	5.7976	4.86801	4.89871	8.17458
Zm00001d001082	21.5489	15.9155	16.3772	18.8498	16.6507	19.4048	14.3886	15.9996	17.1506	11.0164	8.64584	8.01664	12.6799	12.7737	8.97669	8.01818	5.6673	4.22866	2.51622	1.48803	6.80354
Zm00001d001083	1.20063	1.13913	1.05233	1.29554	1.32885	1.1396	1.275	1.46416	1.19745	2.52442	2.54456	3.15269	4.38155	4.30917	2.53012	1.74289	2.39215	1.8975	0.369768	0.355817	1.00198
Zm00001d001087	1.83978	2.23991	2.48884	1.86568	1.49805	1.34562	1.77645	2.4267	1.99004	0.704856	0.725502	1.17117	0.909161	1.20371	1.07303	1.10515	0.828583	0.345059	0.454858	0.439604	1.00373
Zm00001d001093	0	0	0	0	0	0	0	0	0	1.11937	0.74131	1.16706	1.68517	1.25808	0.591137	0.38831	1.05043	0.657724	0	0.14935	0.148555
Zm00001d001094	0.072218	0.064578	0.102855	0.024909	0.162069	0.036939	0.068636	0.083944	0.022228	0.07939	0.08766	0.221471	0.303241	0.262533	0.844826	1.93756	2.35956	1.19055	0.345829	0.589961	0.086517
Zm00001d001109	0.182216	0.060918	0.179092	0.194011	0.235883	0.13045	0.253181	0.603111	0.131535	0.501503	0.411926	1.35801	1.59249	1.29804	0.819611	0.519751	0.823404	0.468668	0.211266	0.072305	0.215758
Zm00001d001113	0.659727	0.542837	1.11036	0.324809	0.584398	0.629331	0.416598	0.353281	0.282536	0.292833	0.255867	0.195183	0.122885	0.119819	0.083637	0.131436	0.092939	0.080557	0.059019	0.056601	0.373998
Zm00001d001139	3.17229	2.93168	8.85612	6.4617	4.1076	3.26568	6.98899	4.63865	4.85606	2.84729	2.16837	2.86666	5.24872	3.8715	2.59868	5.49036	2.88948	9.35748	21.1089	4.18074	7.75314
Zm00001d001140	1.81863	1.08126	1.19006	1.08426	1.25124	1.67082	1.09479	1.06547	0.779233	0.032354	0.350863	0.514237	0.431086	0.339936	0.206404	0	0.10082	0.130558	0	0.128038	0.638908
Zm00001d001165	1.39782	1.13509	1.65658	0.538923	0.846147	1.30326	1.94736	2.08123	0.882623	3.52394	3.72991	2.03342	0.797667	1.01183	0.735072	0.365754	0.527131	0.530743	1.00087	1.08414	1.20443
Zm00001d001172	5.58922	7.56931	7.71124	6.40448	5.96667	5.17047	6.53614	6.87304	7.92507	2.41217	2.0342	1.95914	2.47549	1.25482	0.665441	0.628331	0.847809	1.77022	2.40861	2.33927	5.27672
Zm00001d001178	0.019271	0	0	0.138527	0.069346	0.0616	0.002562	0.064311	0.064087	0.017581	0.134019	0.02384	0.103148	0.087009	0.04916	0.132418	0.104064	9.48673	22.0215	21.4022	9.92369
Zm00001d001180	2.02008	1.51601	1.843	0.50948	0.417308	0.692314	0.239567	0.376625	0.317358	0.994184	0.345725	0.147633	0.226903	0.463228	0.905425	1.03135	1.35777	0.641986	0.592028	0.249561	0.13963
Zm00001d001183	0	0.060913	0.149768	0	0	0	0.125162	0	0	0	0	0.933556	1.31541	0.659294	1.17963	1.83679	2.47132	1.71501	0.167341	0.272339	0.290237
Zm00001d001185	1.85798	1.42606	1.38632	1.40928	1.18316	1.57597	1.58354	1.37083	1.3071	0.940262	0.034761	1.22163	1.07056	0.838138	0.851503	1.26125	0.662244	0.255265	0.252816	0.245714	0.685175
Zm00001d001188	0.045856	0.084502	0.124214	0.158756	0.211219	0.046906	0.263401	0.633357	0.438224	2.84692	2.53112	1.98237	1.04932	0.726517	0.368028	0	0.316438	1.03018	1.61069	1.4366	0.779152
Zm00001d001192	163.774	168.342	153.077	180.65	158.681	140.556	276.388	264.152	243.434	156.134	169.605	0.040959	0.037841	247.975	98.6831	89.0542	53.7362	111.866	0.042176	0.043022	176.936
Zm00001d001206	2.1911	1.45728	1.78505	1.10159	1.26159	1.23074	0.729693	0.835322	1.51958	2.72728	1.15192	1.83879	2.53821	4.39575	3.58052	0.913312	1.7586	1.28748	2.2591	1.77145	1.48973
Zm00001d001213	0.238539	0.254047	0.436699	1.53038	1.62411	1.1009	0.333538	0.385629	0.32827	0.395405	0.279719	0.313347	0.313282	0.42064	0.14621	0.172293	0.287487	0.176261	0.1773	0.144218	0.271098
Zm00001d001227	0.675403	1.25616	1.36728	0.390743	0.612705	0.417361	0.883276	0.560567	0.450893	1.03865	1.25261	0.432434	0.263752	0.337781	0.297696	0.587078	0.320417	0.601319	0.486706	0.47952	0.778052
Zm00001d001230	0.309421	0.376471	0.566826	0.924076	0.926657	0.720543	0.725636	1.86612	2.23051	0.122993	0.092327	0.192704	0.185229	0.204431	0.1707	0.241703	0.692847	0.486555	0.43065	1.36873	1.7125
Zm00001d001240	0.91655	0.958608	1.1787	0.765718	1.2188	1.03035	0.930692	1.01736	0.592614	1.75606	1.79174	1.36421	1.42393	1.78496	1.53867	0.902418	0.571431	0.652805	0.611729	0.680683	0.750966
Zm00001d001247	1.22063	1.25577	1.8498	0.267363	0.519579	1.78326	0	0	0.438321	0.159919	0	0.084735	0.152946	0.188503	0.972841	2.33616	5.43695	1.2843	1.06338	0.48719	0.213128
Zm00001d001248	1.51011	2.21555	2.84464	2.10962	1.81552	1.69748	5.186	4.79861	2.72145	2.30098	2.1396	1.41967	1.23109	1.06494	0.65694	1.04612	0.456305	0.413082	0.486037	0.451411	2.22844
Zm00001d001250	7.37312	7.27711	7.73907	6.06442	5.71156	5.46437	6.8506	7.4983	6.65046	2.93081	2.6264	3.45315	3.272	3.46339	3.79165	3.3538	3.11812	6.49912	13.8884	17.6172	10.9564
Zm00001d001256	0.935002	0.942134	0.891872	0.790153	0.61247	0.678209	0.474326	0.243736	1.46217	0	0.123945	0	0	0	0	0	0	0.114149	0.233245	0.836158	0.620674
Zm00001d001264	0.246052	0.213655	0.103756	0.091139	0.381629	0.127205	0.415075	0.347916	8.50761	0.503385	0.418741	0.038241	0.459916	0.045784	0.008282	27.2085	32.7603	0.547046	18.4648	0.34044	0.047648
Zm00001d001267	0.393461	0.393804	0.283342	0.557511	0.467198	0.403354	0.325861	0.289482	0.381112	1.14113	0.944749	0.767345	1.04157	1.5709	1.44495	1.44811	1.06702	0.836712	0.415987	0.439127	0.389609
Zm00001d001276	147.195	147.851	124.46	128.977	101.596	103.067	45.0487	50.581	96.4482	25.5679	24.3377	32.9967	43.8925	49.4136	45.8866	46.6038	41.1641	51.4628	63.427	61.384	51.9502
Zm00001d001277	0	0	0	0	0	0	0	0	0	0	0	0.179323	0.345162	0.243511	0.360384	0.360575	1.16959	1.71657	2.45001	2.64012	0.958351
Zm00001d001285	0.18447	1.01762	0.775031	0.545683	0.335675	0.408463	0.66373	0.86718	1.14514	2.5639	0.763529	1.04225	1.52164	1.49181	0.826584	0.3907	0.959526	0.672725	0.375968	0.499689	0.343542
Zm00001d001304	3.03523	2.64976	3.02869	3.07717	4.23337	2.96171	2.378	2.85148	3.46751	8.44263	5.18883	4.404	2.54143	2.26929	1.30846	2.21627	2.14431	1.66818	2.74806	1.80782	3.66808
Zm00001d001307	0.445696	0.879076	1.23537	0.786644	0.900976	0.811759	0.742253	0.73357	0.888589	5.50012	4.77138	3.26146	2.42919	2.66323	1.67694	1.57825	1.58503	0.91298	0.289355	0.276107	0.53286
Zm00001d001311	0.549941	0.424059	0.756562	0.283409	0.496739	0.499466	0.271631	0.165155	0.158654	0.102226	0	1.01989	1.57898	1.83754	4.60387	8.26139	7.24232	2.35456	1.73683	1.59477	0.880014
Zm00001d001314	0.396396	0.355477	0.08227	1.23113	0.593358	0.316886	0.625722	0.318416	1.07658	0.310128	0.028275	0.047749	0.057208	0.119022	0.078415	0.106591	0	0.021604	0	0	0.639426
Zm00001d001340	1.22255	1.06937	0.892405	0.864855	0.911865	0.818366	0.845974	0.805709	0.445274	0.700271	0.769251	0.774834	0.567597	0.278207	0.47345	0.536307	0.406878	0.104816	0.344356	0.360977	0.250654
Zm00001d001349	0.990232	0.722459	2.61441	1.35576	0.765391	0.368301	0.429956	0.705097	0.504618	0.542861	0.314518	0.601341	0.463902	0.910922	0.794976	2.9464	0.893289	0.340524	0.079147	0	0.454215
Zm00001d001352	0.175727	0.186019	0.479204	0.409086	0.432294	0.350867	0.302634	0.35927	0.408583	0	0.027502	0.078274	0.187562	0.190072	0.369283	0.776604	1.2059	0.084051	0.208877	0.127596	0.110174
Zm00001d001390	0.805391	1.09044	1.92079	0.07074	1.00595	1.14463	1.46813	1.04724	0.170638	6.67639	7.60776	4.35244	2.27022	2.13808	2.16025	0.046476	0.07302	1.19852	1.33911	0.636398	1.06821
Zm00001d001393	3.18017	2.93962	2.58315	1.72957	1.99312	1.87109	3.30731	2.80397	2.17254	1.66414	1.96249	2.05423	2.0787	1.73771	1.31536	1.27888	1.46297	2.66495	3.51737	3.49597	3.65231
Zm00001d001397	0	0	0	0.046447	0.161677	0.190213	0	0	0	2.02389	3.05633	2.27719	0.412542	0.085651	0.281629	0.463092	1.04651	0.738271	0.306374	0.30675	0.203637
Zm00001d001399	12.5477	13.3961	14.1161	10.939	13.2577	13.0944	16.441	15.3956	10.4374	28.9712	26.8596	26.261	22.4018	22.2311	19.7033	14.4204	15.2399	8.22793	6.41758	6.17514	10.9186
Zm00001d001414	0.500927	1.0988	1.76103	1.46836	1.18761	0.409121	0.121862	0.220823	0.450642	9.50378	10.415	12.6257	19.1117	22.5678	72.4945	130.914	191.509	353.876	643.12	676.577	322.477
Zm00001d001418	0	0	0	0	0	0	0	0.129245	0	0.729767	0.260267	0.352508	0.319746	0.518541	0.170526	0.328634	1.10494	0.451503	0.05766	0	0.054854
Zm00001d001425	10.7789	10.1832	10.8176	12.346	14.2591	13.4963	10.7558	10.4215	11.886	4.67871	5.02978	5.08904	4.29426	2.90253	2.36143	1.04999	1.20673	1.99938	5.42902	6.97287	9.19684
Zm00001d001427	0	0	0	0.003122	0.349149	0.063121	0.036962	0.006462	0.070487	0.002584	0.004139	0.370046	0.344562	0.301531	0.607589	2.48707	0.817099	0.163574	0.184569	0.140577	0.120171
Zm00001d001432	16.3344	15.0661	16.3915	21.9675	19.2216	18.3574	11.0931	12.6889	21.89	32.5014	42.6618	41.0927	33.8792	34.9853	17.2	16.2079	12.3695	20.4267	18.1376	17.5618	15.3305
Zm00001d001456	0.492309	0.463519	0.673789	0.476054	0.515098	0.500814	1.02293	0.861293	0.58643	2.59927	3.05267	2.08936	1.25342	1.0239	0.572378	0.482711	0.125708	0.445084	0.145584	0.172119	0.611979
Zm00001d001464	0.058226	0.084357	0.041334	0	0	0	0	0	0	0.164985	0.200482	0.587632	0.615818	0.577553	0.532117	0.329417	1.24438	0.548608	0.809199	0.060381	0.565214
Zm00001d001471	3.16114	3.09134	3.17489	2.7685	2.83963	3.03479	3.22064	3.00841	2.74646	6.09133	5.6679	4.93081	6.2242	6.7234	5.05198	4.91648	4.04857	2.68343	1.44201	1.52133	2.49156
Zm00001d001472	1.90248	1.65567	1.75597	1.34395	1.92842	1.81184	1.84993	1.9141	0.84115	3.14853	2.75313	2.03163	2.80252	2.82001	1.44195	1.38799	1.13416	1.17679	0.753152	0.733047	0.967252
Zm00001d001475	0.219045	0.519233	0.713471	0.169085	0.230511	0.201253	0.470068	0.279189	0.04563	1.14963	1.18609	0.46455	0.142246	0.164146	0.347609	0.40616	0.198574	0.147867	0.277752	0.080118	0.28838
Zm00001d001479	0.929881	0.847831	0.952387	0.677614	0.807077	0.97859	0.984015	1.21588	0.40601	1.88161	1.48734	0.895315	1.01955	1.17185	0.474246	0.246068	0.220825	0.153841	0	0	0.352168
Zm00001d001482	3.53323	3.06007	3.84335	3.14	2.62677	2.87839	1.95138	1.81218	2.58713	16.601	15.0519	21.6903	32.5236	33.9134	38.1421	56.819	58.3751	29.1647	9.79567	11.3648	5.29319
Zm00001d001483	1.67545	1.30265	1.19935	0.188179	1.13519	1.10558	1.0334	1.42813	0.201109	4.49291	3.93722	3.58171	2.9427	5.24012	7.41893	7.94592	8.8481	5.02821	4.4341	2.58465	1.91005
Zm00001d001488	0.800743	0.432948	0.823122	1.04072	0.317905	0.726888	0.526478	0.738621	1.04428	0.834806	0.9048	1.31724	2.23856	1.59241	0.706945	0.356146	0.565064	0.268536	0	0	0.341339
Zm00001d001489	0.861934	0.882626	1.71126	0.269563	0.66767	0.960695	0.696926	0.562522	0.103617	0.315804	0.518084	0.48264	0.293421	0.399458	0.265501	0.127892	0.116262	0.47806	0.449835	0.416663	0.43237
Zm00001d001490	9.66097	8.20065	9.7746	6.87619	7.84818	9.76518	5.90482	6.39002	6.99999	13.9582	12.1397	18.4628	30.2344	30.1279	26.676	32.5042	28.3441	15.7153	4.5609	4.00555	4.70502
Zm00001d001491	1.68946	1.6549	1.15846	1.14199	0.918959	1.34224	0.656812	1.11686	0.904039	0.825403	0.791844	0.966118	1.04648	0.486413	0.855074	0.433757	0.853647	1.24491	1.25626	0.877962	0.625094
Zm00001d001492	0.725621	0.488243	0.623597	0.429204	0.810182	0.720099	0.587174	0.44941	0.322289	2.00582	1.56433	1.11846	1.23075	1.19735	1.06669	1.34073	0.779356	0.227001	0.12601	0.101462	0.405909
Zm00001d001493	0.719631	0.077221	0.157275	0.081453	0.073587	0.461198	0.076187	0.160045	0.983235	0.082651	0.156256	0.126787	2.81993	0.128765	0.18434	0.233101	0.213025	0.190393	0.070693	0.089526	0.053753
Zm00001d001497	0.699224	0.617272	0.81945	0.531959	0.900505	2.10445	2.55575	1.98259	0.881846	8.02168	2.68499	4.11458	1.81273	6.54087	1.3617	4.67225	3.69227	0.618592	0.33713	0	0.550757
Zm00001d001500	1.89551	1.49486	1.7495	1.53611	1.33357	1.71529	0.562877	1.3176	0.948986	1.42567	2.05858	3.02468	2.75356	3.23566	3.12938	1.94815	3.62767	2.91102	6.01173	5.92561	0.432126
Zm00001d001505	0.605751	0.583785	0.769164	2.0562	2.05972	1.602	0.791369	1.80647	2.8326	0	0	0	0	0.035382	0.035847	0	0	0.158721	0.568717	0.662715	0.89764
Zm00001d001512	0.204156	0.123808	0.042706	0.236057	0.067143	0.273836	0.091896	0.429576	0.354769	0.772306	0.796625	0.355508	0.641768	0.766739	1.33334	0.920298	0.618379	0.942455	0.145176	0.080716	0.166746
Zm00001d001513	4.5429	5.24507	4.13763	3.51129	3.37146	3.22484	1.94064	1.96077	2.93716	4.09008	4.55386	8.2299	11.0347	8.97986	8.70429	9.58783	8.37833	4.5781	2.00834	1.49614	1.87464
Zm00001d001516	0.088689	0.086732	36.7589	0.106923	0.101139	0.097147	0.105115	0.094916	24.5623	0.108677	0.100939	0.078199	0.080711	0.100692	0.094161	0.127403	274.873	138.913	0.102005	38.19	0.101499
Zm00001d001520	0.26492	0.437579	0.420472	0.318341	0.327372	0.263927	0.401835	0.601764	0.45022	0.773967	0.507726	0.526402	0.527178	0.69191	0.794443	0.941713	1.00176	0.45827	0.689496	0.79093	0.623195
Zm00001d001548	1.18753	0.552958	0.22245	0	0	0.463454	0.419105	0.629101	0	0.022476	0.111715	0.27196	1.01128	1.00043	0.689	0.140536	1.42739	0.421029	0.162195	0	0.282951
Zm00001d001551	2.98369	3.30136	4.10619	1.52721	2.1397	2.5235	2.81331	2.69279	1.80012	3.78814	3.38668	2.82959	2.62996	2.69044	2.48622	1.95635	1.82167	2.02296	2.14997	1.67705	2.11887
Zm00001d001566	2.63676	2.27476	2.75865	1.75646	2.33003	2.68793	2.78342	2.20046	1.5941	5.009	6.14012	5.82551	4.75036	4.49623	4.958	4.41532	4.38759	2.50034	2.41272	2.48467	2.43948
Zm00001d001574	0	0	0	0	0	0	0	0	0	0	0.050081	0	0	0.045697	0.50556	1.17997	0	0.352925	0	0	0
Zm00001d001577	5.13643	2.82449	2.52993	5.14209	4.36435	4.22192	3.67701	2.70833	3.6939	7.98837	7.35007	7.41268	11.138	11.753	7.66525	2.96103	4.58888	4.51175	1.48421	2.06177	3.11367
Zm00001d001580	2.07195	2.41874	2.86051	1.74795	3.57209	2.002	2.97529	2.90109	2.45177	3.8085	5.07158	6.02723	4.15654	3.08702	3.52139	6.51596	8.69652	2.90751	2.63812	2.13234	1.32606
Zm00001d001600	1.02863	1.88471	2.87365	2.14244	3.11017	1.88973	2.22049	2.16999	2.14501	0.825511	1.02045	0.945539	1.45668	1.1701	2.71371	3.48179	0.973507	1.33173	1.93133	2.53584	1.52613
Zm00001d001609	2.55443	1.82722	1.59028	1.35021	2.06354	1.84876	1.31263	1.63108	0.830379	0.549285	0.598387	0.816245	1.08835	0.782352	0.876059	0.62023	0.92189	0.415604	0.806911	1.0887	1.55385
Zm00001d001639	0.537833	0.302985	0.296915	0.498386	0.586511	0.51651	0.08395	0.544708	1.04207	0	0	0	0	0.059384	0	0	0	0.487301	0.119593	0.114279	0.217802
Zm00001d001656	0.543864	0.661628	1.00806	0.562586	0.506564	0.508169	0.545507	0.711793	0.578267	3.30034	2.852	1.96618	1.1338	1.28126	1.2232	1.01052	1.01105	0.745303	0.31748	0.316924	0.464223
Zm00001d001666	0.605355	0.697783	0.717996	0.349583	0.436039	0.696164	0.072502	0.161752	0	0	0	0.46354	0.524986	1.27591	0.752785	0.215335	0.513005	0.08417	0.15479	0	0
Zm00001d001668	3.42741	0.665193	0.002512	0.031686	1.32019	3.71424	3.56852	0.031431	0.024976	1.88242	0.682989	0.412472	0.001291	0.350732	0.02854	0.042355	0.878945	1.09151	0.024272	0.866251	2.01611
Zm00001d001672	0.780456	0.591507	0.385702	0.590646	0.700659	0.602372	0.710625	0.595966	0.751406	1.23662	1.71739	1.34547	1.53296	2.06263	1.00249	0.432347	0.380154	0.138677	0.073828	0.222877	0.398136
Zm00001d001673	0.389241	0.518437	0.811892	0.199935	0.547917	0.829735	0.658715	0.456691	0.227703	0.328677	0.420881	0.535574	0.543729	1.19021	1.13365	1.31992	0.598775	0.334466	0.279859	0.047368	0.272327
Zm00001d001677	0.035856	0.165185	0.339617	0.206891	0.289024	0.219084	0.068653	0.191457	0.305263	1.05707	1.08784	0.992156	0.693662	0.245663	0.215527	0.152928	0	0.159404	0.117363	0.235275	0.195018
Zm00001d001686	1.49491	1.6983	1.86586	1.51396	2.54514	2.33033	1.09082	1.14957	0.8499	0.185828	0.714119	0.451196	0.691028	0.411429	0.494923	0	0	0.514204	2.02289	1.77342	1.24244
Zm00001d001688	15.2144	17.8935	13.451	14.8121	8.88165	10.3946	10.93	9.09402	16.961	1.078	0.865681	1.57228	2.39737	2.51464	2.4188	0.740698	0.090031	0.862539	3.28666	3.51392	7.30377
Zm00001d001694	13.2107	12.2136	8.88608	6.16943	4.40997	6.9311	2.33649	2.04269	4.26575	0.322412	0.141375	0.333974	0.805699	0.712803	1.04314	1.38112	3.12691	17.2842	40.4535	44.1487	20.9706
Zm00001d001696	0.159445	0.152311	17.5901	17.299	17.4276	15.7214	0.15405	0.167556	22.6696	0.178752	8.39012	0.076153	10.6957	0.109105	0.095341	12.6737	8.12796	0.195238	0.167028	2.67096	12.3063
Zm00001d001700	8.68236	9.36324	8.82314	9.23435	7.88187	6.84414	5.44903	6.27676	7.80877	2.73253	1.87664	1.92424	2.28117	3.39628	2.88389	2.3151	1.98659	1.84871	1.65958	1.83104	3.23731
Zm00001d001709	6.94004	6.34119	8.1979	6.64783	7.60428	7.85114	5.16373	5.24646	6.10191	26.4788	16.1798	11.3459	12.0626	11.9206	10.4921	9.76717	6.72953	4.47318	4.68012	3.89311	4.7511
Zm00001d001711	3.34721	3.05313	4.35646	4.75974	4.60112	3.13633	2.4924	3.09325	3.27826	2.5255	1.87079	4.13888	11.5314	12.5721	8.31012	8.12682	10.575	3.30916	0.423721	0.208425	1.25888
Zm00001d001714	3.4963	3.06854	3.69769	4.13595	3.21108	3.28578	3.77972	4.7481	5.50462	1.91993	1.64869	1.4386	1.5521	1.78427	1.57902	1.30081	0.826249	1.59424	1.87371	1.44151	2.76323
Zm00001d001721	1.21291	1.07688	0.937987	1.19739	1.0545	0.915086	1.25401	1.08018	1.33708	3.18341	2.87848	3.48488	2.97833	3.02941	4.23707	7.5692	9.6837	5.15241	5.07361	7.50383	4.57488
Zm00001d001745	0.382859	0.303914	0.373746	1.06121	0.262144	0.352508	1.15947	1.01461	0.090088	0.678526	0.431661	0.336739	0.267825	0.547179	0.103524	0	0.566055	0.004021	0.227546	0.307672	1.0854
Zm00001d001747	3.83063	3.70146	4.09868	3.66495	3.50292	3.51446	3.1601	2.95504	3.17693	8.43711	8.90484	8.34975	7.86209	8.60193	6.85419	4.47083	4.44564	3.53788	1.28609	1.50444	2.41931
Zm00001d001748	0	0	0	0	0	0	0	0	0	0.10154	0.06417	0	0	0.058552	0.744678	1.47105	1.89014	0.459215	0.597774	0.813688	0.286637
Zm00001d001754	6.29274	6.37405	4.76707	3.51735	4.28291	3.39671	3.95339	4.20273	3.31851	7.30516	6.51934	5.1969	3.31299	1.94108	1.1191	1.04676	1.51557	1.98619	0.535893	0.472056	2.3178
Zm00001d001756	11.1658	10.0794	7.29296	11.9216	14.5785	12.5943	27.6404	34.7297	25.4497	37.6226	40.1088	45.0346	51.929	60.9684	60.7999	62.5048	60.0655	47.3575	37.349	36.6857	27.4678
Zm00001d001759	0	0	0	0	0	0	0.037678	0	0	0	0	0.951683	1.36049	0.536307	0	0.011191	0	2.20897	0	0.014347	0.027828
Zm00001d001760	0.637482	0.678783	0.577539	0.842549	1.29776	1.08738	1.50417	2.38104	2.12341	0.900388	0.715431	0.698841	0.904378	0.845197	0.647835	0.366922	0.148168	1.28475	2.48487	2.8134	2.61031
Zm00001d001763	1.29921	1.40339	1.4641	1.04976	0.962234	0.970985	1.74135	2.37237	1.47274	2.55607	3.97	3.55052	2.2856	2.32452	3.02142	3.19717	1.45759	1.96622	1.2512	1.55006	1.78988
Zm00001d001765	16.5395	16.9875	20.3432	13.3901	14.0132	16.8149	19.2407	18.2342	13.6951	25.0664	28.1139	24.6097	18.7652	20.3097	25.9673	37.2956	32.9779	15.532	8.53225	7.3616	11.7891
Zm00001d001766	52.879	62.3134	68.0275	52.2321	50.8374	45.9081	57.0441	72.8423	62.6329	75.4792	65.6773	77.3535	93.5898	94.4331	162.125	268.678	262.862	136.76	99.4365	82.8963	69.8198
Zm00001d001767	0.522499	0.37244	0.626347	0.320624	0.528904	0.616144	0.423908	0.36419	0.278579	1.51588	2.60094	2.63368	1.47891	1.10822	0.554906	0.320093	0.539769	0.409052	0.093511	0.092581	0.206708
Zm00001d001771	3.20975	2.88345	3.16438	2.20981	3.34008	3.61082	5.20312	4.6448	2.57948	5.75032	5.78484	7.29739	12.2014	10.4627	5.02888	3.04945	3.94454	10.7268	8.90558	7.49582	7.19385
Zm00001d001773	5.92891	5.47029	5.31328	3.94146	2.89841	3.42614	1.09266	0.739299	2.63425	0.773427	0.582242	0.541697	0.789542	1.1088	1.27885	1.72167	1.32823	1.0236	1.66833	1.14007	1.05077
Zm00001d001774	332.832	338.872	228.566	204.188	135.292	159.566	72.0123	88.5139	164.208	30.2854	35.9581	31.1588	23.8274	25.846	27.1405	37.2454	52.2829	96.4189	132.864	122.46	98.4691
Zm00001d001779	1.97643	2.56239	3.99636	2.55177	2.53701	2.35704	2.66189	2.96457	2.89957	0	0.083646	0.256455	0.141188	0.112975	0.174293	0.152654	0.278324	0.402372	1.09831	1.2185	1.74404
Zm00001d001780	4.40814	4.39842	4.67648	4.05937	4.44028	4.59585	4.35608	4.7146	3.51017	6.70698	6.66544	5.97891	5.84902	6.65712	7.7635	10.4986	10.1881	4.11968	2.00681	1.83669	2.95775
Zm00001d001781	10.2228	10.9655	12.401	9.86284	12.2302	11.3912	11.2353	13.2234	10.3491	18.7885	19.5224	14.0598	9.31237	9.03731	7.5397	7.49923	5.68364	5.28888	4.36818	3.90767	6.81986
Zm00001d001784	45.4985	45.8746	50.1997	38.9867	32.0138	37.0472	25.9443	23.1866	31.8598	15.7318	12.4824	8.04623	5.05607	5.43419	5.81553	7.26417	6.93069	5.91252	7.50477	8.4524	17.9345
Zm00001d001786	1.18505	1.16792	1.31815	1.02464	1.33543	1.3226	0.766948	1.12661	1.07011	0.809142	0.670794	0.410347	0.619634	0.613775	0.437964	0.466501	0.240067	0.445288	0.587388	1.06442	1.09423
Zm00001d001787	19.8466	19.9669	20.81	12.6748	15.3817	17.0365	16.1402	16.3319	12.6255	10.303	13.2045	16.3027	18.5162	22.1927	19.5686	18.6648	20.574	11.5116	5.92925	4.48045	9.24671
Zm00001d001788	9.37936	8.96538	9.5558	10.1444	11.0334	9.40199	9.91198	9.34857	9.75096	15.8697	11.9106	8.87079	8.22808	8.83351	8.03594	9.44391	8.68984	7.71787	5.48471	4.69403	8.15963
Zm00001d001789	15.1977	15.7691	16.9161	11.2053	19.0218	16.6405	15.5763	17.6544	18.885	11.6072	12.2158	6.57808	7.02771	9.00429	8.23816	6.07964	4.30576	7.09893	8.36763	10.4919	14.37
Zm00001d001790	8.65531	8.11894	9.93542	5.92544	7.16782	8.56408	8.13654	7.46574	6.1611	11.6234	11.672	9.91734	8.72327	9.41927	8.51093	9.37547	8.61889	6.42084	4.17132	3.61105	5.52397
Zm00001d001797	3.40453	2.91265	3.04727	2.70016	3.08246	3.19961	2.78785	2.31975	2.15739	6.0143	4.893	3.84959	2.45842	2.59972	2.25669	1.49481	2.21468	1.04818	1.16864	1.10884	2.00618
Zm00001d001798	13.9936	15.0561	15.6089	11.8327	12.6626	12.7689	11.8535	13.4127	12.2788	11.3536	14.2342	14.5472	14.6186	13.0198	10.7851	11.0179	8.9426	8.17572	6.23069	6.30295	9.33757
Zm00001d001799	7.04234	6.83945	7.55517	5.49801	7.08788	6.84361	6.9004	7.13801	5.13003	10.4919	13.8024	10.5728	4.81541	4.08441	2.71031	1.65804	2.01739	2.8931	3.36565	2.92127	4.4959
Zm00001d001800	16.8662	14.2535	16.9558	17.3008	21.008	18.6593	16.0828	17.8854	16.9926	10.8526	11.6781	11.9334	17.6524	15.0611	8.38665	7.70931	5.71138	8.04047	7.50331	7.82393	12.0105
Zm00001d001802	4.25706	3.76934	4.86943	2.6963	4.12418	4.10009	4.17681	4.16361	2.32275	2.58238	2.88517	3.29365	3.57187	3.26772	2.81191	2.04767	1.28321	2.82253	3.59894	2.80896	3.51129
Zm00001d001803	1.72538	1.59705	1.83631	0.845957	1.11638	1.67839	1.48742	1.53294	0.814382	1.90436	1.86858	1.68064	2.05511	2.0902	1.48874	1.53891	1.2301	0.778424	0.266926	0.303331	0.604149
Zm00001d001804	0.455985	1.37057	0.618126	1.30359	1.94939	1.71368	0.891048	1.37225	1.451	0.576365	0.440385	0.434641	0.580099	0.773716	0.637741	0.418785	0.54945	0.283307	0.372808	0.581096	1.4888
Zm00001d001806	9.36361	6.87037	7.53092	7.50436	8.82427	10.6363	4.78263	4.85653	7.41773	5.58642	2.76775	3.26119	2.99494	3.96824	4.71291	3.93774	4.18714	3.59378	4.48893	4.53119	3.79024
Zm00001d001807	8.73503	9.06042	9.90826	7.733	9.24801	8.23626	5.75199	5.48641	6.28169	9.30417	9.53163	12.0926	13.9411	13.6878	13.8633	15.8452	16.4787	10.1111	5.94247	6.40017	6.43311
Zm00001d001808	7.94052	7.17199	7.83669	5.91874	6.9416	7.78192	6.64568	6.72082	5.53151	13.8992	16.2523	14.6958	14.0061	14.9673	10.6525	7.78398	8.56655	6.19035	2.8784	2.06086	3.84034
Zm00001d001809	12.5317	12.1599	12.5697	9.44232	10.0453	11.8831	11.5706	11.8295	9.59722	17.5794	16.1082	12.2225	11.3566	11.8953	12.8134	13.0641	12.1328	8.14893	6.4098	5.26902	8.66582
Zm00001d001810	1.88901	1.17001	1.87233	0.956156	1.9082	3.1667	2.28048	1.75764	1.77067	5.15436	2.25222	0.728486	1.3926	1.52399	1.89892	2.7496	1.4629	0.830783	1.11526	0.526925	1.734
Zm00001d001811	6.42801	6.47936	7.79377	8.03559	8.20206	7.68113	13.2357	12.5947	9.31448	4.13782	3.85921	4.70423	7.82721	7.22728	6.81798	10.4135	7.16334	7.03737	6.59183	6.52271	10.1098
Zm00001d001812	21.7929	21.6483	24.4503	27.5243	30.5684	25.2135	31.4202	33.1189	30.5934	4.70802	4.80623	4.52606	5.04957	4.85804	3.94924	3.53074	2.54549	5.02607	8.9184	16.8869	29.743
Zm00001d001813	10.6135	10.1097	11.9881	12.705	14.9582	13.8224	15.6026	16.1233	13.5766	11.8261	10.5603	11.6329	13.415	12.5108	9.19746	7.81586	6.25352	7.023	7.11802	6.35699	10.9143
Zm00001d001814	30.6543	28.4523	30.6625	30.7515	29.2776	29.876	29.4071	30.333	30.6179	41.6159	43.7982	43.6432	46.0574	46.6303	38.3394	40.9792	33.0583	26.5059	16.1998	15.358	22.5283
Zm00001d001818	0.220347	0.277774	0.235276	0.080187	0.09335	0.105825	0.099782	0.09894	0.049298	1.94576	2.44631	1.67457	0.107231	0.057386	0.093022	0.292299	0.119941	0.334309	0.307332	0.189807	0.174182
Zm00001d001819	0.953817	1.19349	1.35379	0.800134	0.829397	0.962334	0.77578	0.765962	0.869353	2.27212	2.46704	2.26336	1.47314	1.66006	1.63201	1.87077	1.42412	1.23378	0.5242	0.562866	0.816503
Zm00001d001820	75.23	74.7639	80.6773	92.3359	112.508	104.526	29.3894	54.9814	87.1317	1.07255	0.711563	3.09888	3.61258	4.31109	3.77346	1.04181	1.22938	11.7721	26.7134	117.373	119.213
Zm00001d001824	9.99772	10.7422	12.3113	7.41806	9.04875	9.67194	7.14044	7.51495	6.80968	10.7286	11.2733	10.2102	7.76141	8.36089	15.3755	24.1112	25.491	6.06889	3.88606	3.61586	5.92521
Zm00001d001825	4.41674	4.46641	6.00711	6.29784	6.17183	6.00583	4.03166	3.9077	5.35045	1.35303	1.3052	0.882361	0.809228	0.634532	0.565417	0.815882	1.30029	2.11065	5.0106	5.93414	4.85769
Zm00001d001826	30.2621	34.6632	37.9566	32.3643	29.8464	29.3015	30.7567	35.5413	41.893	2.79494	2.85075	2.22538	1.7511	1.93443	1.78948	1.3667	1.35066	4.26139	10.0388	12.7589	21.8854
Zm00001d001827	9.80522	8.71199	8.72736	7.92889	8.79402	9.60098	9.03025	7.92695	8.21832	9.31508	8.51518	7.15818	5.84071	6.51742	5.56066	5.08298	5.42858	3.00183	2.40193	1.97446	5.25536
Zm00001d001828	2.09661	2.08784	2.74447	1.2929	2.22818	3.04602	1.46021	2.25315	1.94207	4.17763	4.73836	4.26045	2.87893	3.18975	3.03462	3.37048	4.3917	1.99472	1.43039	1.60338	1.48265
Zm00001d001830	11.4566	10.7729	11.2648	12.1704	10.9436	10.2533	8.2169	7.13463	8.90465	4.76351	5.28831	6.65244	8.13269	8.3063	6.30856	4.27041	2.82919	3.88921	3.97287	3.58455	6.10152
Zm00001d001831	4.80877	4.9844	5.5997	3.80118	4.17857	4.59514	4.72955	4.54881	3.82557	17.871	15.68	11.253	6.13212	6.11354	5.89301	7.78801	6.42937	5.97464	5.11579	3.51791	4.60872
Zm00001d001832	1.18567	1.07905	1.18051	0.936429	0.690026	0.915476	0.692873	0.677584	0.778649	7.53027	9.23878	8.70693	6.87787	6.35484	7.37915	12.6358	17.4636	11.1754	8.40548	4.8861	3.38357
Zm00001d001834	6.07372	5.13518	6.95838	6.16161	5.14432	4.96923	4.85465	6.38042	6.70704	4.04142	3.71503	3.23873	3.02511	3.26171	3.03433	3.45463	2.95816	2.29503	1.78833	1.53852	4.13493
Zm00001d001837	13.6362	12.5909	13.9017	10.2759	11.3914	12.0676	7.99909	8.33671	8.21647	12.3778	12.0382	15.314	21.5773	21.5661	17.3875	17.4515	19.6819	16.5899	14.6147	13.9062	9.956
Zm00001d001839	1.03959	1.51154	1.41652	1.46006	2.42869	1.53516	3.24533	3.2854	2.12999	0.851799	1.73491	3.47096	4.30128	4.28123	6.124	9.27181	7.41184	5.36861	8.78209	10.5521	5.8699
Zm00001d001841	12.9587	12.5792	13.4605	12.5788	13.8929	13.5554	11.7043	13.9816	12.9865	14.7191	13.0361	15.5921	20.4792	18.4364	11.9993	8.28853	7.316	8.49666	6.99263	6.50179	9.28231
Zm00001d001843	24.5991	23.0814	24.1359	29.899	27.6901	26.0961	20.2349	23.8264	29.5118	68.5129	63.6055	82.8599	107.006	108.206	92.7689	85.6164	100.946	84.5866	71.9211	77.8542	47.5524
Zm00001d001844	3.13376	3.15584	3.84956	2.27808	2.15675	2.76171	2.43882	2.15591	2.20649	0.729225	0.862218	0.940045	1.17518	0.969063	0.747231	0.910397	0.743894	0.543758	0.222088	0.166864	1.08522
Zm00001d001846	5.54805	5.00527	5.39828	4.76632	5.25546	5.32475	5.31888	5.55186	4.7615	7.44098	8.86386	8.99262	9.05933	9.5311	7.66736	7.94652	6.26416	4.14373	2.3263	2.46124	3.97276
Zm00001d001847	6.12537	6.10694	6.70387	7.26776	6.98353	6.88948	9.51368	9.39134	8.76572	3.27333	2.89585	2.18616	2.07014	2.35718	2.42885	2.64523	1.88449	2.47086	3.06183	2.9778	6.47242
Zm00001d001848	1.51818	1.63884	1.67737	1.30778	1.34832	1.6043	1.91518	1.63947	1.28832	1.90246	2.08487	1.71442	1.30054	1.47085	1.6093	2.04863	1.89824	0.93476	0.618879	0.511569	0.904746
Zm00001d001849	14.0463	14.1584	17.252	13.721	15.6748	16.0085	14.5511	17.5335	15.5264	22.4304	28.5233	25.2679	15.2994	13.7412	9.22225	9.56234	9.69727	7.5824	8.26034	7.1141	9.0957
Zm00001d001850	1.75249	1.60013	1.97332	1.22755	1.62067	2.00068	0.750207	0.878603	0.85519	3.58417	1.11899	3.62527	10.3854	11.372	21.7584	43.2455	46.9423	22.3384	12.6089	10.0818	3.92799
Zm00001d001852	0.419568	0.684194	0.938202	1.86935	1.92471	1.07356	4.72384	4.73451	3.86443	0	0.0393622	0.112783	0.101345	0	0	0	0	0.120025	0.398063	0.836027	3.97006
Zm00001d001855	2.16742	2.43413	2.64055	1.86162	1.77494	1.90758	1.62679	1.57205	1.4472	1.95356	2.29836	2.06049	1.56767	1.33108	1.17857	1.22524	1.09432	0.831342	0.551621	0.380684	0.779806
Zm00001d001856	29.7311	25.3577	29.5739	20.9417	25.8683	26.601	23.6859	24.3021	20.3158	78.1482	71.2182	100.857	111.252	107.353	112.975	150.355	178.763	106.879	25.978	24.5741	21.7802
Zm00001d001857	64.4945	71.8861	82.6628	130.659	167.601	134.269	50.6678	90.0996	138.183	73.2898	57.8058	79.0879	80.7815	94.3651	96.9291	48.698	43.65	170.265	395.679	489.794	270.491
Zm00001d001858	0.496524	0.384184	0.387064	0.567451	0.613485	0.574161	0.764326	1.10383	0.818489	2.40713	1.79025	1.22873	0.979964	1.14747	1.64235	1.95408	1.95862	0.768098	0.118961	0.169684	0.44336
Zm00001d001859	8.38775	8.3003	11.2224	3.49402	4.76214	7.76251	8.03935	5.25781	7.3175	10.1246	9.77863	6.49415	7.92724	12.2204	12.6559	16.8804	15.606	7.68901	3.24077	2.70112	5.50507
Zm00001d001860	60.8044	61.699	66.3932	75.491	79.0403	69.1437	64.4892	68.6417	77.266	8.29122	6.00417	6.10812	8.32617	10.3109	8.26741	5.78024	7.06125	9.71615	17.4845	21.8386	49.6426
Zm00001d001861	4.5167	5.17102	4.85434	5.45711	4.65945	4.31945	4.61552	4.2642	5.0699	1.55909	1.24873	1.07519	1.42472	1.35003	1.22243	1.08114	0.940195	0.973743	1.50635	1.3616	3.02675
Zm00001d001862	110.578	124.375	136.255	149.582	130.963	104.113	97.6169	138.564	163.183	18.608	20.4862	25.7111	45.7523	50.7835	33.1938	29.2344	48.3013	51.5256	78.3896	79.1118	88.5812
Zm00001d001865	4.55468	3.79918	3.22374	3.50037	2.35105	3.17367	2.69141	2.99977	3.22707	12.073	10.7964	15.1137	22.4513	24.531	17.775	14.3685	20.9248	16.9483	20.5223	26.213	16.2884
Zm00001d001866	5.21606	4.93439	5.70512	4.52975	5.05007	5.34373	6.74844	6.06252	4.69214	1.03105	1.22042	0.98034	0.832801	0.847961	0.678766	0.759697	0.91379	1.03994	0.758246	0.657801	3.69418
Zm00001d001868	25.6924	25.7201	27.7497	22.7103	22.9878	23.8688	19.459	21.4175	21.3732	21.4981	24.5109	21.7034	14.8154	15.9809	21.8849	31.7429	26.4702	19.4188	17.6199	17.137	18.5151
Zm00001d001869	6.02464	6.26786	7.1213	4.44492	3.94733	4.44709	3.34997	3.41621	3.93251	2.88303	3.12966	4.59541	5.17703	4.88177	4.19584	5.09962	4.29045	2.05581	0.811082	0.565649	2.23147
Zm00001d001870	15.0465	16.0462	18.2321	17.2099	17.042	15.0133	13.5844	14.4625	16.0108	16.965	15.472	15.9098	16.2164	14.9379	11.6235	9.8515	7.23763	13.0864	15.9267	15.7285	14.526
Zm00001d001871	0.871341	1.04863	1.28377	0.935453	0.942338	0.899524	1.01381	0.817552	0.743346	0.480974	0.425607	0.494351	0.99153	1.29095	1.34116	2.1903	1.75632	0.986364	0.079692	0.172386	0.504456
Zm00001d001877	6.65979	6.2842	7.18665	7.23609	7.37085	7.24221	6.92869	6.88556	6.46056	8.51947	9.57208	10.6862	11.6256	10.7047	16.9459	29.5706	27.2909	17.7425	27.2395	31.859	17.3612
Zm00001d001879	5.90598	5.48607	6.71886	6.45963	5.81099	5.34891	8.4782	8.74411	7.52273	0.806253	0.569811	0.389124	0.363276	0.367523	0.325698	0.233948	0.181469	1.81041	2.71688	2.37726	6.25997
Zm00001d001880	13.95	13.9657	14.1238	11.6713	11.9883	12.1619	12.2714	13.1035	11.4523	11.9899	14.1032	15.9984	17.6885	16.9913	11.9018	9.06486	9.69312	8.92888	5.04987	5.87568	9.41477
Zm00001d001881	23.5628	25.1064	28.1196	10.1384	23.1855	22.7698	21.7842	21.6808	24.3372	10.7739	4.95729	29.1176	51.1841	21.6713	33.7345	45.1243	46.7875	25.5307	21.2758	35.6253	24.4018
Zm00001d001882	9.1066	9.40521	12.9022	6.92584	5.92852	7.07833	7.64697	7.42972	6.67029	2.71859	2.91353	3.58552	3.78318	2.53789	3.96618	5.91926	5.1444	2.0437	2.98468	3.29486	6.08831
Zm00001d001883	85.4808	80.9691	76.5601	59.6489	54.9099	70.5874	52.206	50.8551	51.0976	145.451	122.009	102.765	84.8845	78.2673	89.1654	90.2408	84.5131	53.4382	40.8087	35.7796	40.9299
Zm00001d001884	7.20103	7.10437	8.05789	5.83307	6.58175	6.95798	6.60928	6.67332	5.7443	5.24586	5.76852	4.7095	4.69877	4.5686	3.2902	3.37485	3.28397	2.80587	1.99752	2.00626	4.2646
Zm00001d001885	1.5187	0.890316	1.0846	1.90882	1.59658	1.83851	1.11034	0.50477	1.5487	0.0871	0.295374	0.29684	0.482903	0.386982	0.291342	0	0.110243	0.298216	0.136946	0	0.670268
Zm00001d001895	5.688	6.02099	8.09592	4.87661	5.98866	5.71365	5.57966	5.70619	4.43058	5.60522	6.40597	9.27187	4.98613	5.47003	4.71677	5.3901	4.36082	3.75136	3.36585	2.86179	4.22426
Zm00001d001896	23.8019	23.8732	34.9831	16.8146	17.1124	20.4074	32.7908	23.8894	19.1614	51.1954	38.7845	21.7029	10.2598	10.3721	7.42624	6.56581	7.24397	5.35229	3.80378	4.073	12.7687
Zm00001d001897	3.14906	3.26104	3.6221	2.70275	2.66746	3.09661	3.37967	3.11235	2.74681	4.59568	4.37893	4.09845	4.48427	3.65523	2.52123	1.92898	2.30407	1.58854	0.713971	0.664277	2.07449
Zm00001d001898	2.93542	3.6793	3.98277	2.77896	3.40575	3.45056	3.33638	3.21851	2.21331	3.12627	2.88932	3.0579	2.47902	2.52613	2.43298	2.29228	1.83967	1.87863	1.92932	1.85721	2.43414
Zm00001d001899	7.85523	6.97343	6.8938	5.17327	5.98332	6.71228	7.08025	8.96763	6.81631	9.74714	13.2468	12.2856	9.79448	8.45133	4.69884	2.37349	1.70922	2.35188	1.79409	2.62919	4.96162
Zm00001d001900	0.484012	0.397415	0.672812	0.777115	1.31232	0.888706	0.564875	1.14906	1.13581	0.641271	0.902498	1.05061	1.08029	1.16614	1.45805	1.98418	1.48728	0.464297	0.169765	0.491273	0.768973
Zm00001d001901	6.81864	6.00863	6.52449	4.87525	6.06732	6.74701	7.20449	6.23701	6.80918	8.17051	9.07399	8.04647	8.37441	8.98283	6.02023	4.11088	4.11908	3.9201	3.93583	4.15454	6.21053
Zm00001d001902	2.43743	2.29152	2.1915	2.17873	2.33667	2.48468	1.74074	2.55307	2.64456	1.43711	1.50816	1.01255	0.795259	0.713221	0.262443	0.084083	0.29863	0.454359	0.926536	0.744606	0.967067
Zm00001d001903	18.5665	17.4823	18.9754	14.7778	14.4723	15.2433	14.1878	14.7366	15.12	6.42931	8.1414	7.55144	10.4691	9.33643	6.73181	5.77948	5.06477	4.78042	4.02326	5.31129	9.17758
Zm00001d001904	0.196487	0.245884	0.253833	0.108197	0.285553	0.041838	0.231322	0.24299	0.104537	1.15254	1.34648	1.26844	1.01009	0.463337	0.380047	0.632417	0.896158	0.266436	0.229278	0.210071	0.26762
Zm00001d001905	12.9272	14.7895	15.7949	14.0458	13.7443	12.6401	12.2048	15.4023	17.582	6.71655	7.84674	7.20728	7.18474	6.0933	4.10762	4.31994	3.94253	6.1318	8.6777	9.07961	11.0731
Zm00001d001907	67.0368	75.8504	76.6439	36.8841	29.7856	36.4432	11.4353	18.6465	31.032	11.0526	11.0495	11.4554	11.4523	12.7066	9.23032	9.63891	13.9607	20.3162	28.0033	24.13	16.2823
Zm00001d001908	28.3361	22.9672	32.0778	25.4025	32.8535	30.984	24.2912	22.5514	20.7287	22.2219	16.3249	16.8017	24.7099	22.7036	13.1918	12.5415	11.7376	14.2692	13.4467	10.1871	17.7222
Zm00001d001909	33.9281	33.18	34.8354	33.9863	32.6168	32.0631	38.3734	36.7933	31.8525	24.9286	22.1609	17.3781	15.9483	19.0873	20.1224	20.7791	21.7874	22.1232	27.1637	26.2633	30.21
Zm00001d001910	1.26996	1.16386	1.8285	1.48556	1.69807	1.54911	1.68487	1.56346	1.30141	2.3045	2.04491	1.4749	1.52499	1.88779	1.58005	1.44546	1.03036	0.739035	0.558841	0.388187	0.872165
Zm00001d001913	136.616	130.47	115.88	130.744	122.701	120.716	120.917	123.084	119.242	115.633	116.113	121.71	125.848	113.111	85.7661	80.0138	78.4881	82.6118	72.7411	69.2787	99.9477
Zm00001d001914	29.775	29.4759	31.6744	27.7539	28.136	29.6321	26.2027	25.7088	25.4113	25.1747	19.0153	12.7828	12.1174	13.4695	10.6465	6.66388	4.39477	9.41436	12.6627	11.3322	18.2026
Zm00001d001915	51.2847	46.5256	60.2885	34.3368	33.4894	36.4085	23.9278	27.82	29.0229	90.1258	30.1564	109.926	76.334	62.9094	40.4609	47.5723	45.1778	37.0355	38.9049	33.0548	31.6432
Zm00001d001917	0.912823	0.962164	1.19754	0.953911	1.07994	1.10286	0.591336	0.680315	0.745011	0.98747	1.24287	1.01538	0.923898	0.965785	0.938956	0.774348	0.693113	0.788753	0.682127	0.629616	0.624116
Zm00001d001923	1.07586	1.02652	1.17896	1.05002	1.3697	1.39675	0.975889	0.900574	1.01728	1.40675	1.38372	1.1262	1.09682	0.842647	0.910964	0.987716	1.08602	0.782915	0.662303	0.5915	0.780393
Zm00001d001924	3.56875	3.4913	4.03362	4.2047	4.61637	4.82624	17.1014	13.8117	8.12317	35.6828	26.0077	15.9183	8.19094	6.64674	9.662	16.7905	14.0327	8.52242	3.08901	2.53673	10.3192
Zm00001d001928	0.295908	0.27811	0.380892	0.491946	0.555291	0.566453	0.632817	0.686874	0.611699	1.34818	1.22706	0.985943	0.935991	1.06817	1.64429	2.65808	3.1241	0.951012	0.484602	0.674407	0.672257
Zm00001d001929	5.75607	5.28526	6.22595	5.03253	5.35453	5.23233	5.72252	5.7331	4.57707	9.73105	9.52054	13.9108	19.511	18.5083	21.5169	35.5606	37.6232	15.0886	5.22598	4.85837	5.71236
Zm00001d001932	20.7679	20.2165	22.9353	19.7593	22.6499	21.2054	25.1068	27.0544	22.5665	50.7288	52.8892	57.0572	64.8402	63.2158	60.2128	62.3669	66.8944	71.2942	60.4547	59.4604	36.7202
Zm00001d001933	10.718	10.5091	10.4678	9.70062	10.3081	11.3237	12.9725	13.5848	11.4451	15.5609	13.5055	12.0278	12.4993	12.454	10.2587	11.5208	11.1877	11.6424	8.75248	9.47843	11.1125
Zm00001d001935	6.38966	5.96293	6.72328	5.87596	6.35456	6.60874	5.71661	5.88561	5.80389	5.85084	8.09608	8.3524	8.28934	8.37479	5.14546	3.75088	3.55981	3.37806	2.22849	1.66641	3.53773
Zm00001d001936	3.87665	3.67502	3.06041	3.71579	3.31476	3.45277	3.84305	3.28805	3.30137	5.15868	4.067	2.11216	1.16768	0.978363	0.826518	0.872316	1.00206	1.20989	1.21929	0.994533	2.45309
Zm00001d001937	5.12261	6.47926	7.72487	4.78666	5.94837	5.73491	5.99343	5.90671	5.00921	5.88921	4.87177	6.53292	10.3408	7.07307	5.92375	7.20715	6.63971	4.02573	3.43972	2.89227	4.68137
Zm00001d001939	3.10138	2.41675	2.67142	2.48968	2.31222	2.6844	2.19038	2.28285	2.02131	1.03587	1.19097	1.02437	0.867015	0.862057	0.650885	0.431734	0.4367	0.299727	0.307132	0.450587	1.16809
Zm00001d001940	23.1057	25.3611	27.9527	23.649	24.1713	21.8624	22.4444	20.6464	20.5524	15.675	17.5126	22.5623	26.001	25.3584	18.8613	15.8918	12.3173	11.7481	9.44487	10.2743	18.1237
Zm00001d001941	14.1799	14.9917	17.1144	16.5717	13.072	13.683	9.6271	8.75287	13.8675	5.04545	3.70671	3.54372	3.44852	3.1989	2.61464	1.4378	1.85026	4.37289	7.84811	7.62179	8.82555
Zm00001d001943	0.924644	0.989704	1.09316	3.30008	3.25943	1.63624	2.02665	2.28717	1.37941	10.4745	18.4063	17.1318	9.12131	10.2464	13.6419	18.2679	8.17422	6.13652	3.78922	2.80647	2.56741
Zm00001d001946	22.9372	22.9794	24.459	22.055	19.4644	19.9179	22.1554	23.2966	22.7998	11.508	13.2427	15.2028	17.8645	20.1409	15.5668	12.4843	11.0275	10.2203	7.86143	7.70584	14.0836
Zm00001d001947	9.59784	9.93082	11.3109	9.49662	10.5721	10.4178	12.4898	13.3432	11.0453	9.11573	8.77833	8.95631	8.87166	9.4524	12.3045	17.0305	11.6205	10.764	9.67441	10.2111	11.6983
Zm00001d001949	1.81526	1.78364	1.78541	1.09558	1.02474	1.33922	0.923182	0.912119	0.809697	5.45812	4.78352	5.42252	6.03529	5.82275	9.12369	16.1608	18.2618	8.67655	4.83717	5.65674	3.22868
Zm00001d001951	55.7365	61.696	64.9386	52.9788	56.639	50.8088	42.4109	43.7812	46.5331	88.3156	115.178	330.279	539.872	514.113	938.234	1202.22	1333.94	1247.07	847.924	847.767	392.92
Zm00001d001952	6.13186	6.15647	6.69111	5.513	5.06238	5.57733	4.12256	3.67114	4.37405	7.57195	6.27919	9.90025	14.0348	15.0006	20.9198	33.1011	34.0433	15.085	4.92705	4.50156	4.10956
Zm00001d001959	48.8833	47.9418	49.5532	36.7855	38.0206	42.3797	25.7556	26.3966	30.2992	12.3253	13.8152	15.3755	14.6015	17.6085	16.9309	14.1668	11.7844	13.5147	15.5518	14.6784	19.8519
Zm00001d001960	13.3284	10.4344	15.0906	11.0014	12.3994	12.0014	2.57889	7.77685	7.17689	0.417113	0.478023	0.341084	0.219411	0.093935	0.37708	0.807929	0	1.40695	4.23498	51.797	49.8037
Zm00001d001962	6.84946	5.84208	6.25475	6.49465	5.57028	6.53326	5.04663	4.82084	5.88151	4.89403	5.07071	4.75548	4.63161	5.12744	4.38915	4.37822	4.11008	3.1208	2.22242	2.0226	3.84849
Zm00001d001966	14.5929	14.7284	21.9751	11.9299	16.2265	15.5865	14.0087	14.4765	12.1972	14.3795	17.1515	22.5637	16.5435	17.3205	14.8207	15.66	19.0251	11.3981	11.9864	15.6157	12.5606
Zm00001d001967	8.77021	8.41562	8.93351	9.01531	8.60995	8.16913	7.77843	8.35979	8.82465	7.68332	7.83433	6.78215	5.43644	5.64181	4.74179	4.2357	3.27365	4.38009	5.02762	5.31882	6.787
Zm00001d001968	9.8406	9.10415	10.8624	6.57819	8.23926	9.81753	8.44115	7.40524	5.49598	9.12964	9.29957	8.28382	9.01556	10.8524	8.94948	7.65313	5.08256	4.59458	4.56615	3.70397	5.35326
Zm00001d001970	0.147226	0.101739	0	0	0.123478	0.225394	0	0	0.078339	0.243025	0.096334	0.752212	0.697442	0.837746	2.14278	3.84561	5.01279	1.3524	0.558999	0.562455	0.360071
Zm00001d001972	9.59903	9.21973	8.80822	7.62448	7.61508	8.81156	8.70274	9.56198	9.00802	15.1809	17.4374	17.9796	17.4564	16.2563	13.0245	9.68448	9.05495	5.60732	3.31018	3.40904	6.03981
Zm00001d001973	3.15685	3.29867	3.70653	1.70083	2.1851	2.72936	2.47693	2.49873	1.77111	5.82121	7.53495	7.83008	8.04309	7.38705	3.87605	1.99869	1.57724	2.0676	0.861501	0.230629	1.19152
Zm00001d001974	2.96432	2.67368	3.0749	2.11868	2.41272	2.70866	2.87762	3.04055	2.05268	3.81224	4.75099	3.98873	3.10419	3.13969	2.07596	1.11607	0.652714	0.760559	0.456447	0.250862	1.16558
Zm00001d001976	0.023599	0.021744	0.031963	0	0.027175	0.059346	0.033738	0.037803	0.024673	1.52805	1.76261	1.11852	0.021851	0	0.106548	0.234744	0.162579	0.533142	0.530668	0.103234	0.064177
Zm00001d001978	2.44032	2.4641	2.7788	3.51665	3.00173	3.22048	7.09886	6.58386	4.00666	4.48586	4.02204	2.91352	2.87097	3.12225	3.10611	3.30633	2.99597	1.61432	1.24252	1.10694	2.79151
Zm00001d001979	82.5239	83.3395	83.9262	53.2064	41.5732	61.0846	34.8246	35.084	39.7521	22.2687	26.3342	22.3578	16.5989	17.8268	18.1091	19.4413	18.2876	23.8483	28.6294	27.0128	30.3523
Zm00001d001980	3.34057	3.5201	4.17383	3.34514	3.72582	3.69686	3.43489	3.74987	3.38212	5.16523	7.09401	5.88466	3.758	4.36113	4.2097	5.0423	5.08288	3.1625	1.61564	1.35582	2.33484
Zm00001d001982	8.83864	9.77754	12.2847	9.03518	11.7975	10.8227	18.3717	19.9866	14.9599	13.8982	18.591	18.2565	15.9304	16.6603	19.0983	25.9252	26.1995	18.0018	19.6397	17.3429	15.787
Zm00001d001983	11.8661	16.0076	17.3203	14.7966	16.295	15.8747	10.9579	15.864	14.5347	16.5631	18.1267	13.6708	11.9884	12.9854	12.9581	13.4245	15.0584	9.73356	7.36453	6.86426	8.22484
Zm00001d001984	8.94756	10.2545	11.3549	7.05188	7.19031	7.71669	12.8928	15.2473	11.3455	5.87443	5.5124	2.60138	0.565413	0.698249	0.974267	0.716602	0.210454	2.01787	3.30902	1.98531	6.12062
Zm00001d001987	1.81971	1.93587	2.43607	2.54933	1.9617	1.83467	1.78732	1.62238	1.86365	2.90802	2.58789	2.06649	2.22032	2.26095	2.04185	1.43744	1.11101	0.995068	0.784008	0.622114	1.20964
Zm00001d001988	25.7721	26.4434	26.707	21.4785	22.4118	23.394	19.1545	22.301	20.8235	29.9013	32.5787	30.4381	29.0909	30.4248	27.0523	27.0636	25.5126	22.992	16.7381	15.0061	14.6742
Zm00001d001989	11.726	10.1291	8.45718	8.99292	6.90654	9.47048	10.8906	12.761	12.9002	3.20166	3.20224	1.68999	1.04258	0.974163	1.98066	1.17712	1.9715	2.58605	3.69379	4.17513	8.3148
Zm00001d001990	0.181818	0.582372	0.805018	0.727118	0.755247	0.664797	1.65264	1.8753	2.34087	0.262947	0.555088	0.844782	0.131007	0.148737	0.077668	0.391962	0	0.206484	0.212079	0	0.737893
Zm00001d001993	0.897199	0.891889	1.11731	0.559029	0.231373	0.568267	0.150689	0.17856	0.553435	0.0652953	0.0213864	0.0508936	0.0273783	0.043723	0.0198363	0.0736703	0.0682796	0.0439147	0.0674954	0.0648167	0.16072
Zm00001d001994	3.31207	3.45054	3.97335	2.69784	3.33887	3.10726	3.3795	3.35285	2.571	3.51637	5.20646	5.795	5.83716	6.25888	5.47357	4.90303	4.66998	4.19057	2.49106	2.07759	2.55574
Zm00001d001995	24.3158	23.4182	26.0368	27.5103	32.5436	30.381	25.9234	26.6599	28.8516	10.5101	9.72324	9.14342	9.67957	9.97931	9.12349	9.06659	10.9458	16.0076	22.5252	23.995	27.0871
Zm00001d001996	1.29134	1.11251	1.65828	3.08883	2.37871	2.35917	2.59241	2.25038	2.75161	2.4651	1.69477	1.83228	1.59139	1.92208	2.27477	2.74667	1.96841	1.02828	0.500405	0.328344	1.3822
Zm00001d001997	2.13818	1.8922	1.67617	1.40143	1.49465	1.84739	1.49529	1.39607	1.06441	2.37416	2.72158	3.13902	2.52049	2.42226	3.20617	3.70711	3.16073	1.79421	1.03363	0.96175	1.21983
Zm00001d001999	11.4145	10.9128	11.5616	12.5465	10.9217	10.6323	8.7904	8.79175	9.37752	6.48641	5.95982	4.69868	4.6587	5.12675	4.61582	4.88894	3.62225	3.72397	4.5574	4.89856	6.95422
Zm00001d002000	288.946	264.212	262.064	333.899	255.273	264.332	226.277	161.812	246.466	91.6591	78.6087	67.0598	59.8355	76.6696	79.3732	53.9123	56.3498	94.5455	125.715	116.678	198.821
Zm00001d002001	82.5872	82.1362	81.9158	104.395	90.5513	87.6614	71.6078	77.0156	107.534	4.93627	5.05282	6.97874	6.55208	5.92883	5.49269	2.76061	3.99346	12.5225	32.5191	53.4479	72.373
Zm00001d002003	3.53871	3.32828	3.84914	2.94251	3.36189	3.82145	3.15358	3.25721	2.80676	2.63798	3.42931	3.21194	2.992	3.19402	2.30971	1.67544	1.13514	1.59229	1.3094	1.04736	1.98854
Zm00001d002006	111.455	103.301	118.434	92.4667	94.4379	105.729	85.9516	84.2961	83.1833	67.3906	87.467	67.3919	34.3323	33.9759	22.1625	22.5715	23.3489	42.7123	47.4122	36.8228	65.7068
Zm00001d002012	5.29414	4.92959	5.34368	5.44174	4.7884	5.63143	6.05743	5.53279	5.44743	4.04012	4.26533	8.46304	5.75978	5.79932	4.72915	6.79403	3.92692	4.23126	6.01943	3.39936	5.10092
Zm00001d002014	0	0	0	0	0	0	0.054635	0.061354	0	0.464578	1.39194	1.34109	0	0	0	0	0	0	0	0	0.060829
Zm00001d002019	8.35975	9.08767	11.6449	9.7283	14.9929	12.1646	10.2746	15.3521	10.62	9.56424	13.7025	10.8494	4.51734	4.06659	5.74566	8.24404	5.57951	7.29991	10.6125	8.03825	6.97021
Zm00001d002020	9.14853	9.65473	13.7452	10.1904	13.8091	10.5813	10.7383	11.1007	10.0325	23.1278	25.9451	17.3549	9.97596	8.45189	4.45966	3.7861	2.01963	4.6527	4.34867	3.42333	8.17133
Zm00001d002021	9.55205	14.1092	17.7899	10.6526	13.5509	9.77522	17.1598	27.7322	21.8288	25.8824	44.1601	37.8396	16.4355	17.5101	21.2206	27.1504	16.03	12.3865	13.2976	9.55909	10.4623
Zm00001d002022	3.60085	3.02379	3.26531	2.94428	3.05933	3.39188	3.59004	3.84177	3.69428	5.27863	5.10523	3.56269	2.60539	2.56569	2.33101	2.35497	1.7261	1.86319	1.72518	2.12145	2.86336
Zm00001d002024	58.0597	68.9534	72.6926	59.9414	57.4582	51.2233	47.4594	44.8272	44.1685	44.0999	50.9206	46.2921	53.0615	57.6579	56.3971	61.1784	48.2442	36.4559	25.1134	23.4028	43.13
Zm00001d002026	0.356062	0.75876	1.3759	0.595895	1.16756	1.03147	0.668074	1.48178	1.34566	0.02829	0.08205	0.088723	0.059706	0.0280286	0.028352	0.04339	0.032581	0.815578	1.99713	2.32739	1.39814
Zm00001d002027	17.3741	15.766	15.4674	15.0423	14.5137	15.6696	15.4222	16.3992	15.7234	20.4616	21.8784	25.1219	26.3338	28.3421	18.3376	15.1541	15.8075	12.1058	7.58755	6.41045	11.4074
Zm00001d002028	81.776	83.971	94.8531	77.9812	92.9606	93.1214	85.554	89.5044	69.9425	81.4067	91.1789	101.331	102.097	101.134	82.2577	69.9111	52.3195	57.2441	61.9955	61.508	76.2435
Zm00001d002029	27.1893	26.912	30.8999	26.157	27.124	27.0781	26.3522	26.3907	23.2505	13.1898	13.5007	13.4569	12.3877	11.2201	9.91062	8.92271	8.52498	12.3584	14.8826	17.3645	22.1272
Zm00001d002032	1.3855	1.1089	1.34667	1.09242	1.14298	1.16411	1.20397	1.02223	0.964399	3.89747	3.22998	2.6783	2.29967	2.3083	2.07332	1.83401	1.42341	0.981127	0.971849	0.838608	1.10383
Zm00001d002033	30.6136	32.2611	33.506	25.2475	26.4828	26.74	25.6173	27.4874	25.4091	15.2657	13.2612	14.7649	18.5549	20.3773	16.8291	15.1316	12.3726	13.962	14.2741	13.7938	19.1843
Zm00001d002034	8.11052	7.92797	8.78272	8.58236	9.06335	8.52365	9.63973	9.87233	9.4328	5.97132	5.93804	6.51259	7.1413	7.15392	5.17173	3.80926	4.5399	4.77173	4.97405	5.94455	8.73378
Zm00001d002035	0.565256	0.431253	0.52162	0.394567	1.05432	1.12914	1.5343	2.05464	0.86204	0.656769	0.842641	0.372422	0.610648	0.431134	0.126271	0.287279	0.214993	0.360554	0.18427	0.237992	0.502321
Zm00001d002036	9.43476	8.72003	10.2134	7.32822	7.26661	9.1232	8.99813	8.69577	8.23567	7.5264	8.22123	6.40482	7.1177	7.21003	6.38564	7.72911	8.83927	4.65337	3.52944	3.32843	6.09868
Zm00001d002038	110.909	113.499	135.377	150.01	149.594	131.635	254.589	220.378	191.807	89.0273	97.3272	77.0982	51.9007	42.3407	21.6097	20.2919	14.8133	58.4703	88.1088	74.1675	197.305
Zm00001d002039	2.28053	2.43631	2.37234	1.33322	1.3558	1.66596	1.33476	1.50662	1.33014	1.14179	1.18482	0.766941	0.541254	0.478675	0.421696	0.651983	0.066595	0.128066	0.0815	0.08134	0.324186
Zm00001d002046	1.65974	1.46766	1.58561	0.728126	1.02368	1.54754	0.886365	0.97146	0.65901	0.409036	0.472365	0.633952	1.02177	1.01352	0.924531	0.725714	0.715081	0.303655	0.103569	0.0690496	0.478361
Zm00001d002051	14.905	14.7059	16.46	10.1636	12.9291	14.6325	8.77696	10.1118	9.6297	18.2866	24.7709	19.9876	10.869	9.90445	5.75272	3.75763	4.51595	3.38755	1.58392	1.47328	5.0489
Zm00001d002052	137.666	153.415	185.048	243.498	300.64	225.527	367.514	327.6	261.575	65.7757	69.1312	45.1826	19.7016	28.9362	12.1343	21.9901	21.4457	65.7116	90.0502	57.7808	233.48
Zm00001d002053	6.53428	6.27338	7.39689	6.18283	6.9527	7.42744	8.32946	8.09329	6.60922	10.8472	10.3409	7.9105	7.02986	7.39113	6.43944	7.21211	6.61196	5.09714	3.72202	2.67372	5.19303
Zm00001d002054	4.30854	3.40939	3.76211	4.20368	4.03678	4.89008	3.56847	4.10563	4.44226	0.934617	0.844394	0.604612	0.640372	0.642495	0.592531	0.342259	0.508539	0.718293	1.26225	2.39775	3.38584
Zm00001d002055	0	0.041943	0.123309	0	0.09191	0.098717	0.31465	0.428776	0.048444	0.087597	0.316103	0.289576	0.488662	0.305573	0.42964	0.864205	2.05471	0.376083	0.041058	0.049783	0.049518
Zm00001d002058	9.16657	9.14728	9.33846	8.74507	8.6682	8.40782	8.06904	7.76951	7.93838	4.73004	4.43722	7.37834	10.1954	10.0131	8.4701	8.48092	8.03894	5.13974	4.72599	5.60044	6.02475
Zm00001d002063	16.0471	16.7799	17.583	17.5611	16.3187	15.9207	19.3981	21.3697	19.1656	6.07533	7.29177	7.54702	5.42683	5.92819	5.99948	6.4476	5.29427	7.71949	12.3072	13.2402	13.997
Zm00001d002064	8.56884	8.75756	11.557	10.3858	10.1343	9.78917	8.04056	9.74716	10.1121	5.66561	7.64426	8.19247	8.2491	8.89325	8.54983	9.44805	11.7659	6.97252	2.89495	2.97307	5.40356
Zm00001d002065	65.9063	59.1568	57.575	48.6679	59.2338	63.8355	65.5535	67.8661	55.0266	177.688	134.557	132.346	196.531	172.787	95.7141	90.4834	104.965	74.7985	40.8295	47.2694	49.3043
Zm00001d002066	22.3791	22.4842	22.5123	20.7479	22.22	23.7251	31.6076	34.4191	28.396	27.3226	27.7596	45.5676	72.4451	64.1955	35.0752	27.7214	21.4467	20.3683	9.57059	10.5272	20.9611
Zm00001d002069	62.2933	68.1779	85.569	38.273	67.9747	75.1163	59.1328	92.994	67.5106	123.485	118.995	169.284	236.192	277.402	276.529	286.775	289.144	194.254	178.203	182.972	99.8868
Zm00001d002071	192.983	211.571	241.357	52.3994	79.7148	149.562	71.9527	70.003	71.374	27.8424	18.5431	30.8171	25.9331	46.8778	45.2458	7.78045	10.2146	89.172	166.548	165.176	116.44
Zm00001d002072	1.76791	1.11849	1.85334	0.744494	1.67321	2.37264	1.00207	1.39245	1.36838	0	0.111212	0.137223	0	0	0.04457	0.124114	0	0.197344	0.173064	0.242728	0.751344
Zm00001d002075	28.216	26.7364	30.5359	33.9362	37.2037	33.6573	48.9329	53.3817	46.3458	10.753	9.64052	6.20804	4.29789	3.87634	2.34642	2.11499	1.92785	3.54264	3.65042	2.77458	26.3701
Zm00001d002079	110.527	132.066	158.997	87.8043	95.8914	102.133	89.6597	99.2198	97.6024	51.2347	49.3139	36.8654	44.4552	60.902	59.5252	70.0143	62.1296	40.904	25.0025	22.1724	50.302
Zm00001d002080	25.4885	25.9295	28.0822	13.6489	15.0953	26.5846	18.2569	17.0301	13.0406	18.4792	17.3598	11.0139	20.0138	19.0174	15.9854	18.2164	15.7179	10.9223	7.71556	7.47895	11.7873
Zm00001d002084	6.18778	6.03916	6.50583	5.11165	5.14466	6.04128	6.18449	6.6815	5.4302	7.20969	6.61242	6.84032	7.92931	8.36151	5.73254	3.5873	3.376	3.35516	1.97332	1.3776	3.43443
Zm00001d002085	8.67806	8.53311	10.2237	7.98797	9.70452	9.47131	7.40601	7.99142	6.45835	9.18982	11.838	11.5202	8.07206	11.3073	9.85263	4.77429	2.77788	2.74137	3.23849	3.49367	4.96087
Zm00001d002086	1.55826	1.94919	2.30113	1.66138	1.81325	1.73957	1.7674	2.04161	1.84439	3.07186	2.80196	2.68317	2.67837	2.95015	3.27343	4.26631	4.2509	2.08118	0.465241	0.377424	1.0265
Zm00001d002087	8.00295	8.38826	10.1144	6.48274	9.6641	7.68091	4.75305	5.01356	5.42572	2.33677	2.69382	4.94734	5.27507	5.75965	4.85894	5.67841	4.15938	4.35169	1.87519	1.89441	3.21926
Zm00001d002089	8.02882	7.03791	6.15092	6.31119	6.35933	5.79343	9.21837	8.78872	5.77861	2.81158	2.47869	1.56462	0.887745	1.63921	1.14435	1.13751	1.35217	2.30292	3.81179	3.00426	3.82999
Zm00001d002090	3.90586	3.39587	3.57267	2.80156	2.96312	3.61246	1.95814	1.96249	2.32827	2.14036	3.01963	3.3391	3.68405	3.79558	4.61319	6.88905	6.30394	4.17127	3.15493	3.64536	2.20486
Zm00001d002091	5.66419	5.19639	5.38511	5.21773	4.33923	4.56052	3.93261	3.6229	4.51564	1.29669	1.23109	1.35268	1.76805	2.39021	2.05227	1.12162	0.881586	0.580113	0.413574	0.457413	2.52149
Zm00001d002094	0.487583	0.927846	2.22669	3.34526	5.17293	3.09162	0.048477	2.33922	2.86646	0	0	0	0	0	0	0	0	0.045386	1.13821	9.41733	8.5205
Zm00001d002095	7.7065	7.09395	8.78836	6.3463	7.25059	7.74281	6.45145	6.16131	5.27701	4.95686	4.47345	4.67091	6.14189	6.80456	5.08871	3.13977	2.90852	2.72771	2.56166	2.14778	3.79154
Zm00001d002098	0.881107	0.910299	1.1714	0.365301	0.665034	0.888963	0.585366	0.601912	0.237682	0.399122	0.701708	0.582333	0.378653	0.447848	0.366075	0.468964	0.370143	0.169347	0.17016	0.113959	0.207308
Zm00001d002099	13.1588	6.76333	9.29878	12.2662	3.29413	3.48354	8.27116	8.8666	14.1127	10.2351	9.34145	13.4959	11.3337	3.57813	5.98424	6.69765	5.7865	7.26571	4.90075	5.24856	6.00385
Zm00001d002100	1.85747	1.31642	1.19481	1.56464	1.40081	1.7646	1.16759	1.408	1.56782	1.85592	1.53339	0.975694	1.22767	1.26031	0.482504	0.445468	0.339549	0.250872	0.240551	0.33976	0.482551
Zm00001d002103	0.803439	0.810908	0.789842	0.605129	0.741224	0.948881	0.646145	0.572334	0.651952	0.485443	0.697983	0.774786	1.00122	1.05087	0.598537	0.876007	0.409269	0.463097	0.45698	0.39611	0.550986
Zm00001d002104	29.6012	29.107	29.7547	35.8808	37.2604	32.8629	26.6473	30.969	38.9305	10.5936	8.34341	9.58981	12.267	13.0654	10.9392	7.34451	8.00531	10.0638	11.9555	16.3781	25.0718
Zm00001d002105	91.2006	90.9416	96.5751	72.157	81.2946	86.6852	84.5494	83.4326	62.5055	48.6356	60.5233	63.3479	57.2649	56.3903	49.8366	44.8404	40.117	39.1882	40.8246	40.0551	57.4619
Zm00001d002111	15.4349	16.7172	18.8566	13.5566	12.9661	12.5409	10.4239	9.92112	11.7578	6.37489	5.3178	5.58303	4.89655	6.02901	4.77237	3.23616	2.69308	3.36969	4.61674	5.12029	7.80168
Zm00001d002113	1.175	1.28565	1.69345	0.977327	1.1937	1.23977	1.09565	1.31652	1.17493	2.08461	1.4609	1.19857	1.28793	1.2976	1.04794	1.17806	1.01466	0.995976	1.13605	0.93334	0.926164
Zm00001d002122	13.706	14.0052	15.0204	12.8794	13.6835	13.0949	12.6583	11.9558	11.1816	10.7775	3.90952	4.9399	4.81119	13.9475	4.7357	6.30762	6.66994	5.48882	8.93098	12.1562	12.9569
Zm00001d002125	1.21081	2.23203	2.54475	1.28523	0.545727	1.97137	1.90024	0.702398	1.55975	1.25285	2.04723	1.25264	0.883583	0.909573	1.44871	0.682679	0.964242	0.425037	0.301579	0.393152	0.976313
Zm00001d002126	23.5798	21.0792	24.2437	26.0134	24.9768	27.9769	37.985	31.9807	29.6144	17.6559	16.8632	17.8361	21.0681	20.5694	16.6483	17.2318	13.5972	14.4992	15.859	14.6355	27.7132
Zm00001d002128	1.31303	1.24405	1.55572	1.02979	1.50905	1.44823	0.86331	1.09894	0.868866	3.24326	5.91266	6.55583	4.63724	3.43099	3.26455	6.07141	9.89503	6.06501	3.64689	2.61115	1.70073
Zm00001d002129	6.76134	6.97677	8.01998	8.06081	8.5126	7.96544	14.0339	12.8301	10.7962	15.1282	11.5427	14.0258	19.0803	21.583	18.2701	14.3319	12.8392	17.2644	25.0874	22.9942	17.5079
Zm00001d002130	17.1411	15.9647	17.308	28.655	22.878	20.1469	22.5822	26.6928	33.7913	13.2366	9.64526	10.1923	11.6484	12.7749	12.716	10.1217	10.9252	21.3218	38.0104	42.6684	31.8796
Zm00001d002131	9.90351	9.60819	10.363	13.1682	13.2396	12.8723	13.3643	13.3416	13.3899	32.1466	29.6706	25.6784	33.1422	32.195	18.6125	19.8151	18.4254	12.2129	3.47524	2.65394	7.10776
Zm00001d002132	0.770615	0.780285	1.31124	0.780515	0.546534	0.717939	0.086219	0.33662	0.847558	0	0.195633	0	0.083389	0.223132	0.270671	0.377283	0	3.08157	4.36604	5.65664	3.917
Zm00001d002134	0.642774	0.615345	1.02968	0.546204	0.613273	0.567935	0.5496	0.579709	0.450876	0.207089	0.418206	0.366427	0.379783	0.235234	0.221275	0.108503	0.10719	0.133942	0.205077	0	0.147022
Zm00001d002135	27.6239	26.9508	30.7197	28.3917	26.0957	26.4311	31.2182	30.4562	28.7164	25.5804	19.2254	17.4336	19.217	20.0905	15.3691	10.6015	8.30846	7.60169	7.90372	7.79622	18.9757
Zm00001d002136	3.33578	3.07352	3.03926	4.3913	3.52004	3.06549	3.96943	4.03113	3.99044	0.076236	0.128156	0.168208	0.134062	0.067348	0.119362	0.085515	0	0.129366	0.119833	0.109247	2.13952
Zm00001d002137	12.5436	12.8991	15.1963	7.42092	9.2153	10.5804	5.82208	8.11086	7.5832	3.66354	4.02296	5.40644	5.67949	7.01274	6.53191	3.38639	2.19437	2.55803	2.69093	2.46121	3.57181
Zm00001d002139	3.29477	2.95133	4.1327	6.55451	7.76849	6.91995	8.00697	8.98537	9.33803	1.33658	1.25383	1.18576	1.09371	1.14078	1.24597	0.96664	0.277838	2.75974	4.96462	6.16892	7.55529
Zm00001d002140	4.04454	3.68576	3.73081	3.44941	3.38047	3.98344	3.57245	3.29299	3.45055	6.13659	6.30506	6.34144	5.61365	5.5656	4.69659	4.22577	3.72339	2.00084	1.33353	1.1816	2.51704
Zm00001d002141	5.78709	6.52182	6.659	5.44122	4.85141	5.20246	4.85926	4.7998	4.82884	4.78299	6.68134	3.93334	4.53066	5.37206	4.48761	3.38478	3.01414	2.88925	2.35172	2.55382	4.16188
Zm00001d002143	22.5828	22.6649	25.4009	16.9884	21.0016	22.9256	19.4532	19.2888	15.5738	20.4146	20.7642	13.6186	12.4651	10.8238	6.91844	7.70207	5.67993	5.69538	3.73654	2.27624	10.2965
Zm00001d002144	1.23653	1.80451	2.09884	1.81685	1.82656	2.24376	1.17622	1.05341	1.3971	0.765	1.29279	0.945909	0.263851	0.492867	0.430229	0.196627	0	0.315924	0.326093	0.256658	0.96114
Zm00001d002145	2.81534	2.95683	3.53724	1.65796	2.41769	2.63042	1.90615	1.80256	0.894888	1.28861	1.2597	1.3313	1.32058	1.77067	2.07988	2.07753	1.18943	1.21158	1.35717	1.15833	1.19699
Zm00001d002146	2.36608	2.281	2.27991	2.36523	2.10596	1.92509	2.42727	2.23632	2.41365	4.6035	6.14231	9.21711	13.2523	10.5921	5.92036	4.73252	2.57594	2.26701	1.83935	1.40662	1.82779
Zm00001d002147	3.13673	2.40148	2.9811	2.58554	3.05536	3.4578	2.75407	3.12084	2.93954	2.29255	2.30372	2.33801	2.54413	1.94297	1.12491	0.80174	0.991824	0.933736	1.49019	2.65977	3.11429
Zm00001d002148	32.2505	32.4294	35.8685	30.5179	31.774	31.5216	28.2735	30.5336	29.5075	39.1466	40.9776	34.1893	31.6809	36.9034	35.8302	38.953	36.4829	31.8322	28.163	25.9899	26.4246
Zm00001d002149	0.97602	0.729159	1.46977	1.39092	0.737656	1.42419	0.542502	1.18939	1.1825	1.69458	1.42422	1.14342	1.46254	1.44914	1.2768	2.74575	2.18276	0.916011	0.441173	0.335923	0.788461
Zm00001d002153	1.25234	1.39354	1.81968	1.46064	1.56212	1.53769	1.99985	2.022	1.4824	1.69365	2.12775	2.69594	3.22152	2.89104	3.14363	5.24083	4.88475	2.0494	0.799169	0.733044	1.20552
Zm00001d002154	2.58032	2.31857	3.48703	2.69386	2.84172	2.93161	3.07371	3.04872	2.32915	3.32422	2.88413	2.25972	1.96587	1.83309	1.1963	0.782606	0.590943	0.751074	0.740595	0.635204	1.68837
Zm00001d002155	63.9055	63.3595	61.4072	54.8356	58.4482	55.9091	60.5663	59.309	53.1538	64.5643	67.2945	66.6911	70.9304	66.2374	47.3344	41.6586	46.2963	45.2109	37.3422	37.0996	51.8214
Zm00001d002156	25.7369	23.9335	27.8158	18.9146	19.8176	23.6276	23.1477	23.5531	18.6253	37.7635	50.4375	46.7052	36.8921	34.8804	28.2045	26.325	29.5982	20.5451	20.1863	21.9953	22.4755
Zm00001d002157	0.307144	0.544997	0.778589	0.209968	0.35977	0.274649	0.347376	0.432466	0.244431	0.749579	0.586168	0.573878	0.760279	0.662874	0.99136	1.56324	1.12979	0.295047	0.15588	0.033921	0.118563
Zm00001d002158	6.14465	7.21105	4.85371	4.04992	3.44193	3.03384	10.9646	8.14202	5.06154	10.2301	13.7042	42.4484	76.8074	56.9618	25.9493	37.105	43.0163	7.00958	3.66355	6.1391	8.5351
Zm00001d002159	14.276	14.5396	10.9035	8.88127	7.57224	7.84927	19.8102	17.3486	13.3892	47.2212	53.3704	88.3398	121.907	115.779	94.4926	84.4715	92.2398	38.1486	14.3324	16.776	20.0344
Zm00001d002160	16.6961	17.8055	21.1281	6.519	6.76711	11.6219	27.9559	21.5234	11.2258	8.97293	10.13	16.663	22.8345	14.7648	6.66733	3.8211	5.19543	4.73986	8.28939	10.1684	20.6893
Zm00001d002161	2.45972	3.16159	3.52473	0.295893	1.01188	1.29704	0.597768	0.174047	0.377813	0.194989	0.228878	1.26274	1.81135	1.32351	1.10429	0.333535	0.642194	0.490337	0.648977	0.371227	0.414417
Zm00001d002163	17.8121	16.1901	13.5035	19.6516	15.6589	14.7674	8.75741	8.39622	13.0076	12.0639	11.25	7.63602	6.24778	6.52537	6.72465	7.29732	5.96293	11.3766	16.534	9.8017	13.447
Zm00001d002164	1.10864	1.18573	1.49091	0.545644	1.00571	0.620981	0.901583	0.653179	0.723965	1.25166	1.84419	1.63222	1.39003	1.79119	1.93749	1.77768	1.52472	0.600934	0.547166	0.339633	0.395076
Zm00001d002166	2.48884	3.88122	4.48171	3.92626	3.9879	2.49822	4.3047	4.33037	2.03451	4.41136	5.52983	4.58885	3.01382	3.15661	2.75979	2.99928	2.87596	2.27626	1.84577	1.59485	1.80214
Zm00001d002168	0.284527	0.261648	0.316066	0.207397	0.350679	0.365199	0.689728	0.837819	0.332692	2.07931	3.7808	4.6819	3.70163	3.46667	3.52396	3.60387	1.50393	0.647413	0.682967	0.373972	0.261411
Zm00001d002169	4.7814	5.10661	5.7267	4.60539	4.83051	4.67929	4.0454	3.06689	0.959226	4.18396	7.84524	6.8998	5.31428	5.2531	3.84132	3.65959	4.28571	3.46548	2.95804	2.32627	3.70255
Zm00001d002172	0.735107	0.838403	1.21216	0.608647	0.637325	0.798503	0.779322	0.836996	0.606333	0.603765	0.931344	0.948941	0.868362	1.11603	0.859383	0.497212	0.333826	0.280472	0.168125	0.181114	0.403163
Zm00001d002174	1.41741	1.26915	1.55352	1.13991	1.20769	1.2908	0.829533	0.727284	0.689251	0.726252	0.731764	0.661271	0.529801	0.604675	0.644853	0.573232	0.348026	0.419542	0.468023	0.375347	0.541807
Zm00001d002175	52.1944	52.8334	60.27	51.9961	56.4526	57.1302	54.7689	51.7522	46.1963	50.8312	56.3723	49.2084	38.7014	33.3112	21.4509	20.2607	11.8559	14.9823	11.9892	10.7837	32.2971
Zm00001d002179	0	0.066881	0.049486	0	0.020897	0.037374	0.034862	0.038759	0	0.060379	0.191543	0.313871	0.282265	0.340494	0.731141	1.01985	0.20983	0.161486	0	0.019979	0.039745
Zm00001d002181	0.782267	0.886984	0.974828	0.680438	0.874291	0.820741	0.490997	0.509769	0.475204	5.3484	6.59448	5.54148	3.1321	3.16754	3.05149	3.21339	0.727088	0.874419	0.781979	0.806408	0.622444
Zm00001d002184	4.97539	4.99606	5.99524	5.39354	5.88749	5.39212	5.14291	5.80679	5.53903	12.5122	12.2482	9.04767	5.58577	5.47983	4.42024	4.0055	4.05634	3.62431	3.12722	2.85769	3.88468
Zm00001d002185	2.64086	2.14566	2.4714	1.67148	2.0336	2.63844	1.61281	2.35439	2.07745	2.13756	2.40841	3.11979	3.43773	3.31394	2.41842	0.893897	0.728535	0.746924	0.139635	0.0911792	1.11135
Zm00001d002190	10.2301	9.54728	10.676	7.60175	7.92604	9.43703	8.92652	9.11501	7.64822	12.3532	12.7503	11.5938	11.3373	11.2777	7.02896	5.99516	5.12327	4.94329	2.29378	1.90473	4.77523
Zm00001d002191	1.15119	1.14402	1.37211	3.12376	4.17433	2.87068	11.1961	13.1291	8.32569	3.58013	4.71433	4.602	3.65036	3.01485	1.98144	1.52784	1.80215	3.42134	3.67902	2.99098	6.6309
Zm00001d002198	1.83188	1.84916	2.0895	1.47495	2.06293	1.76488	1.15228	1.83645	1.39415	0.993488	1.44704	1.68477	1.02218	1.09431	2.25963	3.63008	0.687231	1.35305	1.87481	1.35023	0.967539
Zm00001d002200	6.58418	7.17299	9.08244	6.38208	7.82967	7.29902	10.9613	8.48024	6.32509	6.47847	7.49066	6.32712	5.53001	4.68306	4.04078	4.90188	6.33043	3.7251	2.3139	1.02317	7.06108
Zm00001d002213	0.668116	0.956855	1.12489	0.782093	0.821283	0.629594	0.386568	0.595321	0.834097	1.06037	0.614085	0.298614	0.531632	0.495766	0.088045	0.375191	0.312445	0.284955	0.576781	0.572196	0.692243
Zm00001d002234	5.95727	5.61039	7.21987	4.49849	5.58514	6.33357	6.22446	6.97403	4.00851	3.94029	4.52021	5.9151	5.22602	5.58989	12.8666	20.3075	15.3434	9.56569	10.5172	8.78313	6.35307
Zm00001d002235	3.22762	3.16047	3.73425	2.43647	2.69438	3.12574	2.80723	2.49045	2.02792	4.13704	4.88917	3.62093	3.24528	3.32741	3.75039	2.95766	2.89008	2.06924	1.62169	1.34981	2.346
Zm00001d002240	22.9834	23.2386	25.3806	30.438	30.9576	26.698	15.9195	20.1076	27.9945	10.0681	8.92975	6.89461	6.45676	6.11384	6.54537	6.02804	6.86642	11.775	29.2208	43.5428	31.7616
Zm00001d002241	8.99162	9.14689	10.3219	7.62078	7.89145	8.95593	7.61823	7.77501	7.44034	19.0311	20.8609	21.9356	22.9125	24.4567	21.789	20.4862	17.8239	11.3825	5.81669	5.04765	5.59478
Zm00001d002243	3.20038	3.02808	3.48242	1.71415	3.43017	3.6867	2.10614	3.28084	2.77979	1.70885	3.71911	1.62731	1.48878	1.26213	1.5702	2.40424	1.77804	0.855014	0.919388	0.814115	2.06805
Zm00001d002244	12.4592	12.1708	13.0402	10.2665	12.0636	11.4179	10.9889	12.3684	10.506	14.2833	13.9302	13.648	10.8493	17.6418	15.5865	13.4504	19.6068	9.49438	8.50952	7.09908	9.15379
Zm00001d002246	11.4413	11.0858	12.1144	11.128	13.382	11.9835	12.6119	13.4592	10.5085	9.68858	10.7269	10.1039	9.48765	10.441	8.80565	7.50736	5.3607	5.21845	4.21384	3.6515	7.73912
Zm00001d002250	1.69611	1.52519	1.90722	1.53642	1.87565	2.05737	2.31061	3.93851	2.86275	10.6459	19.2337	16.4772	4.92279	4.06322	4.03136	7.12478	8.59837	6.34434	2.92436	1.8198	2.03815
Zm00001d002252	1.46233	1.20389	1.5597	2.12942	2.51812	2.33672	4.27589	4.86029	3.05365	0.724859	0.805673	0.582721	0.214624	0.19932	0.158576	0.158559	0.375708	0.752129	1.06541	1.17266	2.05541
Zm00001d002253	35.8834	34.8966	38.7294	27.687	32.0429	32.8762	35.9774	35.2443	26.763	45.1624	73.6778	70.3616	49.9507	43.2544	26.6214	16.2284	17.3067	20.9963	12.2501	10.7058	24.2157
Zm00001d002254	0.214614	0.246742	0.428519	0.06122	0.129982	0	0.294805	0.193132	0	0.57262	1.10073	1.29913	1.47817	1.20583	1.24947	1.49175	0.94595	1.1943	0.785751	0.927578	0.762283
Zm00001d002255	0.300587	0.336947	0.280142	0.077789	0.218164	0.735911	0.009741	0.490894	0.258967	0.888306	1.20141	1.63538	1.63854	1.56695	0.644409	1.16505	1.75418	0.984722	0.568545	0.085114	0.111085
Zm00001d002256	6.45157	6.5184	7.53557	7.25645	6.83247	6.22399	9.7534	8.34911	7.18618	5.0772	3.95827	4.14651	4.74853	4.35163	3.83914	3.66935	4.45834	5.81577	6.02072	4.47182	7.286
Zm00001d002257	38.613	34.7623	38.2834	34.2107	33.9488	35.713	28.6119	30.3475	30.9481	33.4349	28.7659	22.9649	23.0595	23.655	20.1011	20.5456	17.1927	20.3678	21.3129	19.585	26.1876
Zm00001d002258	59.935	55.1671	61.5016	64.0475	55.8368	58.8738	59.8856	50.0833	61.3058	54.0721	42.9003	40.698	42.0541	38.2296	31.3397	22.7129	25.2994	42.034	65.1073	61.5365	64.46
Zm00001d002259	6.19229	5.77667	6.27524	5.44091	5.94748	5.96801	5.59083	5.67443	5.97254	11.8755	12.8115	10.6769	9.02577	9.80397	8.39521	8.78826	8.34333	5.82696	3.73999	3.55148	5.10127
Zm00001d002260	1.83021	1.51666	1.79421	1.48048	1.24797	1.51177	0.891177	0.846485	1.22179	1.0082	0.830219	0.541167	0.767321	0.802339	0.519523	0.352667	0.476772	0.387427	0.177892	0.149415	0.585863
Zm00001d002261	19.8283	18.275	18.9108	14.8309	14.6607	16.8247	12.0099	12.4322	20.1163	33.8604	39.4834	45.5392	45.5272	45.4625	36.3715	31.3116	30.2937	17.9849	3.65104	2.93363	5.94831
Zm00001d002262	0.148929	0.227859	0.151787	0.108925	0.126758	0.102918	0.10729	0.19947	0.07951	2.11237	5.92354	4.6218	0.487484	0.724641	0.32932	0	0.258216	0	0	0.039764	0.037927
Zm00001d002266	19.4503	18.5376	21.9191	26.3373	23.3737	22.4942	15.5532	15.5847	22.268	41.2264	31.5783	30.0472	30.642	30.2206	42.9438	70.7849	82.4205	43.5524	34.9197	33.3156	24.2606
Zm00001d002267	13.9493	14.1226	14.8563	9.91937	10.2354	11.6501	8.72765	9.84819	9.15318	18.2052	18.5588	17.2934	17.1977	17.0522	14.2719	11.4677	10.6598	12.1082	12.9569	12.4941	8.92847
Zm00001d002271	4.01727	4.37272	5.86112	10.1491	4.09651	1.7663	4.13628	2.92652	8.09313	4.65207	7.2982	4.24281	4.40802	1.91909	1.92122	1.53067	1.53164	1.7128	1.33717	0.970851	3.69607
Zm00001d002272	9.03533	9.51072	10.657	4.99615	9.28397	8.42027	10.2832	8.77237	5.08172	9.05454	12.1825	9.32978	5.90125	6.19388	6.49212	4.08217	2.95474	4.9256	8.82079	6.69623	7.85374
Zm00001d002274	0.913468	0.740504	0.832284	1.03396	1.18804	1.16797	1.3431	1.22314	1.20904	0.114268	0.120952	0.019232	0.072089	0.038579	0	0	0	0.189122	0.342396	0.547556	0.797179
Zm00001d002275	13.5818	14.283	15.7048	13.6576	13.6086	14.0987	21.9016	21.3458	16.9607	63.6886	54.8895	32.2786	10.7633	11.1488	10.4517	13.1603	12.536	12.7456	11.6333	9.04698	14.5524
Zm00001d002277	4.64525	4.75461	5.77395	8.43093	8.73715	7.23731	13.4889	14.8841	13.2735	6.99125	7.58722	6.25563	3.23098	3.01717	3.13657	3.52288	4.27022	4.36481	5.90691	6.5812	10.4635
Zm00001d002282	1.29062	1.11737	1.32873	1.10334	1.2242	1.31143	0.846829	0.978115	0.997126	1.40752	1.67144	1.48536	0.946575	0.97891	0.950694	0.833109	0.206107	0.501099	0.446011	0.59102	0.681355
Zm00001d002283	7.89105	8.1201	8.51971	8.27731	7.31165	7.24406	5.39887	6.10384	7.18954	10.0428	8.37137	5.45352	2.59319	3.22091	2.82714	2.42366	2.01701	4.33076	5.89632	5.14306	4.5933
Zm00001d002284	1.62129	1.18828	1.40348	1.26515	1.46903	1.39682	0.807445	2.28164	1.76984	0.907847	1.32372	1.08087	0.716024	0.66981	0.500801	0.563616	0.72896	0.443139	0.472232	0.635368	1.26732
Zm00001d002287	0.120525	0.272468	0.435427	0.401448	0.655053	0.691844	1.07503	1.12952	0.912595	1.80511	1.67212	1.37758	1.21331	2.37957	3.93965	4.14537	3.22792	0.404341	0.367739	3.00803	3.40257
Zm00001d002288	2.35575	2.4745	2.40053	2.94209	2.80111	3.02537	3.70803	3.85504	4.18841	5.39468	3.47125	2.66476	2.70519	4.09127	2.28712	0.330045	0.859824	1.16415	1.54524	2.44309	3.2633
Zm00001d002290	7.49243	7.491	7.87829	6.12417	5.56302	6.73387	7.00185	7.92843	5.46754	3.95578	5.36336	3.97448	2.09827	1.7019	0.977837	1.125	0.178768	1.03198	1.18099	0.356873	2.94875
Zm00001d002292	70.3084	72.8125	81.5304	66.2007	61.3984	64.5575	38.9994	44.1377	53.4807	37.1004	55.1916	47.6631	24.929	28.7133	23.8006	24.0812	26.2246	36.4498	37.9902	30.8469	32.6448
Zm00001d002296	7.06645	7.2345	7.55953	6.19065	6.07507	6.9717	5.88449	6.42964	6.83829	6.40654	8.06146	8.64978	8.62526	7.75787	4.48062	3.68319	2.66566	2.76862	1.77848	2.77726	4.3815
Zm00001d002301	7.20083	6.9011	5.93456	4.93922	7.49112	7.07766	14.2573	19.849	11.4146	14.7831	21.9173	24.8482	19.3163	25.5111	28.298	22.0943	11.9855	14.4317	25.7564	33.0287	21.316
Zm00001d002302	2.02857	1.23287	2.11997	1.08725	1.68867	1.67574	1.20533	1.70562	0.952217	5.23305	3.677	4.00342	3.3267	3.7657	3.31144	3.24153	2.30244	1.84515	1.17213	0.839809	1.13013
Zm00001d002304	0.245533	0.012568	0.202562	0.223191	0.029732	0.074748	0.652008	0.401637	0.145682	1.07609	0.762466	1.29414	0.799768	0.407966	0.493052	0.431489	0.43776	1.47977	1.29905	0.78264	1.01482
Zm00001d002307	9.00126	9.36564	11.9201	5.21769	6.15409	7.27062	3.96585	3.57887	4.05606	9.86811	7.18264	7.16717	10.5619	11.7634	8.40964	7.31335	5.64727	5.82425	5.68288	5.1081	5.01611
Zm00001d002309	0.338512	0.477594	0.993761	0	0	0.220321	0.556155	0.601878	0	0.147295	0.36024	0.575592	0.475075	0.556507	0.560274	0.481675	0.46242	0.675054	1.92329	2.6351	1.24724
Zm00001d002312	4.30217	4.05162	5.00233	2.60979	3.62811	4.65942	4.3056	4.34948	2.63442	2.13326	1.99091	1.02142	0.505879	0.717552	0.898927	0.848745	0.481517	1.52862	2.44381	2.25065	2.69479
Zm00001d002313	5.71006	5.1678	5.33713	5.25783	4.64863	5.22652	4.99868	4.61545	4.66336	6.53916	5.47465	3.49402	2.73614	2.76226	2.43787	1.51262	0.980441	2.13849	2.82166	2.41092	3.54794
Zm00001d002314	8.90274	7.39834	7.98644	6.26865	6.41827	7.78414	3.96748	5.04833	5.59051	12.8787	9.6597	8.82354	8.0721	8.01318	10.1007	16.1928	13.6826	8.90869	8.34418	7.36259	5.82493
Zm00001d002315	8.86596	8.22778	8.36795	7.23209	7.21281	7.88888	6.66003	4.8641	7.32557	10.7783	9.38743	8.87826	9.57171	10.1267	9.80495	10.6071	7.87287	5.9124	3.55931	3.17187	5.28957
Zm00001d002316	1.73468	1.62605	2.00848	1.39151	2.01869	2.17631	1.56336	1.42932	1.03359	19.436	21.4161	22.1993	20.4319	19.7174	28.1133	48.7088	45.0753	16.7762	4.47639	2.65138	2.50608
Zm00001d002317	2.11543	2.21261	2.57144	2.01979	2.6436	2.76724	1.82629	1.70376	1.75193	1.78679	1.3883	2.10622	2.0079	1.80155	2.15577	1.98918	1.55839	0.803598	0.63337	0.614708	1.17902
Zm00001d002323	5.15578	4.85947	5.41944	5.42836	5.27453	2.72785	2.51519	5.03784	4.277	2.17494	1.58133	3.46358	3.72296	3.66268	4.06131	2.96674	2.59209	1.8347	1.20322	1.05595	3.44592
Zm00001d002324	2.0297	2.20114	2.18189	5.65208	5.78853	4.58633	10.2373	7.72646	6.55057	1.8243	0.947504	1.38985	1.50639	1.62576	2.41901	2.26418	2.16596	0.957847	0.261493	0.45207	7.28814
Zm00001d002325	27.8947	26.1759	30.4148	28.2202	30.4891	31.7606	58.2048	53.799	38.7099	23.4588	28.7866	27.6329	26.3095	28.5381	39.2248	55.9098	41.6335	33.2647	37.4727	34.4751	45.5883
Zm00001d002326	32.6463	34.7027	39.4834	50.7552	51.2481	52.8214	31.7258	32.1525	49.3802	41.4049	67.0592	36.5822	25.9729	40.8728	35.377	22.1904	24.7113	30.8068	22.3823	18.8434	24.296
Zm00001d002332	11.6342	10.8998	10.8075	10.3846	11.5111	10.2175	8.28485	9.01299	9.1637	12.7547	11.3551	10.2105	9.21893	8.75441	7.86534	7.26224	8.00312	5.86827	6.22922	5.7303	6.50016
Zm00001d002333	3.80166	3.6961	4.09339	2.67386	2.1918	2.63519	2.1779	2.07225	1.90337	0.228531	0.224719	0.226253	0.163455	0.24053	0.271165	0.0968665	0.0596666	0.487164	1.10945	1.16445	1.44428
Zm00001d002334	38.3977	35.6305	39.4434	35.4152	34.9842	37.473	36.5522	34.6545	34.6398	22.9918	24.8771	24.3459	25.0693	23.3554	17.2724	16.5001	13.0554	14.5814	11.6158	10.6065	25.2623
Zm00001d002338	5.49315	5.54392	6.16829	4.91718	4.81207	5.9549	4.6442	4.77404	4.50063	3.51553	2.56558	1.48331	1.61003	1.91522	2.26622	2.31213	1.44424	1.43022	2.04358	3.0398	3.40458
Zm00001d002339	69.1092	65.7532	70.3541	53.757	58.6402	64.6739	58.1244	58.095	48.7746	83.0271	102.833	91.5199	66.983	64.5658	42.7332	30.2555	37.5158	35.687	28.656	34.1181	49.8689
Zm00001d002340	9.3637	9.07434	8.99052	9.04946	7.99907	7.60173	8.18814	8.46262	8.61741	10.4777	10.3008	8.60042	7.57215	8.28405	6.25301	5.26105	4.53288	4.58862	4.17723	3.61188	5.74053
Zm00001d002341	27.3958	25.787	29.1144	27.7862	28.312	27.6074	34.2616	30.0634	26.4133	17.4276	19.612	19.1806	20.6168	22.9948	18.8801	15.2509	13.9797	17.0696	17.9308	17.3684	25.7477
Zm00001d002343	0.794269	1.13843	1.53475	0.913399	0.761317	0.606959	0.964808	0.999616	1.02299	0.085839	0.185805	0.446767	0.323836	0.269259	0.206054	0.166159	0.067321	0.189721	0.170022	0.554705	1.30397
Zm00001d002344	18.6502	16.1813	16.1895	16.9258	17.013	17.8274	16.3638	16.8849	16.1069	12.7731	12.9601	14.8782	16.3198	16.2742	12.1537	9.23844	6.94067	8.90904	8.50675	8.42816	11.549
Zm00001d002345	1.8113	1.69922	2.01983	1.47839	1.52585	1.77837	1.07387	1.00111	1.02011	1.051	1.41959	1.57171	1.58368	1.61988	1.08021	0.982244	0.782987	0.727563	0.42185	0.456059	0.709768
Zm00001d002347	25.6371	23.6324	26.025	53.9739	51.1677	51.3327	45.3604	70.2286	89.8829	97.5128	118.551	224.538	229.267	207.025	145.803	21.3885	48.8099	36.0002	48.2584	55.5694	49.1537
Zm00001d002349	1.29289	1.47277	1.89048	1.35316	1.64828	1.25981	1.72187	1.19297	1.59347	0.700577	0.97891	0.465409	0.640267	0.580199	0.453502	0.366506	0.37461	0.511185	0.499433	0.42509	0.961995
Zm00001d002350	0.887891	0.611227	0.752388	12.2101	10.3266	9.07607	79.9712	82.17	53.1509	10.5484	10.1177	6.03046	1.91371	1.94446	1.47989	1.19113	2.13092	4.36897	7.81449	7.81516	45.3039
Zm00001d002351	86.32	83.9505	77.7538	73.9011	56.9748	64.0322	61.8954	66.0994	69.2348	86.733	98.3957	65.4939	16.0528	20.3639	18.5488	12.4751	19.6337	36.798	46.1861	38.8888	42.064
Zm00001d002352	14.3842	15.2831	17.1087	12.8653	14.0705	14.3946	15.6986	15.9154	15.1694	17.8873	21.5406	19.6931	15.5109	15.294	12.3125	11.2598	11.6223	14.0242	13.4003	13.6145	14.9627
Zm00001d002353	70.1446	78.4961	95.2136	51.0677	73.7859	86.1429	74.3884	92.7068	58.6109	17.5237	22.6324	22.9591	18.9311	18.8784	19.6378	10.4894	8.46226	29.9505	86.7328	127.61	104.243
Zm00001d002356	19.9666	19.5099	21.8166	17.84	17.8899	19.4419	16.1583	13.7283	15.8882	16.0462	18.7997	17.7534	15.0306	15.0247	13.6906	17.1489	22.762	14.0844	12.1125	10.468	14.6226
Zm00001d002357	4.2818	4.0195	4.78434	3.53378	4.11233	4.65462	5.27231	5.76661	3.52312	4.36243	4.34609	3.17215	1.79787	2.22598	2.47325	1.98669	2.07439	0.88545	0.92869	0.777652	2.14049
Zm00001d002358	39.9088	40.264	42.905	50.0716	51.5954	45.2795	27.5211	35.0012	45.8331	14.0252	12.4585	13.8415	16.2449	19.0969	16.3635	9.35859	10.1549	16.7786	32.4287	51.1944	45.8163
Zm00001d002359	7.79836	8.15953	9.01856	7.12542	7.33869	7.21964	7.07603	6.98089	6.68191	7.12614	6.57992	5.34495	5.13213	4.91679	4.28962	4.05217	2.55205	2.70721	2.83244	2.7861	5.19544
Zm00001d002362	2.32981	2.38266	2.72197	1.69598	2.67598	2.61513	2.05285	2.36722	1.65406	1.58008	1.47594	1.31394	1.1692	1.49001	1.58513	1.49087	1.74923	1.79335	2.70109	2.89161	2.15591
Zm00001d002364	174.346	189.82	148.109	137.042	109.937	104.286	65.4127	96.6287	126.97	60.816	58.7796	57.4719	57.7708	63.702	56.6378	62.1269	78.3682	85.5382	90.515	81.0421	64.8083
Zm00001d002365	0.05026	0.032696	0.036805	0.04567	0.002278	0.02267	0.031951	0.108193	0.151757	0.430615	0.712092	1.3445	1.73777	0.983776	0.238809	0.365712	0.453181	0.568572	0.172714	0.175716	0.193578
Zm00001d002366	5.20129	4.93658	5.61665	5.11684	5.92263	4.81752	4.52123	5.19033	4.8943	7.77963	5.24334	6.14689	13.7121	4.97436	4.44781	4.65188	4.08822	3.81965	3.28741	3.47532	3.44971
Zm00001d002369	9.66915	9.6005	11.2653	10.9705	10.0438	9.74471	7.00117	7.02389	8.82197	12.0699	9.70579	9.26009	9.06409	8.20343	6.87108	8.66317	8.73999	5.79524	2.73525	2.14749	4.93646
Zm00001d002371	21.0879	20.5432	23.0137	20.9123	23.6013	22.8151	27.6378	26.9718	22.5644	19.9479	22.689	20.1806	16.8663	15.5939	13.5218	15.1567	12.0361	20.2756	25.0308	20.3926	22.7388
Zm00001d002372	1.90268	1.51003	2.07171	2.47188	1.11651	3.3869	4.16034	1.51825	4.44458	4.02294	1.57834	3.00579	1.92836	1.90285	2.60935	4.2345	2.59703	1.74503	1.41637	1.53658	3.08492
Zm00001d002373	3.16866	3.0017	3.64389	1.86143	2.30804	3.16173	3.29084	3.75509	2.25609	2.98281	4.1587	3.6897	2.49934	3.99031	2.59004	3.59502	3.31269	2.43203	2.27086	2.61841	2.47499
Zm00001d002377	40.0106	37.7505	36.9396	42.9088	39.6578	40.8938	41.9721	38.7414	44.5422	14.5963	10.0973	7.79307	8.83717	9.63865	7.63656	6.02917	4.58831	4.8795	6.08051	5.97158	26.7277
Zm00001d002381	0.555682	0.384638	0.559097	0.240607	0.464637	0.386315	0.455344	0.515642	0.111436	1.03031	1.09132	2.8536	4.74186	3.63074	5.07067	11.8577	7.42779	6.72318	3.7834	1.28792	0.89395
Zm00001d002382	10.9313	11.4263	13.5886	10.5382	10.3909	9.70351	4.93736	5.38623	7.09588	8.37485	7.83613	6.79194	6.83722	6.64436	9.10669	13.7941	14.2534	15.8172	17.3137	13.0791	9.54726
Zm00001d002383	0.249965	0.273842	0.200243	0.342074	0.42293	0.259642	0.362062	0.419548	0.266075	0.521192	0.586656	0.535998	0.713973	0.702822	1.33025	2.34627	2.52953	0.793139	0.505493	0.346207	0.415786
Zm00001d002384	67.5143	60.4668	62.0094	78.8316	74.9416	68.4079	92.034	84.1265	78.1197	38.9571	34.746	51.8485	72.9615	70.5807	70.0997	90.6523	99.8942	84.5008	61.6018	77.7956	85.2966
Zm00001d002385	4.35051	4.24943	4.58637	5.61459	6.30844	4.80087	3.01356	3.63683	4.65417	1.32307	1.12385	4.52349	10.2102	10.0121	16.3646	29.1004	31.4512	19.7335	6.88035	6.91225	4.41639
Zm00001d002386	8.21425	8.17441	9.23009	6.55117	8.04151	8.38429	8.61398	8.66043	7.97891	11.4209	12.1624	11.1825	10.832	10.9843	10.426	12.3542	10.1674	6.83328	4.67621	5.05799	7.37265
Zm00001d002387	7.12714	6.17351	6.15538	6.93459	7.29076	7.18842	4.8648	4.89775	5.46194	6.50873	7.75137	12.1856	22.0434	21.5329	31.3807	52.6998	55.2673	26.816	9.96773	9.65423	6.24513
Zm00001d002388	17.9656	18.3257	20.784	14.4247	15.6788	16.5388	16.6646	18.7363	16.3684	25.2006	32.2705	27.2194	23.6462	24.3236	21.182	22.6366	18.5872	16.5907	10.4671	8.8891	12.1613
Zm00001d002389	0.499834	0.053937	0.527547	0.05976	0.178894	0.329337	0.250034	0.233229	0.177307	0.324938	1.5186	0.505764	0.241829	0.653776	0.321007	0.291285	0	0	0.179325	0.275774	0.43105
Zm00001d002390	8.61969	7.15767	8.11033	5.17821	6.53419	8.08703	7.93588	7.45785	5.34532	9.55988	8.02193	8.93348	10.9052	11.8906	9.71402	8.34608	6.01814	4.37968	3.19294	2.5365	3.8244
Zm00001d002391	3.8594	3.27864	4.74477	3.27212	3.73894	3.38195	3.80188	3.53281	3.57956	1.82885	1.39973	1.25568	1.14937	1.42729	1.44082	0.934596	0.946975	1.20637	1.72576	1.97524	2.15995
Zm00001d002393	0.502757	0.187177	0	0.252988	0	0.089698	0	0	0.216967	1.06267	1.51435	1.06322	0.437775	0.278817	0.652267	1.29031	1.06956	0.94374	0.11162	0.111083	0.110491
Zm00001d002394	0.216144	0.372717	0.277496	0.090939	0	0.230305	0	0	0	0.105005	0	0.129921	0	0	0.049733	0.07042	0.121908	0.125118	0.497034	1.44945	0.548609
Zm00001d002395	24.0964	22.3712	46.8996	17.7292	43.9253	45.83	42.3441	21.061	35.7713	46.649	61.5519	64.8522	58.0978	25.7168	35.5614	24.6045	30.4766	26.6468	13.4181	15.8169	16.132
Zm00001d002396	4.33608	3.84549	4.68548	7.02873	7.2153	6.90448	8.06007	8.35159	8.43042	1.36693	1.08182	0.78385	0.768898	0.942246	1.27718	1.83946	1.90082	1.20762	0.872461	1.08722	4.71889
Zm00001d002402	6.2768	5.41634	6.03946	12.3357	14.2307	11.2056	45.28	42.5403	27.3025	47.2717	33.9964	12.6935	3.24951	4.84154	6.14431	4.10374	2.40527	3.87057	11.892	11.6683	28.4399
Zm00001d002403	3.89119	4.60799	4.39522	2.47211	3.068	3.5211	3.76387	3.639	2.75037	2.05659	1.78888	1.86837	1.90769	1.56324	1.60188	0.900043	0.916112	0.947599	1.14226	1.53602	2.09703
Zm00001d002405	49.7814	52.0581	57.7263	97.5418	83.5661	63.9887	114.896	118.416	112.897	67.108	76.88	67.9904	60.8875	67.0496	39.124	26.6801	25.3083	32.9126	33.6745	30.7811	74.3907
Zm00001d002406	4.0454	4.20263	4.81748	8.4252	7.29923	4.93137	7.46729	7.18788	7.76515	4.18526	5.23291	6.66181	7.89463	7.48202	5.07799	4.2444	3.67268	5.13223	5.20252	5.45354	6.0639
Zm00001d002408	0.591233	0.697239	0.827835	0.492945	0.792096	0.70394	0.386456	0.572079	0.401051	0.855705	0.665072	1.70651	2.45569	2.75605	1.75777	1.97588	1.61888	1.44147	0.466573	0.545408	0.614479
Zm00001d002410	68.3509	68.3905	87.7817	71.3365	42.7322	58.4247	29.6569	21.536	57.9027	3.76323	3.53629	2.25511	0.874507	0.823877	1.34391	2.06642	2.65927	34.2841	56.7005	65.522	60.5925
Zm00001d002415	22.3076	21.1223	23.3814	30.8428	27.9296	25.2225	40.6085	39.4675	39.3549	23.9335	21.4086	14.6703	5.69923	5.77127	4.48434	2.69316	3.71315	11.2002	16.5404	16.3391	31.5342
Zm00001d002416	111.963	113.524	113.259	100.667	89.8108	95.1456	135.566	121.827	111.279	144.965	116.195	114.648	117.126	114.264	88.1796	48.5056	46.1085	77.0209	118.792	103.335	113.381
Zm00001d002418	5.01048	4.11613	4.88868	4.43036	4.62993	4.09034	4.42553	4.26479	3.01694	3.52054	3.53643	3.98236	4.13246	4.84875	4.14972	4.08996	3.64955	2.4777	2.01135	2.4453	3.1314
Zm00001d002419	6.64945	6.69767	7.13373	5.49802	6.24269	6.7858	5.72914	6.24406	5.55278	8.0611	10.1348	10.5044	9.39219	9.18968	7.53955	8.09098	8.08146	6.29162	2.65738	2.44423	3.92136
Zm00001d002420	3.60268	3.68019	3.91815	3.13246	2.90644	3.07496	1.55274	1.70606	2.50373	1.73535	2.03468	2.19826	2.66896	2.43595	1.87333	1.88213	0.979898	1.41274	1.30635	1.13974	1.23863
Zm00001d002421	1.97953	2.13179	2.30921	1.74549	1.82742	1.65621	1.13575	1.16868	1.19294	0.191588	0.259376	0.244974	0.176264	0.235607	0.190464	0.028538	0.121524	0.385222	0.518625	0.675632	0.912153
Zm00001d002422	0.0424725	0.0451736	0.131842	0.741025	1.42061	0.950227	0.486657	1.84117	1.60752	0	0	0	0	0	0	0	0	0	0.178846	1.88045	1.88138
Zm00001d002423	13.3046	13.3853	15.5842	18.4381	19.095	16.3781	19.2485	19.0878	19.9651	3.67857	2.79136	2.28199	3.05602	3.44298	2.6675	2.20248	1.9996	8.77672	14.9103	17.0866	19.9226
Zm00001d002424	0.459591	0.430454	0.466591	0.383879	0.444974	0.520295	0.444049	0.637705	0.466568	1.45072	1.28613	0.957375	1.41756	1.42518	1.08583	1.34642	1.30523	0.898636	0.434979	0.338019	0.329812
Zm00001d002425	2.11046	1.90518	2.04191	1.67357	1.57565	1.68786	1.9493	2.12427	1.92424	1.50872	1.48533	1.41881	1.80755	1.39876	1.00576	1.07977	0.402473	1.17792	1.65768	1.9212	1.95028
Zm00001d002426	37.6013	36.3526	37.5879	59.7787	51.7407	48.3451	30.8743	39.3536	64.3933	18.483	11.401	12.8304	12.5626	16.8371	19.3422	9.42229	10.1602	29.563	74.0162	101.409	71.9275
Zm00001d002428	54.6635	51.4587	51.067	65.1699	67.1914	65.4935	98.2375	97.1442	90.107	21.3879	22.7953	34.6256	41.2868	35.882	27.8194	19.9039	19.7098	23.0348	33.3086	33.9208	73.3064
Zm00001d002429	10.233	9.89001	11.6595	16.9747	17.3495	17.3393	35.8505	30.593	24.7329	1.3362	0.890003	0.875717	1.16471	1.15139	0.690166	0.392427	0.294287	0.896299	1.38332	1.3484	19.7772
Zm00001d002433	7.58525	7.11496	7.5496	6.60637	7.2048	7.30351	6.78208	7.3697	7.087	8.6521	8.70089	9.12426	8.76284	8.05521	9.04558	11.6028	10.255	5.91996	3.18033	3.15456	5.15032
Zm00001d002434	0.328047	0.238186	0.282721	0.616782	0.194761	0.378001	0.294362	0.307175	0.603027	149.464	272.465	252.175	81.5405	76.8773	147.117	232.532	255.705	116.181	25.4782	9.20297	7.85945
Zm00001d002435	0.039607	0.054739	0.053642	0	0	0.06077	0	0.080437	0	6.34726	6.6254	3.90255	0.856431	0.818914	2.3591	4.32914	3.67007	7.41446	6.43582	3.6212	3.15068
Zm00001d002436	1.8358	0.685093	0.862482	1.61924	1.817	1.9422	0.963356	0.945626	0.545617	216.387	387.238	446.754	321.013	279.428	473.164	689.252	827.355	458.235	31.2201	11.265	8.45519
Zm00001d002439	2.41436	2.40489	2.89587	2.05637	2.72611	3.03765	5.08074	4.92954	3.31636	2.64309	2.71965	1.40723	0.663151	0.788314	0.746651	1.11163	1.45005	1.28882	1.30616	1.15326	3.1135
Zm00001d002440	11.0215	10.4869	11.9589	11.5298	12.6693	12.2156	11.9405	12.6307	10.6771	17.981	17.586	15.8859	8.44124	9.56205	10.9012	12.5363	14.0563	9.09457	7.95732	7.62444	9.24933
Zm00001d002444	2.32804	2.75713	2.85809	1.7573	1.83943	1.94949	1.82311	1.54418	1.21397	2.46656	2.90293	2.90832	3.41755	3.09948	3.37494	2.28946	1.78859	1.18581	0.927365	0.986515	1.14596
Zm00001d002446	14.9851	14.6429	16.1872	13.193	14.1076	14.8844	22.443	20.7614	15.4277	31.6254	35.3077	25.2	14.0859	11.8504	9.36572	8.92015	3.49223	6.27628	6.26577	5.39756	13.7771
Zm00001d002447	2.64421	2.29529	2.62998	1.67738	1.91744	2.46597	1.45389	1.50972	1.45968	3.84296	3.91393	3.47949	3.80505	3.39433	2.88193	2.9141	1.9179	1.37064	1.12044	0.844396	0.992841
Zm00001d002450	65.3966	59.9285	64.1222	51.2529	54.4642	58.8845	55.9442	58.2786	50.2251	65.3739	87.2059	92.604	82.8101	73.7916	48.2439	35.8293	47.9028	37.2422	18.9479	19.7957	39.6593
Zm00001d002451	75.0383	70.8946	74.6633	86.7826	117.847	111.856	136.99	143.653	111.076	9.28807	8.90346	7.51417	5.66497	6.05301	7.68676	6.26118	4.89802	37.5165	81.8376	121.398	135.006
Zm00001d002454	67.2393	64.399	64.5947	73.2776	56.1622	58.6932	56.7402	52.9059	71.3464	9.52726	6.44081	5.34191	4.88099	4.54509	4.74567	3.05459	3.58509	8.71535	19.3732	22.5294	41.6025
Zm00001d002455	5.45135	5.26601	6.08783	5.78221	5.65387	5.12542	4.48235	3.61417	4.8666	9.55819	5.10245	3.92712	4.03211	3.65988	3.89833	5.39579	4.04767	3.1389	1.67291	1.43706	3.21636
Zm00001d002456	4.98939	5.21566	5.34118	4.95085	5.40648	5.06032	4.51142	4.50124	4.37567	13.9595	12.2747	10.6201	10.2009	10.7836	10.2458	13.4696	12.2862	9.37613	3.34245	2.85241	3.32953
Zm00001d002457	0.717572	1.19683	1.02722	0.656699	1.00346	0.971534	0.937002	0.764356	0.718852	2.81892	2.45391	1.98141	2.26472	1.9776	1.48675	1.63399	1.79604	0.839701	0.212567	0.0919455	0.394088
Zm00001d002462	5.48235	5.44105	7.09006	5.04415	5.66516	5.76798	5.46335	4.94752	4.48319	5.38219	4.86949	4.27192	4.19888	3.96818	3.19296	2.59796	2.33497	1.86119	1.47941	1.0709	3.41998
Zm00001d002468	0	0.023617	0.047735	0	0	0.056809	0	0	0	0.194142	0.30102	0.129862	0.554284	0.62607	0.721151	1.17599	1.55583	1.67844	1.53	0.225424	0.081905
Zm00001d002475	1.48843	1.61259	2.73698	1.54413	2.06527	2.11129	2.10728	2.63247	1.48053	2.98066	4.21743	2.88057	0.722955	0.711191	1.18012	1.75431	0.401812	0.868621	1.3161	1.16339	1.33168
Zm00001d002476	0.28325	0.215537	0.159647	0.867359	1.34213	0.823412	0.996979	1.28948	1.18428	2.11247	1.99539	1.52961	1.47826	1.32728	0.617988	0.696571	0.605981	0.406754	0.490704	0.441471	0.913377
Zm00001d002478	17.9419	19.189	22.5874	16.2631	14.3468	15.8971	7.23297	7.34282	12.6069	12.4177	12.8028	11.3256	9.82233	10.3772	10.0137	10.6825	11.622	10.5099	9.55259	8.48221	8.41014
Zm00001d002481	1.02361	1.04571	1.22069	0.821885	0.732843	0.916003	1.25098	1.43504	1.10343	2.21271	2.23435	1.36483	1.14056	1.04767	0.761977	1.23824	0.312114	0.477631	0.529359	0.57172	0.728805
Zm00001d002483	1.12769	1.39941	1.62946	0.955857	1.29043	1.22047	1.72913	1.6723	1.00598	1.66262	2.24252	1.66675	1.08163	1.04397	0.570615	0.406891	0.340776	0.47659	0.415891	0.198658	0.806818
Zm00001d002485	3.64758	5.7803	7.16792	4.91627	10.1419	3.36498	5.42597	5.47913	12.4885	3.46266	3.79581	3.13096	3.2514	3.37488	3.11197	3.78345	3.2937	3.05407	2.90696	2.80865	10.6565
Zm00001d002488	0.027608	0	0	0	0.05545	0.068958	0.012601	0	0	1.19822	1.29461	2.54115	2.28641	2.03931	2.49123	3.39832	3.81552	2.09615	0.191939	0.224688	0.195554
Zm00001d002489	34.8029	33.894	35.6956	29.3241	32.9309	33.2195	41.4489	43.0752	33.0168	39.1537	28.559	18.5907	15.8693	17.8791	16.5865	15.5079	11.591	25.8229	38.5802	33.1955	34.5023
Zm00001d002490	48.5147	45.9	43.7493	60.7259	54.1175	49.2658	36.8337	39.8107	53.4179	11.6289	8.93608	9.96646	9.81955	12.8237	13.6432	11.4679	14.7928	26.2698	53.9932	69.8509	53.4323
Zm00001d002491	5.67256	6.47769	7.7952	4.78267	5.20764	5.63913	2.72424	2.66119	3.67581	4.34799	4.20625	5.24015	8.66869	7.47694	5.14133	6.1582	5.40075	5.75194	0.802162	1.21561	2.24921
Zm00001d002499	3.4512	3.71107	4.73361	2.61135	3.16856	3.16828	2.7994	2.80307	1.94309	8.41867	4.47896	8.64289	4.28879	5.07609	19.6783	20.6502	17.3358	5.21135	3.34266	3.5484	3.13093
Zm00001d002500	89.1154	80.2216	73.4359	91.7948	78.3137	79.5707	70.4819	62.7552	74.2569	10.7923	9.20747	38.4408	55.3989	60.3786	48.6282	27.0194	35.0645	15.7923	8.29858	14.1186	49.8513
Zm00001d002501	36.1902	34.936	33.1482	38.3089	38.5886	34.7852	28.6028	29.9	35.6286	12.0128	10.9575	40.4349	77.1938	77.1652	68.7233	61.9538	56.9469	50.0766	16.0681	17.153	25.0777
Zm00001d002503	32.4579	27.9013	31.3749	30.523	32.4733	32.3633	59.6987	63.36	41.8578	170.013	129.609	72.754	41.0543	38.5551	30.2159	36.7044	27.8074	21.2292	13.7175	8.63033	32.4214
Zm00001d002504	7.71663	5.3661	9.54001	8.02903	7.94432	9.05915	9.01063	9.41754	3.27356	11.2064	10.7325	7.4951	5.54922	2.37949	4.03723	2.86142	2.11656	4.14957	5.37441	2.92348	7.66872
Zm00001d002511	12.0336	12.9018	14.4299	9.04634	13.2467	11.1797	9.57649	10.2514	7.87253	16.8162	17.3387	17.5178	15.6082	18.9128	16.7706	14.0076	15.8759	9.83274	9.75047	9.43658	8.29445
Zm00001d002512	5.77933	6.57598	7.47172	4.47318	5.74372	4.94768	2.56647	3.05463	2.76529	2.06029	1.94616	3.09702	3.72105	3.98613	7.26821	10.0187	7.39838	11.9108	16.8443	14.1751	8.83257
Zm00001d002514	23.2131	25.1819	31.3846	15.932	21.3884	22.2429	12.9403	15.0038	12.7173	8.88302	14.6099	13.7094	6.67571	6.17013	5.95397	3.22629	1.66574	3.93163	8.66924	8.01919	8.63572
Zm00001d002517	0	0	0	0	0	0	0	0	0	0	0	0.145493	0.348633	0.310334	3.92318	8.8779	11.4226	2.14747	0.694262	0.051471	0
Zm00001d002520	415.954	441.102	431.517	166.678	207.767	306.655	90.0388	108.641	120.255	133.938	184.68	335.584	482.006	438.175	354.449	352.471	406.59	1616.95	2765.53	2626.2	1273.79
Zm00001d002521	247.239	245.751	252.223	193.646	174.397	200.848	99.1114	92.4943	142.361	6.31534	7.52128	6.87186	8.00076	6.9343	5.36404	4.08758	3.31263	31.8266	47.514	38.1414	68.9193
Zm00001d002522	46.3637	48.0253	50.4208	31.2521	29.3968	38.362	16.8527	19.6162	28.3662	3.94218	4.21117	6.04924	7.54159	7.0871	4.45931	3.11413	4.11355	10.8684	11.2259	11.8798	15.4851
Zm00001d002523	106.332	114.892	118.747	109.401	110.043	102.007	118.451	127.893	124.97	47.7009	48.4353	44.5419	36.1347	34.3824	22.4807	20.2755	23.4339	29.9548	21.5409	15.4576	66.5228
Zm00001d002530	4.72989	4.46324	5.79587	5.4822	4.62669	4.96063	2.96644	3.39414	3.80568	0.343321	0.264244	0.249774	0.205004	0.295559	0.254591	0.125949	0	0.148934	0.198839	0.351063	0.975505
Zm00001d002532	18.6222	17.8915	25.8555	24.8199	25.1666	22.9908	29.54	30.7068	28.6003	16.88	20.978	39.9305	45.1104	39.3454	35.7443	43.5495	40.6005	39.4756	16.366	15.5666	24.0422
Zm00001d002535	16.8456	21.1338	26.2656	18.9232	18.7612	16.2963	25.7581	29.4831	23.4942	14.9268	18.5893	15.8029	20.257	21.8385	13.1906	10.2217	8.55074	12.2456	18.112	15.1899	19.5465
Zm00001d002536	0.012038	0.011092	0	0.041677	0	0	0	0	0.038434	1.34031	1.50626	1.02314	0.413765	0.588251	0.441018	0.191001	1.16482	0.361251	0.235546	0.104971	0.065476
Zm00001d002537	4.26254	4.62838	5.12059	3.95082	3.36361	3.70309	2.52911	2.60251	3.49071	1.18726	1.19178	1.68007	2.03684	2.22844	2.01185	1.2244	1.45592	1.68682	0.904943	0.793741	2.01894
Zm00001d002538	26.8187	26.6601	31.5904	19.5759	21.8102	24.4072	15.7723	16.7289	15.836	31.978	34.7344	32.9514	31.4305	36.4917	34.9938	39.6597	39.1024	20.6512	8.34972	6.99305	11.1465
Zm00001d002539	1.68203	2.09552	2.95484	1.03485	1.34387	1.54743	0.557485	0.581377	0.496366	0.395281	0.690617	0.648811	0.313938	0.370489	0.425263	0.452083	0.62554	0.364165	0.218849	0.246371	0.331518
Zm00001d002540	40.7314	43.9923	49.0723	40.4155	36.0728	35.5192	25.3945	29.6007	35.1118	32.774	26.5757	17.9891	10.1125	10.7416	11.4615	14.394	15.9268	34.7219	50.1368	44.7536	35.9105
Zm00001d002542	17.2589	15.3581	17.1247	11.0786	12.0505	14.8829	14.8753	16.5032	11.2998	6.54875	7.43028	5.04473	1.95536	2.24431	2.42415	2.18801	2.04597	2.50884	2.31022	2.07043	6.5924
Zm00001d002543	0.509446	0.761165	0.840423	1.77296	1.50719	0.41951	1.68962	1.69145	1.42414	0.593605	0.348	0.160126	0.143886	0.079383	0.080426	0.178411	0.396801	0.436228	0.364729	0.478879	1.13738
Zm00001d002545	84.7535	91.87	107.865	44.6866	57.3005	73.3608	19.3411	20.3601	25.1731	0.124045	0.151553	0.0959185	0.101946	0.0553261	0.0752572	0.156264	0.193157	0.269169	0.416679	0.341479	9.76036
Zm00001d002546	2.10846	1.94468	2.30082	4.01921	3.24412	2.91953	9.9124	6.88073	5.61788	0.876186	1.44246	1.01858	0.466831	0.406432	5.08168	12.02	10.6539	27.037	96.8801	129.519	65.9844
Zm00001d002548	2.13505	2.40503	3.29437	0.755802	1.39269	1.83003	1.10899	1.64129	1.21905	0.707615	0.743811	1.92871	2.71189	2.19475	1.63895	0.932716	0.324224	0.852748	0.632415	1.07355	1.10089
Zm00001d002549	444.881	494.957	551.26	122.325	113.011	287.413	49.4627	51.7275	89.1035	15.1777	8.471	11.0919	14.8235	19.1394	16.7353	7.15884	3.60825	74.5786	140.178	115.567	75.4571
Zm00001d002550	33.8188	33.9993	36.8077	42.6102	48.4786	42.8915	83.2381	83.1092	48.4409	63.2223	75.2389	64.3623	52.1193	47.7281	39.2355	34.3154	18.3497	41.8701	53.8006	42.9611	49.0661
Zm00001d002558	1.02249	1.59692	2.0411	0.591205	0.948175	1.17132	0.501492	0.658432	0.637603	0	0	0	0	0	0.106326	0.100368	0.32329	0.17719	0.077026	0.127906	0.369641
Zm00001d002562	4.23897	5.3919	7.12027	6.07372	5.40585	4.42595	3.52751	4.03577	4.54698	2.68002	2.25729	2.13415	1.87306	1.68728	2.18138	2.47287	1.69938	1.04571	0.855852	1.09162	1.79763
Zm00001d002564	2.958	2.61422	3.74904	9.11802	4.5963	4.57436	10.3993	8.77412	9.85509	37.2934	47.161	36.1786	11.6108	14.4456	23.9752	42.0552	70.9795	41.2046	9.93191	6.28053	6.73916
Zm00001d002565	66.1646	60.765	68.1427	87.8029	105.863	91.5169	92.4899	107.105	94.6399	25.6338	28.3435	41.1677	38.6322	23.7893	15.1001	9.20839	5.6844	34.2271	78.0782	88.8122	86.1005
Zm00001d002573	25.3924	25.0741	26.7471	25.8391	29.3382	29.2308	33.5017	36.0893	30.086	18.2819	21.2734	17.451	13.5716	14.3934	13.9733	17.4176	18.601	10.7773	9.67958	8.23419	18.5558
Zm00001d002576	28.3252	32.5209	34.6452	23.5987	22.9505	23.9119	32.2636	34.9023	31.5084	10.1394	8.98797	8.27654	10.8023	10.9592	12.3393	18.0743	15.5705	11.5019	13.0685	17.9222	27.8681
Zm00001d002579	2.41989	2.14493	2.87282	2.76196	2.48693	2.72104	1.85257	2.13057	2.45411	2.36189	2.55893	2.26044	1.79928	1.8612	1.45767	1.87852	1.90911	1.05446	0.567767	0.775268	1.32159
Zm00001d002580	2.53867	2.60153	3.07306	2.10008	1.95757	2.23657	1.95521	1.91713	1.70795	1.45286	2.25822	1.83364	2.22332	1.91379	1.67335	1.67377	1.16273	0.683903	0.546698	0.445689	1.05174
Zm00001d002584	3.75089	3.77789	3.35204	1.82877	1.92709	2.82614	1.06372	0.493396	1.3156	15.6371	27.9273	93.9587	163.129	155.977	250.297	384.538	424.51	263.381	50.1262	52.4329	22.2777
Zm00001d002585	6.35438	6.04758	6.52179	6.37898	7.21732	6.42776	5.89821	6.32305	5.13518	5.60915	6.1906	6.12388	6.33327	6.37715	4.73319	3.48845	3.30006	2.96798	2.00057	2.45402	4.10866
Zm00001d002586	1.50175	0.634794	0.35983	0.171485	0.357788	1.26438	0.67466	0.076942	0.433683	0.436558	1.00751	0.958168	0.339811	1.05318	0.924592	1.40521	0.287911	0.185175	0.717301	0.911038	0.083271
Zm00001d002589	5.72286	5.69722	7.18505	24.9929	27.1463	20.6514	90.8415	91.3508	66.7359	16.7938	19.3145	15.654	11.9072	9.27379	10.3011	17.8523	19.8947	31.8252	40.0849	41.9605	71.293
Zm00001d002590	0	0	0	0.108696	0.288991	0.064231	0	0.301761	0.267297	0	0	0	0	0	0	0	0	0.209368	0.374068	2.69191	2.54232
Zm00001d002591	30.6759	29.6057	31.7195	32.8901	33.4053	30.4392	30.9007	32.1973	31.9917	56.4697	52.0021	54.5255	54.4687	54.4688	48.0341	35.3766	34.0588	49.4109	71.0868	67.3858	45.1914
Zm00001d002592	2.6272	4.06832	6.29263	2.52687	2.80301	2.64729	0.347255	0.802311	0.96248	26.4493	28.918	21.7432	1.50561	1.308	2.39401	4.42188	4.76699	15.871	19.2584	14.6855	9.40798
Zm00001d002593	2.82516	3.07297	3.61383	7.14799	6.0881	4.70396	8.88343	10.6663	9.74295	7.08662	8.55121	5.81124	2.26517	1.89323	1.85055	2.187	3.34579	3.98646	5.19217	6.34813	8.46911
Zm00001d002594	2.91835	2.38073	2.46445	1.81916	2.05274	2.79847	2.58867	3.09689	2.39617	1.93607	1.38554	1.63514	1.54128	1.84367	3.00301	4.82248	4.94464	2.69418	1.58853	1.78377	1.65451
Zm00001d002595	3.39326	3.30273	3.59579	2.47168	2.25011	2.7036	3.44574	3.32517	2.49129	2.06089	1.90339	2.9403	3.6633	3.59348	3.09961	2.45074	2.08975	1.02568	0.447279	0.541967	1.91733
Zm00001d002596	5.63931	9.01075	11.4802	5.62935	5.39782	4.44254	3.72128	3.65214	3.17959	16.0488	14.3999	10.5797	5.41172	5.41959	5.40634	3.43206	1.95815	3.53814	4.33719	2.60106	3.78824
Zm00001d002597	1.26347	1.96248	2.4697	1.96419	2.26512	1.23567	3.87622	4.36538	2.52058	4.19439	4.97516	3.7262	2.13148	1.31891	1.16727	0.921222	1.1376	1.82312	1.32877	1.26909	1.51511
Zm00001d002598	32.3417	32.818	35.6308	27.08	26.8816	28.6155	21.4082	20.4919	22.9718	21.4554	20.1372	17.7622	20.5795	20.881	15.1504	15.9599	13.896	15.9384	13.588	11.1541	18.4455
Zm00001d002600	1.25003	1.12127	0.926698	0.942623	1.073	0.770965	0.834779	1.20945	0.70602	0.740767	0.671126	0.622836	0.994663	1.05807	0.948896	0.849773	0.588822	0.385168	0.319696	0.318031	0.7248
Zm00001d002601	198.667	177.814	161.719	359.814	300.133	296.719	912.41	729.528	578.243	51.4134	48.7504	97.2518	174.85	177.817	210.778	280.86	263.57	135.643	52.373	46.3405	526.992
Zm00001d002602	4.28526	4.58288	5.7564	3.16996	3.40999	3.69352	3.7336	3.88789	2.90867	3.35935	3.47489	3.47053	3.02548	3.17561	2.48534	1.89913	1.96328	1.57353	1.64614	1.37038	2.28882
Zm00001d002603	9.98869	8.51678	9.88379	6.01591	7.69082	9.50384	8.34803	8.76811	5.86609	8.64558	9.44078	9.84485	9.44194	11.8921	13.752	11.8045	10.7706	3.75925	2.87241	2.17226	4.08751
Zm00001d002610	2.58873	2.6104	3.12452	4.61891	3.8137	3.62117	15.9299	16.7614	10.5745	21.8368	25.4486	16.7526	3.37794	2.8368	2.76921	4.08506	3.80401	4.84547	5.34891	4.3884	9.5061
Zm00001d002611	9.07799	8.7594	9.34087	10.8736	11.6974	10.5824	9.26916	10.3247	10.3496	14.2095	14.9519	17.5879	20.8918	21.4792	27.4551	40.989	37.6496	15.6544	6.50554	7.51928	8.45576
Zm00001d002614	0.100098	0.117936	0.135834	0.056686	0.101669	0.10863	0.059877	0.09793	0.063	0.583719	0.783579	0.564787	0.350768	0.372884	0.655185	1.09197	0.698928	0.911671	0.521707	0.352687	0.163183
Zm00001d002615	3.46535	3.55012	4.01011	3.85625	4.06823	3.83545	4.591	4.29605	3.76236	3.74906	3.52045	2.66403	2.3477	2.48851	1.77631	1.57086	1.29452	1.23417	0.98918	1.08721	2.8094
Zm00001d002616	1.91087	2.04707	2.43903	3.21043	2.47023	1.963	1.4106	1.1949	2.27572	0.275205	0.182911	0.815371	0.964915	0.593043	0.439519	0.283796	0.174221	0.260667	0.404232	0.422368	1.0045
Zm00001d002617	5.16745	4.81278	5.62459	4.49433	4.2796	5.00082	5.30698	5.05029	4.4359	7.12168	5.74993	5.22912	6.2648	7.10707	5.51951	4.72722	4.15796	3.00192	2.08325	1.95876	3.11983
Zm00001d002618	36.6169	35.8487	35.4101	13.8239	10.1489	21.5147	3.81332	4.07132	9.33074	0.082311	0.223698	0.408289	0.444823	0.308022	0.324819	0.650062	1.42751	7.4723	18.8404	23.7028	15.5758
Zm00001d002621	1.66974	1.67659	1.97322	1.4616	1.99565	2.30488	1.82344	1.88019	1.31344	2.97757	2.83449	1.79295	1.08741	1.17596	0.793716	0.62904	0.480884	0.676487	0.842052	0.596905	0.809208
Zm00001d002623	29.9022	30.5361	29.5185	29.3548	12.4976	16.7901	5.1189	5.67408	23.0531	10.1601	11.6246	11.2762	5.47826	6.15007	6.78403	7.37207	10.5122	13.3845	17.7	18.5085	13.4899
Zm00001d002624	16.0004	15.1691	16.204	9.24258	8.84821	12.9286	5.13591	4.76031	7.6808	0.345404	0.35444	0.578133	0.792451	0.650293	0.567741	0.44529	0.124344	0.675818	1.45389	1.6966	4.00837
Zm00001d002625	20.5461	21.1948	22.5698	15.5159	15.8668	17.1463	8.42738	8.51528	12.499	5.9432	7.53522	17.2691	24.66	23.7994	16.6693	11.9276	7.39295	8.44692	6.20424	7.14254	8.78588
Zm00001d002626	1.81517	1.89072	1.67925	0.921019	1.25774	1.52861	0.941343	1.06839	1.03999	1.76801	1.88444	3.10284	3.48946	3.15492	2.6626	1.5552	0.720135	1.30142	1.76948	1.88142	1.46671
Zm00001d002630	19.7907	18.2244	20.6279	22.1277	18.0893	17.379	11.2472	12.7277	20.1647	0.908556	2.39072	2.63585	2.39904	2.31263	1.82301	1.08042	2.34329	3.57038	3.63617	4.0668	7.46924
Zm00001d002631	1.76123	1.74566	2.29617	1.28144	1.76326	1.66077	1.05287	1.13843	1.15741	0.822409	0.636945	0.722596	1.24972	1.22878	0.828167	0.652277	0.485019	0.698521	0.903813	0.772627	1.06423
Zm00001d002632	63.7264	65.3423	71.0625	70.0887	60.6683	59.0489	41.7403	44.6518	55.7598	55.9554	53.3452	32.2173	11.1914	11.2859	11.8589	13.7992	12.0917	38.3165	61.4856	54.0645	45.7337
Zm00001d002639	13.9033	13.6428	14.3418	11.7061	11.8997	12.4326	10.6983	11.5252	11.0091	15.2982	18.4166	19.0904	19.3028	19.4388	18.2876	21.3964	19.0533	15.4332	9.22762	7.92742	9.27503
Zm00001d002640	1.83732	2.75968	3.11136	1.25245	2.98105	1.89458	4.84525	4.79361	3.25154	3.38946	2.75591	2.42457	2.84831	2.6834	2.57741	1.83025	1.2115	1.40464	1.24755	0.903231	2.6794
Zm00001d002641	2.11804	1.97639	2.26086	4.22067	3.84403	3.07444	10.0409	8.16822	6.40834	5.22082	4.15729	2.81142	2.36841	2.11964	1.56378	1.18859	0.514172	1.25294	1.10795	0.812895	6.21792
Zm00001d002642	8.07997	6.18167	6.73584	6.49939	6.33409	8.23499	10.5673	10.5644	7.54668	5.47349	4.82122	3.43073	3.42189	2.97562	1.68094	1.76614	1.72369	2.71924	2.15138	1.50516	8.19402
Zm00001d002644	0.790186	1.00042	1.01855	0.76982	1.19586	0.808905	0.849688	0.804956	0.414918	0.518282	0.863723	1.07487	0.945603	0.898653	0.876709	0.542734	0.365137	0.469423	0.218726	0.218461	0.406392
Zm00001d002650	9.96884	9.51484	10.4784	12.2372	11.6212	11.2344	10.8765	10.4192	12.0682	4.53057	3.74876	2.8683	2.37258	2.3658	2.537	2.12157	1.58967	2.99924	4.79588	5.02898	8.18049
Zm00001d002654	1.29173	1.51738	6.02611	1.88387	1.82061	2.77606	2.04782	2.76816	2.7158	1.08099	0.633664	3.08689	0.86011	1.02554	1.51074	0.637468	0.985376	1.79699	0.77959	0.796119	4.07746
Zm00001d002656	2.08149	1.83473	1.83393	1.28292	1.34955	1.39745	1.53576	1.76357	1.61225	1.34136	1.92035	1.88778	2.29456	2.2588	2.86318	4.64848	4.10458	2.64679	1.38714	1.35479	1.36264
Zm00001d002658	4.59071	4.06095	4.29158	5.65148	4.71658	4.77294	4.1464	4.09784	5.09428	1.2291	1.13384	2.1825	4.60313	5.03708	3.98663	3.68139	3.66909	2.06252	0.686295	1.08669	2.70276
Zm00001d002659	31.1372	30.4997	39.2653	27.3861	31.0298	32.604	43.4653	33.9335	27.7051	37.1212	33.0481	22.9072	27.2982	22.2373	21.3717	20.084	23.5245	20.6311	25.4457	30.0635	28.1204
Zm00001d002661	2.62472	2.51392	2.6014	2.00198	1.87506	2.4726	2.02297	1.90139	1.98519	1.53168	1.41954	2.51134	3.77429	3.998	3.5351	3.38946	3.48662	1.40706	0.578741	0.736038	1.38272
Zm00001d002663	5.78889	5.77575	6.15591	4.29455	4.98539	5.72715	6.21211	5.95584	4.14432	9.99353	9.43285	6.6864	5.04153	5.68456	5.26109	5.80285	6.00285	3.92268	3.02722	3.62089	4.38015
Zm00001d002668	3.43726	3.52287	3.96555	2.07125	2.9321	3.12601	2.32973	2.54615	1.94717	1.73296	2.29281	1.79129	0.932291	0.984522	0.778692	0.737255	0.81189	0.723381	0.600698	0.419687	1.26125
Zm00001d002673	15.5637	14.7622	15.4135	9.70727	8.20263	11.2016	12.0252	9.17785	9.86522	1.93115	2.62656	4.48867	7.62904	6.688	2.53555	1.29342	1.66561	1.52207	1.32841	0.682626	7.53657
Zm00001d002674	1.73622	1.46348	1.55195	1.55357	1.58027	1.6486	1.70222	1.41885	1.25564	3.6839	3.18585	1.558	1.02319	0.766635	0.377813	0.480006	0.39491	0.482846	0.50927	0.355342	1.10496
Zm00001d002676	2.22028	1.87574	2.24598	1.75027	2.43759	2.4517	2.14608	1.93032	1.51022	2.61309	2.6519	2.46452	2.58002	2.34382	1.52461	1.21105	0.719058	1.00905	0.672909	0.635326	1.41522
Zm00001d002677	13.5377	15.0604	16.4288	12.8938	13.1672	13.0236	12.289	14.2883	12.8489	24.1378	35.9031	45.7844	52.4739	51.1662	70.0352	105.1	135.668	63.7735	18.9454	18.0947	14.5443
Zm00001d002678	2.48927	2.8216	3.0128	2.99708	2.75547	2.53586	2.24856	2.2119	2.81051	3.93721	3.43485	3.1581	2.89328	3.05326	2.93307	2.93087	3.09519	1.72404	1.387	1.24822	1.69109
Zm00001d002679	1.34248	0.922995	1.13039	0.559667	0.727962	1.33693	1.24624	1.36602	0.559144	0.188585	0.349995	0.41991	0.24542	0.626888	0.804656	0.433568	0.327026	0.086851	0.104337	0.085099	0.351359
Zm00001d002680	3.96931	5.0418	5.24587	4.22989	4.71565	4.37164	3.94704	4.40958	6.66123	8.18508	7.1269	7.42707	7.6498	9.25322	7.57362	7.66308	8.55032	6.90574	7.95845	7.00494	4.37744
Zm00001d002682	3.84098	3.9987	4.53525	3.53277	3.92271	3.74779	2.83956	3.23232	3.00646	2.03615	2.23997	3.00902	4.10559	4.01637	3.26185	2.91952	1.5308	2.20914	2.09696	2.03869	2.73985
Zm00001d002684	2.31012	1.95294	1.93532	1.48348	1.49146	1.90769	1.17081	1.30726	1.3377	2.25805	2.46169	3.247	3.83143	3.86481	4.2483	5.75897	5.78052	3.15044	1.25029	1.10242	1.14518
Zm00001d002685	41.1553	41.5658	41.0532	29.5962	27.6909	32.6622	19.6513	18.7287	23.3842	15.6993	14.9423	27.5638	38.737	33.9023	34.0858	37.6398	25.6385	21.3363	12.4993	12.7363	16.2162
Zm00001d002688	1.75873	1.63782	1.84789	0.76229	1.02932	1.22941	1.75923	1.53512	0.579828	1.32106	1.19241	1.906	3.37334	3.79234	3.28914	3.65092	2.63569	0.734607	0.324864	0.469604	0.726154
Zm00001d002690	97.0491	87.3882	128.564	71.137	73.4828	96.722	36.9063	44.0221	55.3906	70.5359	89.0117	211.282	285.551	253.872	242.354	284.651	238.475	236.374	142.883	136.673	97.131
Zm00001d002693	0.840762	1.09583	1.37256	0.846076	1.05068	1.26079	1.09582	1.1089	0.965244	2.53944	1.925	2.05915	2.35209	2.3544	3.13049	4.25643	2.47478	1.93683	1.88087	1.47715	0.975018
Zm00001d002694	3.02478	3.02373	3.42661	3.03669	2.92752	3.0334	3.03956	2.98015	3.00698	5.45617	5.08215	4.97122	5.37454	5.4761	4.2928	4.69771	3.23008	3.0504	1.99267	1.66507	2.31078
Zm00001d002695	3.79426	3.26225	3.60809	3.1915	3.26652	3.91169	1.79734	2.27299	2.65388	5.51604	4.66783	4.20078	5.62412	4.59002	5.09417	6.6243	7.27753	4.04826	2.03418	2.09377	1.54906
Zm00001d002696	3.23749	3.49317	4.15756	4.98984	5.14478	4.41486	7.80578	8.31683	6.60796	7.52157	5.6781	4.0812	3.47203	3.42819	2.99591	3.70016	3.27581	3.5134	3.68732	4.13523	5.82001
Zm00001d002700	12.5285	11.8528	10.3843	22.5862	20.6255	17.1812	34.0515	36.843	30.6708	8.44567	6.93072	3.49401	1.09687	0.750855	0.665049	0.730165	1.90268	2.83368	5.83035	5.55984	18.0295
Zm00001d002703	7.44862	3.49646	5.41038	6.00132	4.55111	6.24028	5.26386	5.29145	4.81527	16.3938	17.8632	18.4801	10.8239	21.6959	18.5804	30.8736	30.3496	25.1625	27.5064	27.3394	14.7782
Zm00001d002704	83.6723	85.361	93.6591	175.008	206.575	156.399	261.456	319.051	245.001	793.323	1015.29	764.238	295.994	296.465	266.168	252.646	365.527	280.863	193.151	146.508	193.701
Zm00001d002705	3.41707	3.15484	3.81704	1.99395	2.18622	3.03373	1.58624	1.58595	1.62529	1.30749	1.24873	1.38649	1.63145	1.31105	1.05258	1.31168	0.425514	1.04113	1.11431	1.12333	1.61841
Zm00001d002707	0.097607	0.065885	0	0.226654	0.307822	0.111545	0.136913	0.158582	0.057073	95.5343	158.132	139.392	44.1213	33.3755	36.833	73.9021	102.4	45.1862	16.1675	10.5185	8.89357
Zm00001d002708	21.9192	21.6431	24.6468	17.5869	18.5364	20.595	17.9706	14.6539	15.55	5.0102	4.19712	3.79929	4.79943	4.30633	2.84439	2.31458	2.16365	2.90782	2.06893	1.58098	11.5335
Zm00001d002709	0.433646	1.226	1.23029	0	0.183973	0.52762	0.570282	0	0	0	0	0	0	0	0	0	0	0	0	0	0.071998
Zm00001d002711	25.5894	24.3075	26.4185	21.2672	21.3769	24.783	18.6332	20.5767	21.2762	15.9962	12.7545	13.5812	15.0793	14.5862	13.2683	11.804	7.94931	7.75704	8.46576	7.36803	12.1597
Zm00001d002713	3.20218	2.89497	3.16169	2.85516	3.37741	3.58928	2.74372	3.10256	2.84085	0.523384	0.783645	0.845688	1.03483	1.11958	0.764571	0.697661	0.368801	0.236568	0.120463	0.160268	1.27717
Zm00001d002715	2.75632	2.51001	2.73906	2.44127	2.62738	2.80646	2.37742	2.58863	2.25834	1.65933	1.53514	1.40104	1.5559	1.85025	1.62815	1.55173	1.30036	0.656267	0.529569	0.522706	1.25057
Zm00001d002716	18.0914	15.9638	18.5278	14.1376	14.1106	16.2937	14.1428	13.8947	12.7869	9.6403	11.7763	17.5931	16.9277	17.2924	15.031	15.259	12.7873	10.4039	7.52647	7.68959	10.4716
Zm00001d002718	11.5336	11.626	13.9793	10.3183	11.8393	12.2409	11.0212	12.2501	10.2954	4.95525	5.59431	3.66341	2.19418	1.97958	1.99669	2.86703	2.19629	1.89295	1.83729	2.41034	7.04598
Zm00001d002721	1.1124	1.05129	0.29077	0.704514	0.437167	0.518061	0.776889	0.304955	0.609988	0.155244	0.067522	0	0	0	0	0	0	0.80012	1.15083	4.55836	3.91553
Zm00001d002725	1.35091	1.79076	2.20986	1.31741	1.64123	2.01132	1.05444	1.00513	1.15345	1.57261	1.71237	1.40957	0.369503	0.779729	0.60176	0.421825	0.439502	0.716785	1.04703	0.880062	1.23996
Zm00001d002727	1.47696	1.25043	1.61192	2.00884	2.71293	1.99219	1.40758	1.66385	1.69544	0.240287	0.191384	0.0749156	0.0841475	0	0	0	0.0628172	0.121205	0.495768	0.909713	1.44265
Zm00001d002730	3.79355	3.17305	3.29686	2.48025	3.08342	3.17875	3.49485	3.19722	2.52733	5.34707	7.43049	8.38582	8.18442	8.0693	7.31127	6.16423	3.61746	4.59225	4.04212	3.15429	3.14629
Zm00001d002733	12.3066	11.9823	14.4461	17.0943	13.9008	12.9949	5.74908	7.66982	14.1505	1.35916	1.22617	1.81973	1.98563	1.91527	1.40389	0.374876	0.643969	1.8214	4.78412	6.76465	6.76135
Zm00001d002734	17.1314	15.8224	16.6522	14.4486	17.1958	17.018	15.0496	17.1014	14.7211	6.78102	8.10764	10.5928	11.1244	10.8942	8.68499	5.73551	4.85455	6.49163	6.33802	7.00604	10.1933
Zm00001d002735	5.41453	5.69868	6.67506	5.68131	5.61595	5.48718	7.2547	6.56474	6.02499	13.8953	10.9471	7.56885	5.91043	5.98301	4.09822	4.0195	4.11307	4.27873	5.06878	4.36725	6.09654
Zm00001d002736	4.53546	4.72959	5.88644	3.17409	4.2455	5.09567	3.52174	3.25634	3.00799	1.7726	1.77806	1.2563	1.26303	0.770957	0.47477	0.469531	0.35641	1.29301	1.14993	0.537742	2.17911
Zm00001d002737	2.08153	2.04074	2.21357	1.68609	1.78661	2.01923	1.68025	1.92799	1.72526	4.49336	6.22662	5.81857	4.61357	4.50389	3.64513	3.67349	3.7692	2.77229	1.60175	1.53012	1.51242
Zm00001d002739	1.02067	0.724008	0.804087	0.741039	0.9066	0.65925	0.96162	0.976397	0.523531	0.559521	0.47263	1.05371	1.07286	1.46708	0.833624	0.920978	1.12821	0.70406	0.593047	0.539784	0.900355
Zm00001d002742	3.44798	4.22802	5.13734	4.66223	2.89372	4.75983	6.00915	4.59845	4.43707	5.54635	4.07305	2.53754	3.80038	2.97849	2.89293	1.72656	1.5009	2.87831	2.41199	1.89705	3.40542
Zm00001d002748	1.32774	1.82215	2.29541	3.22276	6.02592	5.02061	7.50304	11.8717	9.56987	0.779593	1.38177	1.24535	0.562932	1.04647	1.10194	1.30513	0.073726	1.14661	3.28973	3.22423	6.3869
Zm00001d002751	6.06363	6.84818	8.01859	5.80462	6.31801	6.72449	3.54277	4.41817	4.92312	2.67584	2.78747	2.51337	2.99954	3.12562	2.28585	1.39334	0.985923	1.16071	1.20275	1.45819	2.77377
Zm00001d002754	1.44932	1.28462	0.916254	0.867153	0.884378	1.27975	3.03104	3.47513	2.61013	1.00787	1.03232	0.625493	0.746205	0.696881	0.844928	0.781009	0.317448	0.235773	0.195729	0.156363	1.7764
Zm00001d002755	0.171648	0.106312	0.020768	0	0.028408	0.087306	0.141023	0.117647	0.033496	1.86396	2.53606	1.9485	1.22925	1.83314	3.22351	5.35386	1.13805	0.277155	0.09563	0.120107	0.067849
Zm00001d002756	4.7204	5.06158	6.34636	3.73289	3.87949	4.55546	2.74095	3.96247	3.16683	7.29168	9.18283	11.3785	8.62621	9.67357	16.0597	21.8673	10.8175	8.13387	9.65961	9.72925	5.21159
Zm00001d002757	0.820217	0.87779	1.00972	0.568151	0.598362	0.538785	0.40891	0.518175	0.337946	0.308566	0.391513	0.62853	0.618569	0.726786	0.676899	0.694917	0.351771	0.363271	0.307525	0.392614	0.286731
Zm00001d002758	1.74733	1.29134	1.31212	1.26531	1.38419	1.61772	0.762284	0.64696	0.722679	3.07671	2.29805	1.04395	1.11313	1.09469	0.95828	0.884686	0.694992	0.838543	1.83884	2.12875	1.12411
Zm00001d002759	83.3104	75.4963	72.6158	115.868	51.4506	62.0082	37.8658	36.4937	103.155	40.2671	29.5455	22.0905	19.9923	23.4171	20.8489	11.3558	19.7307	158.005	279.689	233.447	126.591
Zm00001d002761	3.9238	4.53914	6.14484	1.76796	2.02907	2.25796	1.42712	1.2012	0.685287	0.810691	2.21485	1.59765	0	0.111472	0.053291	0	0	0	0.072866	0.288495	0.583667
Zm00001d002762	20.7953	22.2138	13.1165	17.6145	14.1237	12.3244	13.6505	27.0052	26.1741	46.7823	32.3149	31.7748	37.0933	42.5993	39.3418	34.6063	44.945	48.3226	40.9011	32.3058	21.2766
Zm00001d002770	1.60791	1.32325	1.61415	1.67732	1.78439	1.91948	1.3777	1.47986	1.52402	1.17543	1.07781	1.77284	3.5198	3.21195	4.1013	6.02474	6.11952	3.30649	0.958089	0.76884	1.12901
Zm00001d002774	0.029932	0.049842	0	0.216408	0.253733	0.42791	0.103574	0.512986	0.517721	0	0	0	0	0	0	0	0	0	0.086169	2.04412	2.10305
Zm00001d002775	23.3814	21.9238	24.2967	21.4953	23.4654	24.0768	21.6631	24.0759	23.0596	29.7633	28.9411	22.96	17.7207	18.6283	19.0963	22.3476	16.0253	17.3934	19.8551	26.0841	25.0015
Zm00001d002776	0.192822	0.096833	0.196442	0.083596	0.304866	0.29294	0.208661	0.31428	0.192725	0.964317	0.746684	0.668935	0.4684	0.402025	0.979226	2.07003	0.913179	0.246631	0.038651	0	0.069117
Zm00001d002778	14.2346	14.0192	16.438	13.5454	13.717	13.6041	10.1342	9.64809	9.67822	22.6268	20.8328	16.0105	12.0037	12.7459	15.9492	23.274	23.8822	15.0036	11.7818	10.5459	10.4421
Zm00001d002781	8.07295	12.2267	14.0051	6.95726	8.75755	8.61774	10.018	10.437	6.89496	13.1754	30.6428	12.0949	9.93381	11.7021	12.5404	16.5629	13.2131	6.33197	4.62398	3.92838	5.3338
Zm00001d002782	9.05343	9.24575	10.0037	8.35314	7.76231	7.63509	10.7832	11.4958	9.38497	12.9173	15.4653	14.356	10.8814	11.7763	18.25	30.0476	34.4324	16.2359	19.5897	18.8085	12.9723
Zm00001d002787	1.87036	1.88456	2.31404	0.746974	1.44092	1.70046	1.37699	1.40846	0.663031	3.16708	3.89642	4.63814	4.3857	4.56517	4.49268	3.42369	3.85378	1.81177	1.36086	1.28897	1.07795
Zm00001d002788	36.8854	38.8294	42.6606	32.5792	32.2463	34.846	19.583	22.3354	28.0323	14.0069	11.2079	17.361	20.6274	19.7098	14.0055	3.78187	7.34255	4.44593	4.49867	4.02144	10.2658
Zm00001d002789	10.3585	10.4962	11.2635	9.36397	10.938	10.3738	8.64171	7.80363	8.19502	0.691129	0.970222	1.01395	0.670294	0.51803	0.582771	0.358018	0.227273	1.37033	2.33412	4.45447	8.29402
Zm00001d002790	5.63266	5.58643	6.84152	4.75824	5.0468	4.77063	3.84845	4.01538	4.12882	2.86635	2.83833	2.49974	2.32088	2.27224	2.15325	2.40263	1.94581	1.68528	1.69907	1.70537	2.71138
Zm00001d002791	4.45294	4.10619	4.73743	3.50756	3.77182	3.94853	3.83381	4.10818	3.48214	3.17672	3.01846	2.89924	3.44678	3.65268	2.52877	1.9959	1.12016	1.50397	0.985419	0.875753	2.21972
Zm00001d002794	0.923994	0.984002	1.2256	1.08831	1.12522	1.12976	1.73336	1.5022	1.19513	0.533564	0.460255	0.366952	0.512271	0.535056	0.40455	0.25929	0.263736	0.570931	0.913349	0.968065	1.45667
Zm00001d002796	1.2132	1.12116	1.61155	0.896441	1.34004	1.34279	2.08883	1.59276	0.884369	2.29496	2.5065	2.06077	0.881404	1.53277	1.51024	1.35413	1.36208	1.09375	0.992775	1.2336	1.50159
Zm00001d002797	11.2731	10.9921	12.5853	8.12195	8.78548	10.7777	7.16544	7.08071	6.96441	13.3622	11.2977	10.4647	12.7589	13.4838	11.0142	10.1483	7.8194	4.19507	2.71847	2.17669	4.32024
Zm00001d002798	37.9789	44.7776	54.9253	33.6947	49.3018	45.8714	93.214	94.769	63.2642	47.6829	54.3966	42.6203	29.9935	27.4923	23.0796	11.4558	8.9682	21.4347	31.1594	29.4048	57.0312
Zm00001d002799	30.3615	32.6512	35.2325	18.7549	19.1994	23.7775	18.4091	20.3185	19.7969	56.4089	60.4729	67.1509	63.6621	59.5798	56.5141	57.8133	40.4345	51.7238	48.122	42.0737	24.6526
Zm00001d002801	4.57528	4.44832	5.28793	3.3385	3.6058	4.47733	2.35164	3.16747	3.26964	0.824284	0.810885	0.725318	0.875897	0.899314	0.796621	0.598138	0.595322	0.829532	0.988324	1.93281	2.59857
Zm00001d002802	5.32574	5.76708	6.03262	4.99395	6.32948	5.89909	4.0352	6.4694	6.43478	4.51845	8.08323	8.54143	11.3276	10.8914	4.4491	5.15989	6.92346	6.82855	4.34405	4.45815	3.9203
Zm00001d002806	6.54395	6.69055	8.86842	5.33884	6.41423	5.65134	3.10695	3.8769	4.34302	1.72074	1.36237	1.27727	1.17215	1.17756	0.927127	0.667363	0.635243	0.515992	0.29183	0.553094	1.88526
Zm00001d002810	28.2243	28.5193	31.6524	29.1897	29.3838	29.8122	25.8706	25.8847	27.6738	24.7767	23.3103	22.3814	23.0468	23.3305	27.9001	40.6119	44.506	27.7729	20.7201	21.1774	22.6366
Zm00001d002811	6.58789	6.88586	20.6609	14.8191	14.547	14.7101	10.7852	5.00876	13.4851	11.596	12.211	9.47125	1.70394	5.63797	6.26046	4.06087	3.30379	7.31952	10.0181	8.20507	10.274
Zm00001d002812	2.47957	2.69992	3.20743	1.45367	1.83946	2.02693	1.24521	1.33776	1.26526	2.33707	2.15759	2.74705	3.45667	3.75828	3.16987	2.15233	1.69561	1.3193	1.11896	1.06345	1.08996
Zm00001d002814	2.41869	2.27905	1.25236	1.94576	2.49772	0.409412	1.70464	2.9607	1.69404	0.0823543	0.12726	0.0290181	0.0344199	0.423891	0.194478	0.26436	0.112323	0.0993665	0.113974	0.11222	1.0773
Zm00001d002815	672.796	634.827	575.696	703.922	737.552	688.427	753.519	612.179	618.321	242.462	180.817	177.969	159.652	142.945	136.646	102.489	137.023	229.589	382.714	370.702	637.662
Zm00001d002816	0.433023	0.302306	0.433856	0	0.112962	0.402514	0	0	0	0.149957	0.043026	0	0	0	0.068373	0.11908	0.140522	0.62818	0.992865	1.01803	0.563711
Zm00001d002817	1.08557	0.908957	1.2486	0.899826	1.34137	1.429	0.774899	1.17669	1.1056	0.129273	0.214267	0.289488	0.373579	0.335928	0.333594	0.269682	0.259758	0.225654	0.212727	0.356751	0.549203
Zm00001d002819	9.70879	9.82834	10.7188	8.15751	8.19947	8.86235	5.9254	6.05251	6.54408	3.21002	3.74634	3.35239	3.70717	4.28759	4.28425	4.50496	3.35971	3.78106	4.95236	4.91925	5.38181
Zm00001d002820	0.179931	0.162665	0.014065	0.26105	0.394113	0.24109	0.59652	0.250738	0.233046	0.082822	0.078955	0.100031	0.031356	0.134242	0.087043	0	0	0.822245	0.80718	0.722164	1.07735
Zm00001d002822	83.7683	84.72	85.3607	107.016	102.544	89.3755	204.741	176.792	136.05	52.7074	59.0845	51.9971	54.1766	51.1845	37.8269	34.7242	32.9802	33.0183	40.3029	43.4569	134.639
Zm00001d002823	7.83548	8.35929	11.1272	6.98568	7.93335	8.46932	4.83556	6.23178	6.10918	63.3644	93.6828	214.062	402.971	411.346	559.944	753.23	918.092	509.918	165.182	151.676	65.2845
Zm00001d002824	49.5982	52.7273	57.923	37.5219	30.8706	35.268	13.6223	13.8623	24.818	11.8137	6.68575	7.34491	10.1908	10.1705	9.1198	8.97258	12.1867	43.4186	68.101	62.9286	40.6122
Zm00001d002825	8.00887	8.87095	11.4625	4.84537	6.70789	7.30789	5.4575	6.1659	5.03423	3.66945	3.04793	3.8461	4.82387	4.64888	3.65566	2.58663	2.58587	5.05638	14.5799	24.1104	15.978
Zm00001d002826	13.0382	13.6523	18.081	10.451	9.45173	11.0904	11.5066	12.6037	13.788	23.6827	15.6687	11.713	14.9788	18.7275	15.1255	9.93658	7.95589	9.71908	14.3513	15.7968	13.5637
Zm00001d002827	1.73436	2.10773	1.74016	1.55079	1.79235	1.51261	2.26134	1.79515	1.51037	1.78211	1.22951	1.47717	1.28573	1.58701	1.18846	0.930163	0.742901	0.996924	0.751995	0.355775	0.579282
Zm00001d002830	16.077	14.7298	18.3507	11.6751	11.9424	15.4365	12.9542	15.4824	12.5178	9.28384	13.7255	14.1619	7.06319	10.2197	14.2414	14.4275	13.8814	12.0593	20.4622	20.1381	13.7344
Zm00001d002834	42.0492	45.4329	50.7531	32.8682	33.6089	34.9984	44.0623	37.6384	33.8861	6.74368	5.58886	5.73576	7.84544	7.05756	6.32359	4.15248	4.46978	6.87772	11.6375	12.0803	31.265
Zm00001d002836	3.24471	3.38948	4.14439	2.44937	2.26292	2.68541	1.50954	1.69905	1.51748	4.33364	3.63256	4.00998	3.35354	4.76694	3.99512	4.78314	5.00688	3.67849	2.41465	1.74832	1.22707
Zm00001d002837	4.36336	3.66348	4.6355	4.43127	3.57462	4.36534	3.82386	3.53968	4.48842	4.73872	4.15312	9.07653	15.7097	14.4849	12.5189	16.0176	17.1281	14.4522	1.04521	1.0555	2.86216
Zm00001d002842	200.443	188.992	155.37	174.326	172.859	194.542	177.49	188.511	181.648	133.137	118.33	127.607	166.778	183.271	233.067	232.195	289.151	239.476	132.37	134.778	146.261
Zm00001d002847	26.0877	23.6153	31.1485	46.6465	39.6906	30.8266	62.2942	57.3098	43.2811	1906.53	2325.35	1955.41	1146.97	1072.64	1229.36	1279.87	1692.17	946.757	244.788	174.594	147.694
Zm00001d002848	11.4123	10.8895	13.4053	13.3503	13.5154	13.9613	16.2897	15.9359	14.9474	21.6221	19.6457	20.9294	22.2665	21.8794	17.0041	13.2058	13.1199	12.9411	13.2198	15.0073	15.5984
Zm00001d002849	2.10444	2.00281	1.88936	1.06472	0.929717	1.55827	0.500237	1.16896	1.44388	1.33684	0.57531	1.12116	2.3511	2.2134	2.03741	2.74564	3.30221	1.35728	0.268437	0.606053	0.599576
Zm00001d002850	8.54094	7.59063	11.0819	12.0277	14.6358	15.3759	9.96742	14.484	16.9097	16.8369	14.5139	9.59353	4.50399	4.24521	5.75017	7.65346	5.96203	7.68267	10.5748	11.6287	12.0161
Zm00001d002851	2.75775	3.67699	4.91991	2.58416	3.2694	3.43138	3.49685	4.45251	2.9191	0.501247	0.590363	1.1684	1.14061	2.01591	2.8011	2.00544	2.43703	2.57175	5.99438	7.34957	4.82083
Zm00001d002853	6.80048	6.6628	8.026	5.38924	6.19418	7.01126	4.62	5.08222	4.97832	6.03983	5.85828	7.81415	12.0953	11.8272	7.78696	6.21025	4.98167	4.67136	3.56989	3.51036	4.19401
Zm00001d002854	44.8412	41.7641	46.8199	42.7565	50.2544	49.9982	45.7815	46.2877	41.6183	27.7179	24.8003	29.3413	39.9705	39.9301	34.1278	32.1086	28.6985	29.3326	36.8602	44.5509	48.1776
Zm00001d002856	7.76192	7.30986	7.44215	4.60482	4.42659	6.53693	4.63917	5.20951	4.45981	9.48394	7.67639	8.8756	8.79323	8.39243	12.3577	17.9896	17.1965	11.9465	13.873	15.9397	11.2162
Zm00001d002857	11.35	11.1468	12.1383	9.33074	10.2491	10.8036	9.86908	10.1928	8.97456	16.7237	18.2155	16.9256	18.0803	19.2211	15.7111	16.9557	12.7757	11.7749	5.67188	4.78523	7.08863
Zm00001d002859	11.5785	10.0979	11.687	12.9481	14.1086	14.5813	11.5632	12.2365	13.8034	21.616	20.2057	15.8901	13.5776	12.5965	10.486	11.8005	15.3382	14.0319	18.9196	21.6339	16.4256
Zm00001d002864	10.4986	10.5763	11.7256	7.04884	8.25301	9.68312	8.69825	9.58414	7.33957	12.9674	22.3116	18.0657	5.86928	6.25913	11.8155	20.4716	17.8239	9.85557	5.9988	4.65044	6.01183
Zm00001d002865	5.02963	5.0106	5.7349	4.17324	2.53695	5.1195	6.24052	6.45594	4.8852	4.10471	4.06316	3.35818	2.30514	2.61876	4.03574	6.08362	2.16447	3.62491	3.4297	2.76034	2.6447
Zm00001d002867	0.055169	0.033888	0	0	0.002824	0.037622	0.122064	0.157503	0.097851	0.37629	0.244343	0.35928	0.781907	0.605066	1.58804	3.14797	0.549129	1.33451	1.62386	2.3514	1.50697
Zm00001d002868	9.92023	10.2465	13.9893	12.3765	12.9188	10.3017	12.9973	11.5865	10.2608	8.82488	12.7711	12.904	10.6732	10.7309	9.79791	10.3876	12.709	7.75942	4.65787	4.4116	8.12732
Zm00001d002870	0.204441	0.088993	0	0.033438	0.104734	0.174543	0.647264	1.05725	0.229557	0	0	0.250472	0.211656	0	0	0.136171	0.632848	0.179807	0.181782	0.551024	0.657531
Zm00001d002871	98.5196	92.9025	108.559	88.1758	119.436	124.237	142.902	178.538	129.067	43.4552	43.2641	36.6367	26.6345	31.0141	34.0527	23.0464	18.6433	73.9499	155.494	176.475	148.922
Zm00001d002872	1.47361	1.67248	1.66612	1.32566	1.74643	2.06604	2.30222	2.87627	2.7227	0.566299	0.776904	0.791714	0.731526	0.991118	0.812949	0	0	0.944436	2.33355	2.70982	2.93885
Zm00001d002873	26.4714	27.2548	28.5367	35.4026	33.3143	29.5893	24.5152	28.6697	36.2924	7.53578	6.95089	14.5021	23.3562	24.6865	26.0171	27.4605	32.6545	23.3948	18.6916	28.5915	31.138
Zm00001d002875	2.09634	1.6359	2.31372	1.45688	2.10565	2.64015	1.99627	2.74453	1.45302	3.84331	3.61222	3.93108	3.59004	2.34297	3.48762	3.13762	3.05224	4.32395	2.67207	1.15048	1.36961
Zm00001d002876	1.20459	1.40241	1.89933	1.13708	1.26775	1.25778	1.42399	1.5619	1.11901	0.646093	0.799676	0.764695	0.787081	0.905802	0.683947	0.730259	0.574342	0.365594	0.317815	0.251772	0.676026
Zm00001d002878	42.2689	43.4318	49.7869	43.4637	41.1922	36.6105	42.3796	40.7668	43.0583	18.7393	21.0746	15.4835	12.16	15.3092	13.2641	15.7046	13.1349	10.395	10.7998	12.0409	29.1294
Zm00001d002879	1.50191	1.25288	1.20685	1.04957	1.78528	1.55974	1.39404	1.31468	0.960186	1.56286	1.41841	1.28104	1.41547	1.36515	1.23553	1.35564	0.986946	0.951535	0.289625	0.218936	0.753306
Zm00001d002880	13.0363	13.3979	14.9998	15.0664	18.0314	16.2787	12.5475	15.0638	15.3754	8.16843	10.3263	13.1161	15.4456	16.0941	12.6681	10.1279	10.9692	6.28871	4.21612	8.11513	12.4727
Zm00001d002882	15.6719	15.6685	16.949	14.4194	13.9276	13.4824	7.84579	8.01484	9.90006	12.5852	14.2139	16.1341	15.4807	14.6779	15.5948	15.8704	18.3126	10.6561	10.2374	8.69797	7.80939
Zm00001d002884	23.85	29.1076	30.1627	18.1778	27.6399	23.6039	65.8149	62.2644	32.4279	79.8141	109.046	116.103	127.129	117.723	74.7538	62.5521	86.9309	57.1098	21.3775	11.0573	38.4455
Zm00001d002889	7.42196	7.71548	8.33727	6.54694	7.71977	7.37832	6.62716	7.14844	5.95114	3.24773	3.56471	3.01645	2.98991	3.01293	2.38647	2.56071	2.0512	3.55473	4.16122	4.37259	5.79421
Zm00001d002890	1.49161	1.19095	1.30697	1.92108	2.30813	2.07741	1.13245	1.07419	1.51656	1.89857	1.47432	1.64361	2.45866	2.31919	1.7841	1.8168	1.72941	1.19126	1.34014	1.61798	1.25363
Zm00001d002891	3.64413	3.81666	4.07888	4.31237	4.93444	4.50023	3.45185	4.01477	4.67621	2.14285	2.37466	2.75296	2.93715	2.72099	2.35797	2.40276	1.96328	1.36021	1.74129	1.89244	2.85341
Zm00001d002893	0.494374	0.497691	0.519934	0.295523	0.24652	0.382337	1.09455	1.10607	0.352311	0.412091	0.570705	0.687508	0.542141	0.854548	2.27461	4.20228	3.90476	0.812664	0.73566	0.481418	0.405372
Zm00001d002896	147.502	144.776	147.001	153.55	134.844	139.584	132.676	118.789	136.348	55.1463	47.9772	46.2241	52.9225	50.1779	53.2762	68.5747	62.985	72.1742	82.9044	77.7211	103.722
Zm00001d002898	0.213578	0.237565	0.174605	0.282606	0.182107	0.11278	0.193474	0	0.233491	1.45314	2.16192	1.62572	0.102316	0.146014	0.092457	0.052366	0.040948	0.230206	0.255459	0.080563	0.219568
Zm00001d002899	0.094479	0.113545	0.117279	0.199097	0.219482	0.113113	0.023595	0.025092	0.084282	1.32017	0.777022	2.48904	2.42983	1.78796	1.61726	0.666456	0.108747	0.163991	0.13302	0	0
Zm00001d002901	0.989688	1.01511	0.8213	0.402189	0.538683	0.578625	0.35168	0.60375	0.438556	1.07933	1.04188	0.902364	0.538529	0.364854	0.695973	0.669183	0.209466	0.142236	0.310873	0.317939	0.34041
Zm00001d002905	0.317121	1.14214	1.48188	0.922493	0.333397	0.355884	1.19826	1.18575	1.90904	0.332616	0.283983	0.335945	0.250707	0.183024	0.197212	0.13335	0.188553	0.526118	0.477312	0.537963	0.477439
Zm00001d002919	5.5785	4.95778	5.50249	3.97568	4.90571	5.11093	5.11463	5.44542	3.37121	4.20882	6.02507	5.51584	4.71952	4.89268	4.73858	4.37784	3.91254	4.24459	5.61968	5.25226	4.63901
Zm00001d002925	4.19119	4.38049	5.25495	3.86151	4.32437	4.31929	4.01932	4.43704	3.6175	6.81948	7.03012	5.6932	4.86664	5.44678	5.29565	5.99709	5.68747	4.43032	3.30106	3.21533	3.45042
Zm00001d002928	11.2812	9.40718	12.2246	7.75572	8.2516	11.0353	9.59739	12.5567	11.0171	37.4484	24.5637	13.6817	11.5187	11.6128	10.8964	15.8584	21.6082	13.6309	13.7917	13.6778	11.7379
Zm00001d002933	2.30984	2.48733	2.38446	1.80805	1.84631	2.04619	2.20065	1.72286	1.04588	6.52172	5.71771	5.22943	5.15407	5.24693	6.49852	7.96108	7.13308	3.00734	0.731311	0.726349	1.0878
Zm00001d002934	20.1129	19.5925	20.3414	15.8229	16.8708	18.0238	21.5617	19.5627	14.2152	2.33626	2.49522	2.44722	3.13809	3.78868	2.83455	2.3078	2.01824	2.10612	2.34432	1.74168	9.46627
Zm00001d002936	3.76626	3.50697	4.07457	2.87499	3.28342	3.81771	3.69352	3.92149	2.88634	4.14222	4.87172	4.45972	3.97669	3.84491	3.49416	4.25722	3.82759	2.51113	2.52183	2.2661	3.88835
Zm00001d002937	4.70238	4.37057	5.57954	3.14538	4.25588	4.63001	3.68703	3.66629	2.72268	7.24316	9.56646	10.5144	10.4155	7.25539	6.20689	4.04862	4.08298	3.4299	2.31475	2.68658	3.32547
Zm00001d002938	4.33626	4.03215	4.54405	4.25487	3.57488	3.796	3.5338	3.16956	3.49484	2.50419	2.43752	2.9245	3.4971	3.27589	2.49263	1.74184	1.35701	1.5444	1.26884	1.50482	2.79867
Zm00001d002939	17.8066	16.0147	19.5042	15.2634	22.9283	20.7003	13.8492	18.7849	12.5196	8.20619	10.8967	9.24996	10.2031	8.58022	8.4457	8.58177	6.42373	9.19456	9.36167	11.9058	12.0244
Zm00001d002940	1.88073	1.86464	2.91548	1.15573	1.36032	1.59487	1.88472	2.72779	2.08579	1.86512	1.28472	1.10215	0.92793	0.405091	0.760455	1.94533	2.00122	1.89951	2.67973	1.66037	1.54679
Zm00001d002941	20.9244	17.6376	20.5834	16.9158	19.5483	22.6166	19.1806	21.799	19.6484	31.2504	34.9845	27.5209	19.8843	20.918	21.2022	24.8232	22.8374	13.99	9.52921	9.38728	13.8507
Zm00001d002942	27.5025	21.4419	23.5819	24.972	22.9676	29.8111	29.3012	29.7002	25.9354	53.5752	51.9339	43.0379	42.1967	39.4381	22.1129	20.4777	20.6884	16.6879	12.3458	11.1272	19.2343
Zm00001d002943	8.52279	7.75116	8.95693	8.63229	9.21433	9.95827	8.68214	9.55306	8.74487	5.95419	5.81253	7.09523	9.22533	7.90366	13.0662	24.2816	22.5502	13.565	6.17882	7.11078	7.65648
Zm00001d002944	14.3708	14.5267	16.3175	10.8228	11.6162	12.7036	12.3003	12.7483	10.9029	21.1088	21.9444	21.5926	20.4133	19.8304	15.9484	15.4432	10.876	10.0865	8.64593	7.5267	9.71743
Zm00001d002945	8.97106	8.69861	8.75283	8.81641	9.05839	8.67012	8.75128	8.44995	8.92372	7.85159	9.20899	7.57008	8.12342	9.75584	7.77121	7.48141	6.51265	4.9929	4.43759	4.9999	6.5977
Zm00001d002946	12.4092	12.1968	13.4278	11.6432	11.9792	11.3401	10.8761	11.244	10.3783	8.94613	9.38102	11.2258	14.3413	14.4876	11.1651	10.3622	7.8848	7.73784	6.71483	6.58768	8.42726
Zm00001d002950	1.14485	1.31494	1.49282	1.21909	1.34864	1.33189	1.43519	1.49015	1.22973	1.10348	1.35744	1.08291	1.14253	1.14438	0.697962	0.496256	0.647001	0.605111	0.684684	0.516925	0.745836
Zm00001d002951	14.5057	14.363	17.8246	24.6252	27.6162	24.1002	33.912	42.5619	39.4729	7.41804	9.04661	9.11927	7.13281	5.1864	4.00619	2.67917	2.62	12.0206	28.3304	37.7866	37.5888
Zm00001d002953	13.5656	14.8157	15.8866	13.8168	16.4308	13.939	12.5489	14.7903	13.6701	10.7095	12.5725	15.3286	16.3776	16.0153	12.2908	8.99603	7.30545	6.98181	4.2792	5.52194	9.81206
Zm00001d002954	2.28535	2.38305	2.74983	2.44285	2.79072	2.71358	2.43563	3.03273	2.72321	3.64937	3.22767	2.8452	3.48258	3.88156	3.16527	3.56399	2.98298	2.1669	1.46649	1.5147	2.03431
Zm00001d002956	22.4719	28.1304	24.4495	17.4275	29.1863	20.8107	19.4954	15.3651	16.0473	17.172	14.3725	14.1656	11.9534	10.574	9.72481	9.67881	7.53737	9.8333	13.5878	14.8789	14.9603
Zm00001d002958	1.46869	1.98807	3.02705	1.09181	1.58116	1.46185	0.843905	1.01908	0.77577	0.161294	0.080367	0.116099	0.105008	0.174427	0.232777	0.201889	0.169158	0.625714	1.55764	2.4689	1.82223
Zm00001d002960	0.869547	0.752094	0.578275	0.543521	0.91695	1.21111	0.37636	0.902143	0.837755	0.592058	0.387712	0.424483	0.352613	0.328865	0.339242	0.186734	0	1.43674	1.84112	2.23474	1.51011
Zm00001d002961	4.13308	4.22168	5.02537	4.33651	4.65601	5.07554	5.15745	5.58728	5.23405	8.07677	6.59713	5.39639	4.7955	5.401	4.68889	4.37209	4.11869	3.70279	4.0888	4.63442	4.87387
Zm00001d002962	18.4589	17.6982	18.9463	17.9685	18.3262	17.2079	16.1133	16.6088	15.9635	5.75486	4.74504	3.07337	2.33681	2.91589	2.52409	2.30133	1.59272	3.01061	4.34856	4.41613	9.47841
Zm00001d002963	3.00129	2.02089	2.85625	1.63035	2.09466	3.26844	1.86598	2.43005	0.791809	0.905192	0.684178	0.171681	0.150044	0	0	0.233624	0	0	0.363563	0.122304	0.489091
Zm00001d002964	3.90528	3.91831	5.6209	1.54417	2.66033	3.13391	3.58324	2.99071	1.0822	1.06188	1.24339	1.24905	0.983669	0.989092	0.904061	0.824183	0.682383	1.82444	2.62412	1.63453	1.7375
Zm00001d002965	26.206	23.3679	30.5549	48.7329	32.6403	32.8107	21.6256	30.2462	55.0984	19.3027	15.5155	17.6294	14.8611	15.31	14.4945	14.1466	33.5133	40.8498	50.8362	56.5132	41.7228
Zm00001d002967	3.65911	3.37342	3.8821	3.22254	3.73295	3.80356	3.50963	3.66841	3.0715	2.74032	2.2984	1.88761	2.15705	2.68884	2.21177	1.83065	1.32418	1.67429	1.70116	1.39483	2.27705
Zm00001d002969	31.1209	26.8587	29.8887	22.2869	18.8384	25.6836	16.0359	15.2696	18.0332	11.1826	16.478	17.1626	13.4878	13.8009	9.20435	7.2078	6.34622	6.05331	4.55596	4.58416	11.5606
Zm00001d002970	0.991194	1.02322	1.47932	0.593455	0.699182	1.10521	0.962108	0.796724	0.676841	1.34029	1.34151	0.981585	0.377799	0.42892	0.45971	0.509909	1.44355	0.988865	0.603955	0.516898	0.712604
Zm00001d002971	59.7628	59.8147	61.5451	82.6381	67.3439	62.6518	64.3723	58.0653	78.6107	14.207	12.2077	7.61281	4.38636	4.58231	3.91808	2.58532	3.2335	12.4631	22.5409	22.4635	46.1354
Zm00001d002974	12.7395	13.6299	14.8595	6.14572	6.63045	8.33525	4.24252	3.79002	3.45429	9.3329	19.8962	16.5158	3.48661	3.87848	4.2198	4.44534	4.59139	1.7354	1.53581	1.28371	2.68134
Zm00001d002978	8.25002	6.42925	7.79553	6.45798	9.08522	7.67537	7.6872	7.90453	8.05323	13.6799	9.3036	10.0941	8.73546	8.86301	6.71314	6.65127	7.00795	5.78913	4.56447	4.05993	4.49709
Zm00001d002980	4.09516	3.42134	3.45009	2.53608	3.54197	3.25235	3.68648	4.49593	2.7317	18.2076	19.339	16.7783	11.1213	10.9086	7.6993	6.1253	7.21685	5.77806	2.38306	2.2373	2.26645
Zm00001d002984	0.591315	0.249709	0.145741	1.08607	1.69789	1.10889	2.69967	4.29537	2.31222	7.99093	9.50338	5.95305	0.755012	0.525558	1.79823	4.32346	3.808	5.3487	3.16266	2.65456	2.53423
Zm00001d002992	52.753	48.2634	53.9882	56.7653	59.3561	57.7008	60.9622	53.9005	55.3596	33.6785	23.3941	17.2297	16.9759	16.7174	14.229	12.4638	12.1816	20.7952	21.6835	17.7609	43.5883
Zm00001d002993	32.873	31.9437	31.6979	43.0848	41.7811	35.2288	43.1772	39.5003	41.2179	3.83599	2.87387	3.27549	3.20907	3.53803	2.77772	0.583875	2.11835	6.30181	12.0424	16.5646	38.2849
Zm00001d002996	1.66055	1.85214	2.41939	5.34652	5.35699	3.71554	5.77775	6.66323	4.36287	35.5923	14.839	10.3029	3.72576	3.2845	2.29157	2.01752	2.05759	5.73616	6.87203	6.48023	5.8263
Zm00001d002999	1.73113	1.35146	1.79937	6.01866	10.5309	10.1357	19.1935	25.3502	20.7939	0.0747401	0.103434	0.0280371	0	0.0269655	0.0409794	0.0774953	0.141056	0.182156	0.474394	0.654737	10.7084
Zm00001d003002	3.65674	2.97419	3.26053	3.00168	2.55	3.77756	1.40115	1.11251	2.47661	4.13565	2.88431	3.07784	3.73356	3.41917	5.21729	10.2033	8.06337	3.75395	1.75169	1.78387	1.97804
Zm00001d003003	0.9305	1.0338	1.20348	0.866084	0.779272	0.992105	0.423429	0.432796	0.399606	0.82268	1.13711	1.1192	1.50842	1.36855	2.82702	5.22143	5.98213	1.9359	0.900447	0.532944	0.354615
Zm00001d003004	0.118236	0.050502	0.083067	0.146006	0.083613	0.085713	0.037398	0.062507	0.041573	0.293584	0.278388	0.599152	0.825306	0.957668	1.41647	2.16181	1.29429	1.37242	1.38759	2.24595	1.30709
Zm00001d003005	12.8172	13.3681	14.1331	10.4407	11.1664	11.7782	6.90908	8.73031	9.48053	10.7938	11.947	12.8608	14.1495	10.7935	9.66799	9.28465	4.4185	10.9736	17.93	14.2384	11.0292
Zm00001d003006	1.52903	1.12823	1.11736	2.43264	2.163	2.19638	27.2686	15.7596	9.70373	11.618	10.6867	12.7722	13.9866	12.9779	25.009	39.0974	16.6986	17.6244	15.2697	16.9301	28.274
Zm00001d003007	2.64162	2.53039	3.06841	2.38022	2.8694	3.22337	1.83572	2.24945	1.58984	1.93481	3.13355	5.20218	6.32748	5.79742	5.91076	7.94411	4.99517	3.87011	2.69171	2.50636	1.86029
Zm00001d003009	20.8009	25.9336	33.7366	2.9187	3.86272	11.4711	3.12743	5.09706	4.14483	8.78407	6.92604	6.18146	8.26304	11.8129	9.9229	4.85005	0.89434	6.76671	11.0592	9.42325	6.51375
Zm00001d003014	12.913	12.7367	14.1566	11.9385	11.8032	12.0892	11.5703	12.4872	11.5236	10.3345	12.7352	18.1112	20.4294	20.4646	15.2556	14.6255	12.5131	8.90208	2.22	2.07386	7.48365
Zm00001d003015	2.97313	3.67987	4.86931	4.04984	5.39811	3.79924	6.69867	8.90229	5.66757	9.95608	17.5858	24.9206	20.987	14.8907	8.72369	5.69225	2.96175	7.32025	8.91778	6.39835	5.14008
Zm00001d003016	1.45682	0.767411	2.86051	0.980671	1.8062	3.0509	1.0139	0.641306	0.480122	0.371941	0.469337	0.330351	0.192447	0.215059	0.243653	0.218186	0.249891	2.67226	5.01711	11.0286	8.6399
Zm00001d003017	1.83135	1.69063	1.66781	1.78208	1.96819	2.26543	2.24992	2.1482	1.78091	6.72596	5.77027	4.16298	2.6833	2.88946	2.18266	2.13813	1.54946	1.25786	0.635448	0.518035	1.25927
Zm00001d003019	1.25097	1.30131	1.6811	0.773905	0.94051	1.12286	1.26625	1.45742	0.850564	1.96123	1.71366	1.3187	1.27251	0.799106	1.20227	0.515634	0.26424	0.612517	0.854448	0.526157	0.752578
Zm00001d003021	2.02355	2.30991	2.50692	1.44275	1.51941	1.52344	1.36777	1.19714	1.05605	0.907017	1.00995	1.40221	1.60619	1.57117	0.863801	0.467952	0.364382	0.677013	0.834405	0.571774	0.761249
Zm00001d003023	1.26505	1.45688	1.50042	1.03921	1.13284	1.13406	0.900256	0.925229	0.862235	0.928676	1.17018	1.08098	0.750579	0.91958	0.725523	0.466054	0.100317	0.67668	0.720581	0.369141	0.68348
Zm00001d003024	2.79202	2.89743	2.64206	1.59018	1.70342	2.18622	6.69505	3.51307	3.16627	10.4321	8.80602	10.1294	15.4629	13.2206	4.89924	1.2541	1.06195	2.82167	4.514	2.99656	5.09614
Zm00001d003025	3.46567	3.19759	3.83207	4.21648	4.99993	4.12266	2.62628	2.59309	2.90202	1.36127	1.6428	1.92347	2.40366	2.2194	1.2793	0.381783	0.550779	0.437587	0.42681	0.395687	1.54226
Zm00001d003031	6.36785	6.3548	7.71521	4.99657	5.70755	6.12815	5.38096	5.33863	4.35817	6.36832	7.49385	7.03786	6.14941	6.90723	4.52582	3.69256	3.24089	2.99471	1.76424	1.07053	2.84847
Zm00001d003034	2.18595	2.31054	2.49359	1.84907	1.85065	1.78597	2.12938	1.72194	1.60655	0.832146	0.896834	0.927815	0.921629	0.7629	0.808004	0.640847	0.605714	0.413233	0.595425	0.542345	1.29169
Zm00001d003035	10.6453	8.65342	10.6621	9.16997	7.46508	9.83684	7.02207	6.90049	6.87627	44.4153	40.0967	27.0667	12.5063	14.9762	16.3885	13.6855	24.9799	10.2455	9.46466	8.42845	7.37902
Zm00001d003038	0	0	0	0	0	0	0	0	0	0	0.057692	0.238457	0.25116	0.173312	0.598468	1.47584	0.99851	0.548636	0.176619	0.274182	0.126412
Zm00001d003040	0.634261	0.818019	0.572343	0.529445	0.439899	0.617417	0.788892	0.881954	0.652039	1.57593	1.40222	0.946881	0.718547	0.404354	0.767526	0.967858	0.865971	0.401008	0.273353	0.312002	0.458285
Zm00001d003041	20.0497	20.8769	24.1418	15.5046	15.5777	17.2232	10.7027	13.0135	16.325	8.68223	8.75901	10.6139	15.6649	17.8117	11.0138	7.42012	5.14587	6.61515	8.50666	7.54621	9.93422
Zm00001d003044	3.9015	3.3146	4.55463	3.35282	4.88989	4.51918	1.63419	1.59366	1.25935	1.85489	1.60328	1.39422	1.07491	1.6502	1.72955	1.94409	1.22586	5.40202	19.3619	18.9297	5.52563
Zm00001d003048	3.31407	3.17829	3.15948	2.12517	1.13269	1.88449	0.579679	0.481883	1.54111	2.33123	2.33884	1.67803	1.21628	1.39435	3.41175	6.47212	5.8389	7.13869	10.3767	11.3466	7.3987
Zm00001d003049	5.028	4.69097	4.78635	4.75503	4.3049	5.09245	3.28765	3.46717	4.4224	0.577715	0.440756	0.227723	0.556632	0.516815	0.427224	0.378724	0.287451	0.92791	1.84691	2.73034	3.21376
Zm00001d003051	0.665621	0.48253	0.216838	0.271806	0.355221	0.563868	0.884117	0.676183	0.461407	0.563683	0.805661	0.456401	0.509651	0.747388	0.649543	0.447549	0.116875	0.388683	0.224977	0.667493	1.0593
Zm00001d003052	2.16723	2.59543	3.82626	1.61265	1.73571	1.74552	1.27763	2.20666	2.22404	0.569987	0.684894	0.654008	0.575696	0.194207	0.25035	0.310606	0.326417	0.828232	1.29874	1.31901	1.43778
Zm00001d003058	7.69824	8.06847	9.04789	9.72459	7.76284	7.53062	6.39939	5.86172	8.76572	4.01118	5.06447	6.83763	5.18996	5.14712	3.51808	1.66945	0.843142	1.18769	0.888516	1.2302	4.19715
Zm00001d003059	19.7561	20.6713	23.1576	16.6012	18.2341	17.5414	17.8454	13.4811	13.0537	27.6733	38.4266	40.7341	25.7054	23.773	16.2518	13.1507	14.188	12.6273	9.82041	7.66008	15.0687
Zm00001d003064	10.5605	9.87542	10.9642	17.2514	6.56881	8.20191	3.13825	4.8449	15.4269	12.9548	11.8176	9.35681	9.15475	9.266	7.20131	8.61234	16.444	8.32744	5.45927	4.28067	3.7554
Zm00001d003066	13.9593	13.4733	14.4982	13.7018	11.6569	12.64	11.1553	11.7542	12.4619	11.7184	11.0816	11.1988	11.8575	11.638	8.91487	8.87427	7.4785	5.882	3.39622	3.38103	7.20698
Zm00001d003067	2.54953	2.26839	2.79307	2.34407	1.86584	1.81796	2.36656	2.33746	1.99601	2.37679	2.98913	2.33923	2.22427	3.03018	2.23682	3.27758	2.31844	1.45845	1.27044	1.49178	1.40559
Zm00001d003068	0.777071	0.80253	0.730374	3.33072	3.35332	2.00849	8.92528	6.96461	4.16485	0.584018	0.876297	1.23727	1.39815	1.39656	3.3803	6.00514	5.61938	2.26951	1.43105	2.18163	5.55876
Zm00001d003071	8.764	8.41655	9.50865	8.72899	8.92413	9.1736	9.99439	9.75782	9.21968	8.1247	9.98217	9.51928	7.54429	7.17526	6.05556	6.17649	5.30986	5.89128	6.64395	6.16132	8.479
Zm00001d003072	2.5758	2.52417	2.43748	1.73705	2.00179	2.01436	1.20005	1.17129	1.57329	1.7994	1.3313	1.1977	1.32894	1.24983	0.862263	1.22994	1.27709	1.10758	0.898483	1.14051	1.28988
Zm00001d003076	5.75879	5.38651	5.84401	4.11508	4.53929	5.27879	3.98387	3.87685	3.61768	4.15651	4.35303	4.84474	5.05142	5.17615	3.74958	2.84046	2.18852	1.94429	1.2826	1.07633	2.49296
Zm00001d003081	35.4574	34.3214	44.0641	26.0729	29.8467	31.6314	31.7686	67.7051	19.7893	29.3383	13.9512	15.5152	38.1904	15.3529	23.6913	13.9044	15.7065	14.2701	13.2166	23.4281	44.5275
Zm00001d003083	14.4536	13.2889	13.9219	11.5972	12.3463	13.9105	10.7127	10.505	10.0496	5.80625	5.06516	4.53491	5.46278	5.7699	4.7373	4.37841	4.80259	5.2842	5.20512	5.71553	8.3826
Zm00001d003084	42.0906	42.0175	45.1968	34.1575	40.3845	41.1614	28.622	33.0568	29.0772	84.6217	97.5809	116.417	133.338	128.81	122.951	140.527	152.341	101.105	32.7067	28.1066	24.8973
Zm00001d003087	1.24389	1.32563	1.61869	1.36179	1.51317	1.49019	1.02722	1.30579	1.41773	0.288085	0.22462	0.222917	0.303567	0.272607	0.236545	0.145323	0.166185	0.337383	0.419208	0.505496	0.693304
Zm00001d003089	3.21765	3.11597	3.43245	2.92216	3.54833	3.60119	2.73559	2.71149	2.86197	0.805119	0.74435	0.728271	0.953057	1.16484	0.9462	0.779899	0.474549	1.32075	1.64538	1.4926	2.23311
Zm00001d003091	8.93904	12.7002	16.6072	5.50684	5.71069	5.45192	6.00333	7.88032	6.21464	43.9605	38.1537	49.1257	66.9753	62.8111	45.8961	42.9464	47.1172	28.2712	17.0802	12.7206	10.4525
Zm00001d003101	8.36289	7.88665	8.78038	6.32735	6.52534	6.19933	3.76509	4.25971	4.31993	1.76253	1.91549	1.72331	2.06058	1.90142	2.18745	2.88138	2.11212	1.82224	0.9077	0.588475	1.67123
Zm00001d003102	3.2701	3.5258	3.68492	3.00857	3.26808	3.17647	2.05159	2.50129	2.40065	4.97498	6.20517	5.24016	2.79506	2.3977	1.95781	1.37538	0.912125	2.00017	2.32773	1.69378	1.56573
Zm00001d003103	4.88588	3.85116	4.00579	2.88062	4.08178	4.8476	2.73566	2.84092	2.41151	6.66932	6.83191	6.18492	4.77852	4.1123	4.21778	3.32314	2.03288	1.81052	1.68465	1.45206	1.7523
Zm00001d003104	1.80101	1.66322	2.24145	2.24431	2.91525	2.53344	2.85031	4.21872	3.50424	0.92757	1.09938	1.03823	0.737571	0.824096	1.07143	0.798475	0.707105	0.479865	0.540558	0.949015	1.90305
Zm00001d003106	29.5112	29.6339	32.9594	31.2424	31.6145	30.4451	30.5798	29.6827	28.0759	21.8467	27.1634	27.6711	29.1038	30.2398	26.5083	28.1871	26.2242	21.7048	18.8736	19.0308	22.734
Zm00001d003107	2.47716	2.15896	2.64516	2.73558	2.01603	2.1344	0.809511	0.686784	1.69229	0.769124	0.671077	0.29487	0.262154	0.087649	0.128417	0.161869	0.082963	0.15607	0.140976	0.355284	0.785635
Zm00001d003108	3.76844	4.00508	3.99459	2.93135	2.82455	3.69524	5.70223	5.68736	3.98335	2.35037	2.43527	2.43825	2.0197	1.95322	1.27787	1.44444	0.535734	0.967379	0.905909	0.629318	2.63176
Zm00001d003109	3.73497	4.14795	5.60556	3.57189	3.75383	3.63552	4.18346	3.76481	3.17986	10.5668	8.54437	6.34311	4.9762	6.13033	4.84329	3.5255	3.02568	2.66696	1.91406	1.73406	2.89912
Zm00001d003110	1.60723	1.89365	2.44185	1.15976	2.26464	2.33466	2.45725	2.32492	0.863246	2.89264	2.27486	1.33303	1.02485	1.31849	1.17087	0.979499	1.16184	1.20206	1.75099	1.68274	1.74028
Zm00001d003112	21.5332	17.981	18.3472	14.7769	18.9513	20.355	16.9731	13.4057	13.1332	12.3579	9.92543	10.2451	11.0718	14.276	10.2504	9.27318	7.09865	8.63389	9.48456	8.33876	12.3316
Zm00001d003114	1.92341	1.97786	3.50883	2.43157	2.87888	2.75494	5.13379	5.36509	3.48845	12.1854	7.44963	4.23442	2.30221	3.3775	2.33197	1.61359	1.95871	2.77386	2.74786	2.60658	3.67998
Zm00001d003116	5.46986	5.9907	7.93671	4.51772	7.40859	7.7602	4.88739	6.69159	5.81806	15.7485	22.1486	21.3576	13.2297	13.5113	13.0999	16.2339	19.4369	14.388	6.32066	7.79361	6.74104
Zm00001d003119	3.11454	2.7106	2.99298	2.49949	2.45186	3.01119	2.32386	2.60888	2.30159	3.7695	3.62312	3.08496	2.56571	2.63164	2.97272	3.47176	3.29811	1.77875	0.987279	1.04796	1.69083
Zm00001d003123	3.30788	3.2232	4.11302	2.52422	2.93334	3.28247	2.96652	2.75263	2.18939	3.81738	4.08716	3.47559	3.94085	4.13794	2.84321	1.83778	1.33296	1.21626	0.809826	0.683561	1.80607
Zm00001d003124	0.801368	0.647178	0.862765	0.927308	1.23371	1.10356	0.69739	0.763732	0.673561	0.149689	0.247477	0.277426	0.247891	0.128017	0.065221	0.125797	0.038354	0.112433	0.207128	0.260851	0.361749
Zm00001d003125	4.46362	5.33718	7.16172	5.63685	5.53424	5.37292	7.59076	8.61175	8.32436	1.94834	2.05111	2.01847	2.01673	1.96668	1.52313	1.29914	1.73706	2.09394	2.74755	3.49716	6.62337
Zm00001d003126	0.772892	0.2921	0.209985	0.336474	0.639524	0.726678	1.69916	0.827857	0.770792	0	0.18096	0	0	0.165117	0.011617	0	0.047985	0.092587	0.126237	0	0.352405
Zm00001d003127	24.4539	23.7378	26.3192	24.0817	21.9292	28.4731	22.1395	33.904	17.1029	41.361	50.9563	50.7515	36.0962	41.5848	24.8114	15.7226	15.865	15.3512	9.88018	8.84373	19.1962
Zm00001d003128	2.89429	2.55894	3.52401	2.53653	2.43888	2.72149	2.38017	2.33036	2.13807	2.44819	3.02181	2.39303	1.55194	1.71883	1.50397	1.24521	1.08741	0.977484	0.826204	0.982055	1.68479
Zm00001d003129	8.49907	8.11147	9.72172	11.9268	12.0619	12.6691	23.772	17.168	15.6916	20.0321	22.1784	22.4351	21.6865	18.0896	12.2475	13.3034	15.5207	9.78864	5.57597	5.96019	17.1494
Zm00001d003144	5.50617	5.55651	6.97166	4.19122	5.56536	5.5688	2.11259	2.96082	3.4367	0.341786	0.332736	0.860036	0.707387	0.590258	0.60753	0.077326	0.092061	3.80465	8.47699	10.498	6.97266
Zm00001d003147	15.6105	14.6757	18.3718	15.7028	17.2762	20.4187	19.1399	20.3466	19.035	21.3782	28.4864	28.5565	22.5349	24.9115	24.3131	31.129	26.5852	18.3674	9.48372	8.50776	13.5119
Zm00001d003148	11.8582	11.7579	12.3417	8.49515	9.82462	10.2997	9.44334	9.90479	8.89618	6.87569	6.32789	6.20609	7.10349	6.8332	5.76521	6.04002	4.74056	4.87779	4.2254	4.42306	7.168
Zm00001d003149	0.73221	0.605344	0.860454	0.767064	0.760106	0.882248	0.376038	0.364491	0.537121	1.38219	0.904889	0.689515	0.441546	0.698124	0.987151	1.47701	2.04685	0.707276	0.373679	0.419366	0.574274
Zm00001d003151	1.36743	0.940609	1.22776	1.78751	1.81112	1.84151	1.52642	1.42337	1.19569	1.42475	1.21736	1.20976	1.20823	0.897697	1.16294	1.17905	0.784136	1.00322	0.641499	0.638913	0.921595
Zm00001d003153	1.27972	1.216	0.695725	1.45859	1.69353	1.40117	1.37279	1.26756	1.38556	0.86069	1.03639	0.874224	1.18601	0.945006	0.947024	0.449167	0.208173	0.467369	0.422111	0.500675	0.981952
Zm00001d003155	1.04067	1.56625	2.37291	0.800147	1.08646	1.156	0.915412	1.0961	0.793385	0.89923	1.23091	1.31967	2.12355	1.27874	1.06271	1.30376	0.713872	0.842305	0.751132	0.785823	0.803152
Zm00001d003157	342.883	73.2281	125.024	41.7701	298.761	63.7576	75.6281	71.9107	36.0203	216.191	202.674	45.5116	40.5915	44.7611	54.2755	64.8919	51.4044	39.9789	40.33	36.8626	47.6537
Zm00001d003159	102.79	106.346	100.163	94.9989	108.214	98.6598	100.165	104.025	98.5425	86.1104	102.035	91.5752	75.5981	86.7733	76.873	66.7803	56.1305	57.7169	46.3911	46.4809	81.1438
Zm00001d003160	0.840167	1.03399	1.24283	0.930247	1.23778	0.972514	0.811338	0.955935	0.894327	0.404401	0.271094	0.654467	1.20105	1.27996	0.512618	0.087036	0.45743	0.135377	0.04385	0	0.411535
Zm00001d003161	0.256767	0.334145	0.449682	0.324937	0.419421	0.400785	0.395748	0.440964	0.349787	0.291033	0.426563	0.987073	1.57604	1.4767	1.03596	0.817329	0.365327	0.189701	0.030297	0.030368	0.181841
Zm00001d003162	200.208	203.612	188.343	235.203	197.73	188.308	226.744	230.547	262.742	145.424	121.505	125.941	138.202	128.127	98.8833	69.7392	59.0775	101.951	153.966	156.167	192.113
Zm00001d003166	6.13567	6.12824	6.74281	5.76368	6.09766	6.03525	6.6385	6.06503	6.35511	2.56739	2.28059	1.9082	2.31111	3.11299	2.48837	1.61459	1.48389	1.77162	2.21943	2.28404	4.22703
Zm00001d003167	1.30161	0.746847	0.920587	0.436098	0.360715	0.912157	0.31378	0.463129	0.465919	1.17139	1.58519	1.22454	1.05207	1.05035	1.77873	2.35525	0.585026	0.504698	0.475591	0.789961	0.117367
Zm00001d003172	0	0	0	0	0	0	0	0.045858	0.045698	0	0	0.077581	0.186873	0.051351	0.863446	1.5311	0.722251	2.97075	6.01754	9.47981	5.11948
Zm00001d003174	1.83697	2.25651	1.94236	1.73779	1.86511	1.6905	2.34933	2.73165	1.91784	12.7255	13.6321	15.2874	16.8673	16.3764	10.2461	5.85026	4.43696	3.29727	1.5463	0.834409	1.54536
Zm00001d003176	9.31357	8.58168	9.53306	7.94691	7.74915	8.84483	6.58883	6.19082	7.51654	11.1359	10.4411	10.7083	12.7213	12.7744	12.4793	16.1718	12.8578	7.1326	3.72655	3.26098	4.6501
Zm00001d003179	14.5189	14.3949	14.5679	14.5928	14.8958	13.889	12.6764	13.4468	12.8026	10.9765	12.9357	14.9645	18.0287	20.0036	19.8488	22.947	18.2611	14.4672	11.9667	12.5859	11.3429
Zm00001d003181	28.1861	14.3025	39.9059	20.2851	21.4623	30.5917	25.0804	22.0945	21.1366	5.15585	3.94935	2.89724	3.01342	3.7778	2.52269	3.1109	2.14849	5.45124	9.8526	12.636	18.7631
Zm00001d003182	18.7919	18.7212	19.3438	17.1312	15.4387	17.8019	15.5621	18.1795	19.0563	8.53349	8.73591	11.4394	12.4016	10.8126	8.22539	7.52292	8.91571	6.88788	7.62806	7.20984	10.0434
Zm00001d003185	12.3819	10.2565	14.0615	5.96245	6.91224	13.3473	6.22891	7.24137	9.26292	1.22728	0.724257	1.2198	2.77202	3.60816	4.11903	5.35691	8.09097	8.04778	7.83437	7.59284	9.43727
Zm00001d003186	1.42322	0.676696	0.847098	0.317758	0.753787	1.75029	1.03136	0.826083	0.849411	0.090688	0.107169	0	0.018903	0.048078	0.049591	0.093624	0.05633	0.249339	0.323567	0.177906	0.955644
Zm00001d003190	0	0.080163	0.176754	0.198964	0.050093	0	0.041646	0.162597	0.229156	2.65888	5.79151	5.06796	1.42307	1.63364	2.14457	3.02363	1.63826	0.911046	0.182414	0.543927	0.46926
Zm00001d003193	3.88038	4.48301	5.72051	6.18008	5.40642	5.28069	7.9162	8.18732	7.3931	3.06201	2.94386	2.96861	2.54765	3.09388	2.66141	0.720455	0.533693	0.422292	0.655442	1.00203	4.02615
Zm00001d003195	124.746	133.05	187.776	128.827	117.109	97.3878	119.665	118.455	124.927	422.201	432.635	371.374	287.419	368.692	255.274	99.545	115.634	129.802	184.462	116.886	102.853
Zm00001d003196	3.69961	3.12391	2.94981	3.28751	3.61723	3.53432	4.19635	3.70835	2.63418	4.07489	4.74681	5.37387	4.80265	5.05305	3.67541	1.4823	1.32132	1.33773	1.57281	1.23179	2.49102
Zm00001d003197	44.6518	51.0553	61.9714	48.3154	49.1361	47.5922	41.004	46.6856	45.0288	16.2295	19.9743	14.5064	8.8123	9.53584	8.60158	9.86529	15.7977	15.5167	23.8186	28.9372	32.8104
Zm00001d003198	2.07272	2.15924	2.31571	2.06418	2.20532	2.12146	3.15258	3.07776	2.08655	2.88482	2.65422	2.39111	2.17883	2.53006	2.4071	2.29994	1.90687	1.07164	0.918992	0.789271	1.91059
Zm00001d003199	2.24917	2.26047	3.01908	2.53632	2.48348	2.45166	1.86197	1.86049	2.25722	3.54752	2.90717	1.71365	1.38312	1.64673	1.39913	0.951591	0.735861	1.44383	1.8422	1.70195	1.74809
Zm00001d003200	20.2889	20.3792	22.0664	14.5449	11.7809	15.0887	4.01013	3.86995	8.69935	10.5667	8.88678	6.28876	5.63926	6.10486	6.47886	8.65055	7.92778	15.2962	20.0633	19.4031	13.0972
Zm00001d003202	2.72972	2.62712	2.81679	2.04268	2.44369	2.61999	1.99918	2.13636	1.69209	3.15733	4.21205	2.36522	2.25913	2.37846	1.67522	1.54882	1.63531	1.85173	2.09857	2.15822	2.09949
Zm00001d003203	4.92928	4.88963	5.53633	3.88222	3.81107	4.48513	4.56401	4.43782	3.54479	4.30947	4.39395	3.51418	4.2686	4.66248	3.65237	3.77589	3.01036	2.08731	1.49455	0.999752	2.3389
Zm00001d003207	3.25796	2.64726	3.40618	2.61558	3.42921	6.87525	2.2647	2.25914	1.89369	2.46537	2.82199	2.30828	2.09774	3.89702	2.14738	3.02896	2.60182	1.88925	2.5165	2.66457	1.99047
Zm00001d003209	269.479	263.258	249.833	160.082	131.45	168.767	51.821	62.0078	92.1901	143.862	107.678	54.5354	30.7246	27.3289	18.9057	17.18	20.4859	168.281	220.208	164.894	117.852
Zm00001d003212	49.8881	50.9618	74.2779	83.9273	66.6479	60.0465	171.422	157.218	103.885	29.723	38.7725	30.8969	18.3388	19.3953	20.3378	19.345	14.1275	55.0956	87.3507	75.1618	137.763
Zm00001d003213	8.11779	8.00799	9.36024	9.64946	8.87575	7.99339	0.240585	9.4965	9.80473	0.866777	1.15922	1.61315	1.80051	1.49536	1.73445	2.19015	1.36394	2.71681	2.77513	3.04411	5.77372
Zm00001d003214	7.41767	6.30572	6.68718	7.20008	6.87104	7.0884	6.62562	5.84947	4.94085	8.77607	6.95151	4.74227	3.52749	3.67702	2.36669	1.89418	1.53328	1.96279	2.66948	2.4347	3.69172
Zm00001d003220	4.75339	4.88364	5.46829	3.62068	5.04052	5.16451	3.8135	4.4298	3.7591	18.0662	19.7041	18.1871	13.0136	15.3611	17.6111	27.5637	26.6733	14.6955	4.83081	3.82258	3.68055
Zm00001d003222	5.15911	5.50678	6.55968	5.2089	4.49928	4.7715	3.77578	3.75096	4.21339	9.00891	6.02538	5.70247	7.59638	7.45269	6.14478	6.26405	7.61833	4.54784	4.9882	2.83091	3.18743
Zm00001d003223	15.497	16.2573	19.6459	14.0473	14.9228	15.1048	8.98418	9.28827	10.62	14.9259	14.7074	11.7917	10.6636	12.3425	10.2726	8.26976	7.0863	8.32075	8.49503	6.93604	8.08851
Zm00001d003224	2.93948	2.57179	2.64746	2.858	2.81831	2.72885	2.04608	1.88098	1.88012	1.86857	1.77542	1.68127	1.70592	2.00762	2.05155	1.78476	1.48316	1.0965	1.41241	1.36371	1.86617
Zm00001d003226	0.879327	0.794874	0.784633	0.564961	0.587139	0.850471	0.710339	0.67845	0.462856	1.62728	1.59247	1.71559	1.85383	1.64288	1.38432	1.26982	0.687129	0.426704	0.531284	0.373759	0.454196
Zm00001d003228	9.43348	8.66973	10.6386	15.6577	17.1799	13.8389	19.9522	22.1978	19.8252	9.53595	6.35319	4.62759	2.70511	3.0472	4.13942	5.90519	4.84866	6.61707	7.32994	5.12399	13.4552
Zm00001d003239	0.779534	0.733624	0.561217	0.31713	0.452306	0.566615	0.807163	0.54546	0.242228	1.04806	1.46768	1.6922	1.21205	1.41619	1.17591	0.607923	0.142215	0.319178	0.521484	0.16427	0.293297
Zm00001d003242	18.6659	16.1464	16.953	14.2874	15.3155	16.9341	15.3237	15.3203	13.1171	21.8455	28.6576	28.0553	23.6442	24.1574	17.8732	15.4465	12.7703	11.3154	7.5858	7.49464	11.1389
Zm00001d003245	4.37366	4.52019	7.60588	4.32504	4.8532	4.81748	4.82444	4.92303	3.40239	2.98552	4.57736	4.04554	2.07763	2.08453	2.35861	3.33156	1.98753	2.73785	3.79284	3.44622	3.24492
Zm00001d003246	1.32323	2.13553	2.47501	1.89935	1.82827	1.42746	1.80819	2.0127	1.46134	0.309137	0.541107	0.468191	0.508314	0.677843	0.516392	0.423699	0.184645	0.371736	0.848383	0.829005	1.04442
Zm00001d003247	10.7208	13.1982	3.61582	2.21863	10.3227	9.77221	11.5423	24.814	18.6042	2.27798	2.67987	1.07473	0.794919	0.596087	0.705352	1.2901	0.300012	0.915771	0.555044	0.346354	1.83863
Zm00001d003248	11.8041	11.9696	11.8686	9.29445	11.1441	11.5024	10.0874	11.6457	10.3784	8.77465	10.5597	11.1289	9.55742	9.02188	8.71015	9.64	10.3435	8.77927	6.72086	5.68161	7.02746
Zm00001d003249	5.76915	5.63401	7.10109	5.77443	4.60889	5.04928	2.15646	2.09894	3.73755	1.81811	1.7785	1.06359	0.423808	0.574163	1.06621	1.59314	1.39859	3.65418	4.8661	4.18249	3.32994
Zm00001d003250	7.66347	7.23119	7.80774	8.11358	8.18546	7.60862	7.42543	7.86313	7.65611	6.18036	5.67618	5.77094	6.74197	8.43726	25.6176	49.4027	42.2903	17.6407	19.2377	19.9557	12.2956
Zm00001d003251	2.13797	1.77598	1.96228	1.66506	1.48197	1.99086	1.38327	2.07055	1.98915	1.54117	1.75174	1.65887	1.63024	1.21044	0.983057	0.958662	0.671967	0.74775	0.628772	0.646582	1.073
Zm00001d003252	5.44677	5.96937	7.65885	4.39522	7.07756	7.69336	4.69323	6.42855	5.60427	4.70695	5.20948	6.57535	6.33597	7.99497	5.4538	3.89539	2.24378	5.61687	5.74418	6.0381	5.17373
Zm00001d003254	3.89154	4.03115	4.44023	3.13048	3.6224	4.1916	4.50024	4.01866	3.29154	4.45423	4.91002	4.4454	3.59418	3.6252	3.22057	2.77657	2.23439	2.8584	2.89233	2.69911	3.40058
Zm00001d003256	9.24544	9.3106	11.5842	9.56774	9.78824	9.78469	8.60054	9.36115	9.02132	9.71931	10.7385	9.77492	8.88953	8.69789	7.38526	7.92593	7.15868	5.75453	4.51429	4.13995	5.9055
Zm00001d003257	3.6916	3.20657	3.675	4.85111	2.96221	3.42616	4.99149	3.11985	1.94177	4.684	5.27239	5.7468	6.34472	6.49771	5.48864	7.06251	6.66237	3.63936	2.28715	2.93384	3.64944
Zm00001d003258	8.03294	8.18089	9.68208	5.22793	6.03335	7.16413	5.86052	5.59349	4.14164	9.02338	11.6212	14.0729	13.7127	12.3567	9.46074	8.98692	8.02841	6.5558	3.27013	2.85471	3.88866
Zm00001d003259	3.51431	3.75513	4.1849	2.35809	3.73994	2.98052	3.47553	3.94635	3.60992	5.03357	4.79379	4.25675	4.94193	4.88563	3.34298	2.95894	1.80732	1.98004	1.10341	0.668469	2.15956
Zm00001d003261	1.79673	1.7363	2.04533	1.89251	1.42632	1.67455	1.43411	1.50349	0.916422	0.727142	0.757365	0.549833	0.658719	0.775468	0.657901	0.702853	0.673005	0.388604	0.210123	0.206924	0.772916
Zm00001d003262	13.609	16.2747	21.4883	15.4322	11.905	12.5856	14.9044	13.025	14.2857	11.7377	11.0081	11.243	15.6298	19.3577	18.4972	21.5268	31.0193	14.9768	12.0289	10.2235	10.1241
Zm00001d003265	50.0633	50.3729	49.187	34.8106	33.0093	38.3843	28.3339	26.6662	30.9056	39.0686	47.3578	56.3584	58.3567	63.4839	67.9494	84.6473	90.1337	50.2426	16.7026	12.2645	21.2773
Zm00001d003267	4.04818	3.94066	4.11517	4.07418	3.82011	4.43494	4.56921	4.11061	4.09583	5.39707	4.29693	2.52681	1.62903	2.15337	1.74821	1.34642	1.54787	1.82184	2.57597	2.28553	3.90699
Zm00001d003268	10.77	10.5706	11.4162	7.39798	8.67094	9.13182	9.65577	9.64792	7.33278	8.04886	11.7927	12.0241	11.0921	10.4054	6.62323	4.50098	5.08614	3.61053	1.71068	1.77817	5.42218
Zm00001d003271	35.0757	42.0225	43.5014	53.0959	58.6506	47.302	50.5925	50.3868	49.3712	54.9182	87.4687	84.0024	56.9923	49.089	53.917	69.3041	34.2742	47.0883	45.9752	32.7	37.9285
Zm00001d003272	1.26593	1.44376	1.60855	2.36737	1.99271	1.77326	2.19836	3.02805	3.0962	0.342469	0.432783	0.251825	0.176341	0.109348	0.161364	0.202457	0.154996	1.19831	2.00308	2.45335	2.32039
Zm00001d003273	1.41983	1.09286	1.68982	1.00748	1.13361	0.914693	0.667601	0.157341	0.390011	0.443739	0.374443	0.471177	0.434914	0.925452	0.321392	0.614722	0.276388	0.299069	0.195845	0.230277	0.495368
Zm00001d003274	0.541914	0.63283	0.497055	0.857776	1.01208	0.885202	0.182797	0.554435	0.620308	0.564648	1.14525	1.21305	0.855906	0.30922	0.66669	0.549902	0.426333	0.859812	0.0380225	0.4014	0.64679
Zm00001d003275	4.60318	3.91697	5.08815	5.80965	5.83008	5.51148	3.52967	3.72812	4.24946	1.38178	1.69279	1.83217	1.67121	1.45824	1.37874	1.47074	1.45613	1.89248	0.94901	0.897168	2.0934
Zm00001d003276	57.0108	56.2793	54.5863	73.0796	57.4927	52.8605	61.3145	58.6514	73.4104	24.8995	26.302	55.129	83.7817	79.8602	69.1854	68.0158	56.4828	41.9708	26.2831	26.8716	46.8524
Zm00001d003277	4.99788	6.01706	6.36965	4.26965	4.9552	3.96938	4.844	3.53391	3.12113	4.14692	6.30861	17.8567	23.3848	23.1535	24.6741	33.9514	27.8643	18.6668	15.549	13.2537	8.55702
Zm00001d003280	0.0550185	0.0193219	0.137739	0	0	0.0679888	0	0	0.0423644	0	0.0799121	0.141619	0.298227	0.228925	0.459423	2.21568	0.682442	0.237356	0.232454	0.0366363	0.0702355
Zm00001d003283	0.140188	0.163141	0.239464	0.191192	0.278736	0.221441	0.085405	0.284267	0.350545	14.9576	22.5336	19.8052	4.1671	3.51925	9.57213	20.6616	13.4073	14.8023	10.9011	3.97884	3.21568
Zm00001d003284	2.87195	3.15315	3.36351	2.53454	2.41885	2.59043	2.68713	2.39856	1.93799	4.26024	4.58349	4.09316	4.56196	4.33975	3.49534	4.10308	4.11765	2.9024	1.48385	1.1232	1.71739
Zm00001d003287	1.2899	1.19395	1.76458	1.41947	1.5355	1.50104	1.72758	2.5561	2.12709	2.36373	1.85711	1.30719	1.73352	1.58928	1.38183	2.39293	2.32186	4.11998	5.14994	3.8296	2.70847
Zm00001d003288	32.2387	31.9063	25.4991	35.0398	30.6951	22.5404	20.2862	27.7229	21.9638	14.738	17.6939	11.8461	9.3336	12.1544	8.29701	6.26374	9.67538	11.5626	13.8183	13.6742	23.0047
Zm00001d003291	1.51487	1.71349	1.70091	4.69283	1.4615	1.42659	1.2548	0.940731	0.70201	3.26762	2.5584	8.18557	1.51206	1.73486	1.34783	1.0829	2.06072	0.776323	0.898921	0.752362	1.01051
Zm00001d003292	13.6411	13.4137	13.7459	11.647	11.5592	12.3092	10.7342	10.2027	10.1472	7.41666	8.53712	10.0441	10.3835	9.9417	9.56242	9.87741	6.45255	6.54079	3.9341	3.49424	6.63708
Zm00001d003294	0.808211	0.971819	1.08234	0.677474	0.68833	0.703578	0.717695	0.818933	0.472908	0.292193	0.363341	0.438959	0.437455	0.365149	0.252396	0.35421	0.389331	0.218089	0.125888	0.075625	0.195127
Zm00001d003301	0.123799	0.143447	0.046958	0.100342	0.082675	0.076506	0.256117	0.309374	0.180845	3.34247	2.46506	1.96008	1.5295	1.69499	2.27368	3.80851	4.39416	1.55677	0.428766	0.408347	0.375301
Zm00001d003302	3.62432	3.50549	4.02401	2.81294	3.10695	3.52824	2.48833	2.20935	2.33889	4.87577	5.02965	4.18918	3.69784	3.80676	2.77914	2.17693	2.16407	2.03303	1.19248	0.843337	1.48974
Zm00001d003304	0.731144	0.948178	1.04048	0.535142	0.473663	0.561424	0.343597	0.157605	0.309051	0	0	0	0	0	0	0	0	0.151666	0.063581	0	0.272256
Zm00001d003306	248.601	243.239	254.484	110.6	141.25	190.298	157.25	122.686	105.12	44.2518	39.3226	18.5826	8.76539	8.89096	10.995	9.44229	8.04498	90.1865	210.982	232.454	212.766
Zm00001d003308	1.35088	1.24755	1.39724	1.02218	1.0765	1.25469	0.782688	0.687835	0.786317	2.02252	2.83757	2.14434	1.162	1.10953	0.578671	0.159807	0.309783	0.126571	0.339997	0.380589	0.72223
Zm00001d003309	5.22041	4.64744	5.81142	3.8757	4.04213	4.92059	4.23164	4.63019	3.6913	5.6966	5.80413	7.72069	9.96722	10.154	16.5999	27.3092	28.0432	15.4538	10.3377	10.0473	6.73692
Zm00001d003310	3.59282	3.12118	3.35942	2.9391	3.26717	4.09354	2.65986	2.9885	3.56658	1.82641	1.68192	1.5232	1.53162	1.37746	0.974317	1.1768	0.76059	0.73333	0.818623	0.963719	1.92675
Zm00001d003311	12.4068	12.3398	13.6029	7.48706	8.12705	10.496	7.76868	6.88412	7.03694	13.6133	21.5881	24.605	24.0967	18.0061	8.46369	8.88494	4.45364	8.39839	6.74982	4.56935	6.16735
Zm00001d003312	17.165	17.03	18.2503	13.1713	11.31	12.899	8.05865	7.34801	10.6391	15.8273	12.2874	11.3956	12.8657	12.6742	11.293	10.8493	9.8429	6.19163	4.80271	4.8203	6.09038
Zm00001d003313	6.0738	6.59788	7.53149	5.68518	6.00438	5.47633	4.34763	4.34026	4.72788	2.42925	1.98389	2.86792	3.51897	3.38609	2.97994	2.61478	2.5322	2.36648	2.12327	2.2565	3.49828
Zm00001d003314	5.25524	7.05099	8.31523	6.83617	5.38058	4.42917	4.28998	4.68907	6.67823	1.86253	2.28273	3.43778	3.88577	4.82776	4.1136	1.54428	2.8003	5.01385	8.04883	12.2194	9.66597
Zm00001d003315	0	0	0	0	0	0	0	0	0	0	0.12227	0.609737	1.26574	1.4489	8.70007	19.2781	23.2438	7.17322	1.18205	1.09407	0.275799
Zm00001d003317	10.4594	10.2679	10.6703	11.6429	9.85778	9.71378	7.28971	8.04458	11.0186	1.62529	1.675	2.63449	2.91038	2.54666	2.63074	1.6862	1.19037	1.36784	2.28818	3.71138	5.97741
Zm00001d003328	3.27971	3.55874	4.26396	3.24495	3.86809	3.37427	4.80024	5.24647	3.46845	6.29137	8.49941	8.13479	6.29044	6.76582	5.90435	5.57199	6.23227	4.82773	2.94149	2.67103	3.22451
Zm00001d003329	1.38017	1.34516	1.3563	1.17935	1.03637	1.16169	1.07116	1.23441	1.15363	1.05399	1.1394	1.28456	1.42631	1.197	1.10443	1.36079	1.21208	0.811251	0.923873	0.468459	0.782864
Zm00001d003333	10.4974	10.1197	12.1401	13.7382	14.9501	14.32	22.0441	19.5571	16.7016	4.56043	5.27311	4.95709	4.07261	4.23441	3.34033	2.92631	2.55304	2.50331	2.1702	1.94329	12.8983
Zm00001d003334	2.49213	2.47678	2.77817	2.09517	2.34073	2.61032	1.96875	2.07362	1.91128	3.02647	2.62105	2.38923	2.77034	2.64853	2.03197	2.30277	1.80605	3.15397	7.12626	7.88649	4.78769
Zm00001d003345	10.6639	10.3879	11.4354	8.81397	9.22701	9.98201	10.9496	10.3604	8.80244	21.7781	25.6426	21.1878	14.9639	13.3866	8.80085	6.07298	5.10515	6.99968	5.17937	3.96433	6.94226
Zm00001d003346	123.973	115.861	108.011	116.851	116.794	121.593	166.524	166.287	150.641	19.7278	14.1571	12.7378	18.4336	16.1182	9.89308	8.85758	7.4601	20.1223	25.7029	26.9455	104.38
Zm00001d003347	6.06989	6.22488	5.81496	4.8524	6.00282	5.76909	4.15662	4.75342	4.00542	11.1854	13.2583	13.0944	14.9	17.1889	19.8362	25.7025	19.6483	11.8167	6.35543	5.7355	4.06581
Zm00001d003348	0.078803	0	0.131124	0.127314	0.020741	0.122062	1.20275	0.644386	0.186891	0.034726	0.18096	0.058	0	0.080327	0.042952	0.268878	0	0	0	0	0.864549
Zm00001d003352	2.66536	2.61312	3.04631	2.37508	2.52669	2.71223	2.53634	2.77717	2.35489	3.80356	4.16229	3.74245	2.82267	2.79794	1.92114	1.5389	1.32381	1.02113	0.831131	0.619634	1.30185
Zm00001d003353	0.128612	0.307025	0	0.257339	0.155547	0.506733	0.668323	0.543865	0.330372	1.35768	2.38686	1.68877	0.461782	0.23406	0.305017	0.320562	0.707302	1.62892	1.61543	0	0.280313
Zm00001d003355	0.182411	0.172379	0.190042	0.16918	0.271246	0	0.068752	0	0.122866	2.65782	4.32744	2.72076	0.098891	0	0.615303	1.76699	0	0.399083	0.592358	0.763911	0.686929
Zm00001d003356	45.2083	45.6912	30.3821	35.0451	24.5981	21.0238	9.10131	11.6138	25.1275	373.105	320.03	194.598	81.4124	79.1097	57.15	63.5642	67.2837	84.6095	83.3735	65.3345	48.3703
Zm00001d003357	57.1805	56.24	46.6158	39.0665	30.4731	28.5424	9.80543	11.6203	20.2587	9.44292	4.74987	5.16047	3.6672	3.76315	2.05871	0.693582	0.982821	7.10331	12.021	11.2264	9.93937
Zm00001d003358	36.7393	38.9501	32.8452	20.4134	14.313	16.1757	5.40218	5.47428	11.7896	7.05904	3.77264	7.58293	11.6209	9.3627	4.50344	1.56647	1.44812	5.32277	8.97506	9.12499	6.9923
Zm00001d003365	0.782993	0.612991	0.614718	0.89218	1.04639	0.867606	0.452538	0.625814	0.437561	6.45114	8.12261	9.06557	6.09154	3.48891	2.93788	2.36025	0.495737	1.11743	1.39136	0.628302	0.217901
Zm00001d003369	8.18813	7.86691	9.31567	10.6412	11.2629	10.2311	15.4268	15.257	12.7851	4.85163	5.02947	18.3562	33.7793	33.489	46.6907	74.5796	55.2012	27.8072	2.51865	2.43903	10.1773
Zm00001d003370	0	0	0	0	0	0	0	0	0	0	0	0.034964	0.151619	0.248461	0.45122	0.676124	1.34605	0.38723	0.172017	0.36705	0.132328
Zm00001d003372	2.69762	2.63714	3.15078	1.83325	2.13679	2.59017	2.55641	2.12576	1.3081	2.83883	3.43366	2.90238	2.22036	2.18894	1.69103	1.28647	0.815954	0.610244	0.365851	0.407326	1.34008
Zm00001d003373	4.78446	4.82547	5.19579	6.92434	6.0942	5.1492	5.35233	5.17318	6.24047	1.53659	1.41332	2.26232	3.32192	3.55697	2.75688	1.98722	2.016	2.19946	1.97933	2.69591	4.42874
Zm00001d003376	1.73064	1.2875	1.56091	1.35156	1.57111	1.6488	1.11342	1.20695	1.22669	2.66235	1.88176	3.08287	3.20015	3.13731	2.61028	1.99239	2.00579	1.3493	0.592667	0.444696	0.719085
Zm00001d003378	3.25202	2.96227	3.4914	2.23497	2.51979	3.03182	2.30895	2.31382	1.8093	0.955488	1.18006	1.54019	1.95075	1.53977	0.729924	0.568877	0.515321	0.416791	0.237477	0.175126	1.11124
Zm00001d003379	0.127639	0.069957	0.067982	0.314232	0.408407	0.310562	0.31575	0.541779	0.596396	0.028124	0	0	0.047274	0	0	0	0	0	0	2.07538	2.30998
Zm00001d003381	5.0192	4.49791	5.37006	7.40586	6.01355	6.80596	4.16319	5.19982	9.08488	1.38515	1.48578	3.08999	5.08941	4.49173	2.13514	1.36749	1.56619	1.04842	0.562784	1.78963	3.44571
Zm00001d003382	2.96942	2.72742	2.93943	2.54938	2.66766	3.0099	2.04429	1.94416	2.0685	1.79533	1.4525	1.39002	1.76623	1.58033	0.946084	0.769297	0.527542	0.795698	0.574238	0.479765	1.34761
Zm00001d003386	0	2.96774	3.2425	1.74795	0	0	0.641438	1.85503	0	0	0	0	0	0	0	0	0.925833	3.1091	4.12738	0	0
Zm00001d003393	28.3101	28.6151	31.4044	24.4469	25.9219	26.6879	21.3303	21.6752	21.285	24.7427	25.4382	33.563	40.9074	38.0031	33.0825	39.6232	31.714	27.1938	20.7559	18.9781	19.359
Zm00001d003394	15.7735	14.9904	18.3061	25.8672	16.2827	16.7202	14.9239	15.641	14.4427	15.7816	16.5026	15.4286	16.4885	16.617	19.8919	26.4893	23.5095	16.8255	14.4226	12.7778	14.6442
Zm00001d003395	21.0503	18.4414	19.4718	27.4289	18.4212	19.8968	16.3848	16.2162	24.6906	80.278	74.9747	60.7192	47.4705	49.8885	38.9797	33.7435	45.8282	37.5896	30.0261	24.3649	21.1755
Zm00001d003398	10.1217	9.89825	11.1289	9.23914	9.50907	10.9764	10.1856	9.63373	9.50123	8.2419	6.5713	4.20232	4.30344	4.93409	5.46669	4.52005	3.01214	10.6953	24.271	24.2883	15.1302
Zm00001d003399	0.86893	0.877759	1.33791	0.528138	0.513831	0.758235	0.644121	0.672581	0.518596	0.734211	0.698311	1.22551	1.35223	1.41168	1.33574	0.938084	1.44978	0.609565	0.917708	0.857527	0.66136
Zm00001d003400	1.88282	1.62058	1.98248	3.96459	5.49656	4.99749	5.48986	6.74651	5.72037	1.46722	1.53461	1.41609	0.730514	0.428802	0.444637	0.557597	0.539441	0.680385	1.55742	1.48446	2.8836
Zm00001d003401	59.0932	63.2081	66.3743	63.7241	87.8091	76.4854	87.0402	102.315	69.8573	78.8693	98.0387	70.1981	33.0649	35.1205	37.8144	35.0727	39.326	81.8168	124.095	110.203	86.9726
Zm00001d003404	22.0673	22.8681	25.0369	35.9677	34.7865	28.9078	37.111	43.1255	49.2098	9.84807	8.94862	7.31284	5.49725	4.98542	4.08992	2.92161	3.29822	8.86556	15.5588	22.9675	34.4257
Zm00001d003405	0.331842	0.358181	0.317013	0.93209	1.37098	1.47383	0.983752	0.965505	0.966892	0.064796	0.378929	0.171174	0.108211	0	0.080003	0.081913	0	0	0.081984	0.100901	0.675051
Zm00001d003409	0	0	0	0	0	0	0	0	0	0.142956	0	0.294974	0.535367	0.200869	1.27472	2.66464	2.04298	1.02749	0.225509	0.167913	0.100383
Zm00001d003411	1.76116	1.67238	1.94809	2.61507	2.01899	1.83817	0.863523	1.16946	2.1196	0.13563	0	0.0367891	0.0569967	0.0305019	0.0927079	0	0	0.333454	0.749738	1.8057	1.95901
Zm00001d003414	13.7952	11.7446	12.1241	10.9001	18.0704	18.2303	21.0606	28.0124	16.6195	9.46531	9.73113	5.98029	3.22651	3.31863	3.10362	3.33896	2.24512	3.50675	4.02306	2.87851	6.83802
Zm00001d003415	3.62467	3.61388	3.99223	3.03814	3.39085	3.7017	3.44072	3.30774	3.05676	3.73224	4.0863	3.95092	3.82463	3.58673	2.47565	1.57216	1.54342	1.84704	1.78438	1.92646	2.8005
Zm00001d003419	0.504883	0.386624	0.319869	0.097106	0.578801	0.730132	0.551552	0.895029	0.49431	1.07783	1.53968	1.12026	0.155828	0.083393	0.589161	1.46109	1.68077	1.57367	1.68396	1.55643	1.17956
Zm00001d003420	0.514729	0	0	0.435599	0.519805	0.699187	0.718462	0.793568	0.640743	0.854773	1.67108	0.984088	0.541002	0.385638	0.768138	1.33537	1.12651	1.39603	1.29926	0.748844	1.29795
Zm00001d003422	4.01584	3.90198	4.85847	4.91573	3.87365	4.29438	6.96934	5.76087	5.74171	1.16408	1.38273	1.3047	0.854537	0.820077	0.489609	0.247686	0.259255	0.541863	0.939241	1.1819	4.48869
Zm00001d003426	13.0709	12.8931	17.4477	14.161	13.9415	14.033	24.456	16.6892	15.8812	13.1507	9.93504	8.18826	8.36778	8.86825	7.74875	8.08591	6.88889	9.85892	12.4604	12.9309	16.2823
Zm00001d003427	2.56151	2.53776	3.23283	2.26201	2.57212	2.66673	2.38046	2.25559	1.45149	3.00616	4.99807	5.17481	4.16476	3.5483	2.14119	1.46185	1.1205	1.44225	0.651586	0.350931	1.12938
Zm00001d003428	14.992	14.9643	16.1278	12.5728	15.7789	15.2388	13.5413	12.6613	9.97354	14.1932	15.4383	24.2257	39.8992	36.8833	40.3823	65.0308	69.8866	41.0472	14.1963	13.1493	12.446
Zm00001d003429	1537.66	1495.06	1336.15	2182.34	2205.48	1972.19	1954	1864.31	2191.72	1104.22	767.761	835.139	817.814	832.689	841.466	457.07	592.948	1483.28	2929.11	3108.82	2648.32
Zm00001d003430	12.1082	11.5261	12.6337	11.1583	11.5446	11.0484	10.9478	10.7171	9.53961	6.92725	9.44965	13.0353	14.1356	14.4484	16.289	21.6116	19.9117	9.19474	6.40041	6.86217	9.50732
Zm00001d003431	0.218247	0.208157	0.216871	0.218733	0.134894	0.103689	0.0965875	0.0823744	0.18712	0.213486	0.214155	0.35494	1.15211	1.46912	0.509711	1.30645	0.733282	0.369268	0.0372268	0.0205592	0
Zm00001d003432	21.2432	20.9227	22.7538	23.016	20.6272	20.2509	15.4231	17.0961	21.0404	31.9953	44.803	42.8315	25.2527	22.518	14.5223	10.561	7.91547	11.7159	11.9133	12.3355	14.7074
Zm00001d003434	29.8365	31.8538	35.0229	23.0461	22.5724	24.3034	32.1246	30.5278	24.67	33.9676	29.6416	27.8788	23.9188	20.0583	13.3183	8.67294	7.10405	20.5283	25.9034	17.1242	24.4664
Zm00001d003435	3.71989	3.68183	4.35841	3.14437	2.49414	3.49027	3.77874	2.97826	3.04723	6.10545	6.74461	4.5649	4.26059	4.42987	4.5757	6.59699	6.74195	4.07772	2.76842	2.60977	3.2569
Zm00001d003438	57.7935	59.7423	67.1196	62.1346	70.8612	68.3648	82.5907	85.7789	69.2624	53.1887	58.4499	46.0943	28.867	25.1487	23.1094	26.1764	30.0446	40.56	40.6542	31.5022	52.0758
Zm00001d003445	4.94081	5.07283	6.12934	2.49079	3.84624	5.76361	3.53307	3.32751	2.18502	12.1642	10.4455	11.6511	12.9501	13.438	16.1226	19.3479	14.3871	4.32724	2.86517	1.81193	2.29191
Zm00001d003446	12.6781	12.0442	13.6383	11.7736	11.6913	13.236	12.5271	12.0163	12.77	1.58772	1.72591	1.88459	2.03909	1.84792	1.05145	0.836001	1.18112	1.60108	2.65431	4.51432	9.76375
Zm00001d003447	0.062781	0.046165	0	0.018112	0	0	0	0	0	1.65729	0.149489	0.299198	0.251527	0.084354	0.153345	0.21713	0	0.581689	0.549297	0.322164	0.332924
Zm00001d003448	2.82802	2.68744	3.30953	2.82429	2.59221	2.87992	2.8781	2.44186	2.75593	1.64639	1.32652	1.17551	1.30701	1.29444	1.09237	0.930278	1.04632	1.24825	1.20374	0.988035	1.98376
Zm00001d003457	89.2192	82.1279	92.742	68.1261	79.2115	88.7407	67.4899	79.6934	70.4721	60.5362	68.3052	62.1145	44.6272	49.116	38.6607	15.8576	16	31.2055	48.5182	57.6299	60.9779
Zm00001d003459	43.5805	45.3047	47.3487	58.1295	62.9806	55.6065	41.7998	53.2613	63.1072	11.0491	7.32747	16.9243	20.8266	20.0044	18.1168	7.56571	10.9046	28.6892	69.8714	91.4753	69.5481
Zm00001d003460	4.53868	5.02192	5.3961	4.43474	4.71662	4.31787	4.23997	4.07613	4.08002	6.66451	7.8348	6.8581	5.65751	6.44965	6.014	6.801	6.65251	3.83909	2.67897	2.46019	3.40809
Zm00001d003462	13.5422	12.9698	14.7803	12.3791	14.3172	13.7356	10.1717	12.3102	12.5234	10.5153	12.2444	13.9991	13.8151	14.0118	10.97	7.78577	7.95036	8.41311	7.66803	8.27919	10.0546
Zm00001d003463	3.89391	4.49721	4.74595	2.47738	3.12146	3.52446	0.553431	1.28081	2.36328	0.98896	1.19077	1.06104	0.977277	0.774051	0.515544	0.417392	0.448443	3.15638	4.54592	3.21072	2.0142
Zm00001d003464	0.576739	0.65939	0.971341	0.789365	0.685484	0.690953	0.612632	0.851161	0.91086	0.434035	0.437504	0.40544	0.251065	0.271739	0.260109	0.173319	0.263333	0.524699	0.645943	1.43062	1.41586
Zm00001d003468	22.4901	21.8901	24.6618	25.9927	27.8728	25.7382	51.5557	53.3679	39.838	14.4907	18.0897	14.7164	11.312	9.73292	7.87406	9.99304	6.50275	15.1068	21.4683	22.8141	37.453
Zm00001d003469	0.607083	0.785897	1.18277	1.05421	0.855193	1.01372	1.19524	1.16488	1.36124	0.167592	0.250168	0.895819	1.52282	1.16829	0.516666	0.332068	0.364796	0.405657	0.228442	0.299034	0.812072
Zm00001d003470	145.812	150.126	148.537	145.669	149.847	141.381	135.484	140.442	139.694	137.419	132.049	123.288	132.502	162.98	161.566	148.135	137.753	160.959	177.927	166.078	145.05
Zm00001d003471	1.04363	1.02648	1.24059	1.10124	0.942079	0.898813	1.10772	0.986927	0.807629	0.714231	0.496658	0.499184	0.357026	0.428338	0.370496	0.076164	0.078535	0.080877	0.175352	0.270381	0.410844
Zm00001d003472	3.16078	3.01211	3.2492	2.26622	2.76071	3.22242	2.94146	2.91946	2.3202	8.10687	6.84361	4.7281	5.41142	6.54241	5.9385	5.79436	3.93344	1.9875	1.13935	0.677425	1.86397
Zm00001d003476	3.87193	4.01618	4.91147	3.14014	4.00189	3.833	2.59314	2.55265	2.80844	4.41713	3.91657	3.01092	2.91583	3.2616	3.03905	3.54891	2.60136	2.23317	1.65655	1.28756	1.75169
Zm00001d003477	70.7417	69.9224	75.2859	62.457	62.6589	65.9666	58.3906	59.1205	57.5532	27.963	26.1912	31.659	41.122	37.5277	33.9448	35.2444	31.1645	25.9088	29.8813	28.4622	41.4398
Zm00001d003482	0.488968	0.325935	0.201946	0.487643	0.726416	0.808906	0.206315	0.761349	0.844777	0.041233	0	0.194697	0.846249	1.48546	1.02553	0.079815	0.411003	0.966128	2.39873	11.2876	9.59571
Zm00001d003483	1.7208	1.4711	0.589527	0.820902	0.887303	0.900152	0.99912	1.39663	0.766972	1.8018	2.57556	3.01577	4.45194	3.75362	2.12375	1.57755	0.91576	0.771177	0.403279	0.314955	0.318807
Zm00001d003485	9.35629	6.87268	3.10811	8.86818	0.30555	2.36282	0.494923	0.785663	9.89416	1.13002	1.03438	2.93978	2.1274	2.05683	2.41497	2.73325	5.06629	4.02888	1.78266	2.39644	2.69692
Zm00001d003491	2.13682	2.07534	2.43182	1.97851	2.05412	2.22256	1.66777	2.22193	1.93413	2.53838	2.63178	2.1261	2.65284	2.80467	2.76345	3.14962	2.4804	1.50004	1.31739	1.46227	1.481
Zm00001d003492	11.036	11.0289	12.942	10.2166	9.05713	9.58589	9.41579	11.0792	10.2215	10.9831	14.5553	12.3106	5.1603	4.1995	4.81815	7.76147	6.43251	4.5442	3.02863	2.17024	5.1
Zm00001d003493	60.3907	61.4642	67.7735	59.5927	64.755	60.6083	61.2575	63.5632	57.5961	55.9467	70.7065	69.9816	55.411	52.2473	44.5374	42.7675	40.8392	50.8126	48.2046	49.4921	56.7752
Zm00001d003494	6.07326	2.09548	20.8468	14.6722	16.0329	17.3341	11.9222	0.601758	13.0029	3.65911	23.6505	1.95963	11.9835	2.62379	3.23041	1.82267	12.158	6.61097	5.18214	2.70095	5.90231
Zm00001d003495	7.572	8.41059	5.43512	4.83995	5.60508	2.15886	2.18532	8.78544	2.12456	13.5234	13.8005	19.4435	15.7347	20.0514	14.4119	16.9286	12.4153	6.33091	2.45282	0.569226	1.27738
Zm00001d003496	0.110868	0.055273	0.103901	0	0.057749	0.103057	0.102662	0.079196	0.035352	0.229332	0.412639	0.302843	0.219745	0.252362	0.464698	1.20499	0.583692	0.093966	0.068534	0	0.08966
Zm00001d003499	2.05259	1.84136	1.85378	3.36531	1.45331	1.39291	1.0445	1.69954	2.61068	0.436154	1.00807	1.2259	0.856086	0.987733	0.587004	0.389707	0.700658	1.39143	1.33758	0.590496	0.665312
Zm00001d003500	6.9403	6.46001	7.28122	5.0625	5.91984	6.43203	5.61297	5.43339	4.52144	6.86363	10.7357	11.9215	10.2448	8.82034	5.45671	4.34198	3.3569	3.14507	2.30872	2.21674	3.70462
Zm00001d003501	0.469822	0.564304	0.460017	0.639474	0.472606	0.23483	0.333078	0.173467	0.444173	1.47115	2.1727	2.2419	1.52035	1.12485	1.01505	1.69393	1.62374	1.23243	0.637164	0.591117	0.358603
Zm00001d003502	1.95158	2.05736	2.99134	1.54126	1.58759	1.94304	1.66325	1.67244	1.35362	0.958563	1.12668	1.29213	0.964957	1.02648	0.76031	0.961815	0.799357	0.60725	0.690748	0.752418	1.07925
Zm00001d003504	214.685	193.161	208.364	218.649	175.122	196.349	177.602	228.564	228.194	56.1786	65.7241	49.2359	15.857	17.967	24.9165	35.9847	41.5381	136.089	200.018	169.45	169.224
Zm00001d003505	4.00232	4.33326	4.65494	4.9421	5.17323	4.36653	9.36535	12.1831	9.80037	2.69027	3.69414	3.52291	3.63217	4.17828	3.41516	3.49568	0.967928	1.75023	1.9517	2.3997	5.54558
Zm00001d003508	5.69792	6.22896	7.34728	5.58067	6.41285	6.29631	2.91999	3.26579	4.35907	20.1125	11.8423	11.5781	9.87621	9.47099	13.658	23.165	19.9069	20.3386	16.0859	8.75751	7.70716
Zm00001d003509	22.3274	21.8619	26.2327	18.4091	17.2818	22.2237	11.2484	10.6801	14.7321	1.98194	2.23596	3.15918	2.08723	1.48194	2.80756	3.67533	2.28454	8.44564	12.043	8.93815	11.4515
Zm00001d003511	4.44956	4.05353	3.72171	4.12586	3.68867	3.77922	3.17129	3.06231	3.83991	2.4993	3.23567	5.13062	7.417	7.93182	5.48539	4.54784	3.25252	3.26208	0.925552	0.933524	2.1317
Zm00001d003512	13.2074	12.3815	13.4562	16.7392	14.3118	14.7309	33.3559	29.8719	23.8198	79.0875	65.3507	55.9872	62.5459	58.8972	59.0147	72.0393	66.9928	48.6485	36.9157	37.2126	35.8569
Zm00001d003513	0.315154	0.75343	1.02214	0.581903	0.596657	0.868249	3.00021	2.98191	1.13136	5.74684	7.68544	8.63689	7.21762	5.67922	8.67592	10.4139	8.91544	7.06141	8.43233	7.17962	4.74073
Zm00001d003516	7.68324	7.70991	8.14106	8.35146	8.24188	7.47937	9.42783	9.62153	9.16777	3.08296	2.41355	1.36007	0.996594	1.18252	1.37561	1.29233	1.31439	2.75554	4.44255	3.18195	7.04932
Zm00001d003518	5.94827	9.40929	10.5023	9.41169	8.72618	9.50193	5.23065	5.17369	4.9281	5.57794	3.84278	5.28716	4.77544	3.82335	5.18984	6.45043	4.4959	3.42234	3.02461	2.62417	3.79018
Zm00001d003524	7.7061	7.3864	6.92005	6.70907	10.412	9.53839	6.69199	8.24619	4.28352	55.2324	115.056	99.76	33.8083	30.7096	26.1854	31.9108	16.9371	14.8436	9.60667	3.31131	3.17054
Zm00001d003525	1.19061	1.17566	1.3759	1.53225	1.43254	1.42016	1.3345	1.33446	1.36476	1.08509	1.117	1.11131	1.34582	1.40885	0.891865	0.830876	0.446903	0.605302	0.604142	0.549026	0.996179
Zm00001d003530	7.34528	8.64604	10.9795	4.38065	5.99023	6.59417	5.6885	6.02301	3.42713	9.92221	11.9552	7.3285	2.60367	2.91835	4.08291	3.98233	2.97249	18.8629	28.5254	22.0087	13.468
Zm00001d003533	95.7802	92.8385	109.637	99.8245	69.2612	82.8913	35.7262	39.3734	78.6909	37.0566	38.0545	26.4632	10.4919	11.6745	12.931	16.0408	15.4725	70.5738	96.5916	74.6613	57.0804
Zm00001d003534	1.95789	2.1461	2.46777	2.41649	2.9275	2.51352	1.2297	1.4781	1.89917	1.21225	1.28061	1.76735	1.82883	1.90378	2.25486	2.76887	1.82645	1.38536	1.4757	1.95115	1.83466
Zm00001d003538	42.8707	55.7257	72.7823	44.9454	41.5237	41.198	16.0228	16.7328	35.0003	4.80275	3.78476	3.34109	4.38521	4.83017	8.34292	12.8144	8.73262	18.5954	27.7395	34.1314	26.162
Zm00001d003539	7.07521	7.03812	6.83385	7.18756	6.22645	6.81175	5.72817	6.27682	7.31548	5.30841	5.83364	7.97962	9.928	9.27502	8.10391	10.8272	8.59349	5.07299	2.41573	2.54947	4.83272
Zm00001d003540	18.1122	17.0473	18.878	16.8692	17.4196	17.9048	14.9947	7.65723	16.9297	9.98045	10.849	5.87336	11.2116	11.1248	8.48246	6.59705	5.93742	3.75413	6.7884	7.76469	12.163
Zm00001d003544	0.0458621	0.163295	0.263809	0	0	0.0823927	0	0.0446732	0.105376	0.352713	0.525195	1.22026	2.68105	2.22038	2.60221	4.81988	3.183	2.24994	0.123942	0	0
Zm00001d003545	0.044332	0.072267	0.197284	0.303585	0.218785	0.205308	0.323672	0.138388	0.883942	2.77208	4.84888	5.34421	2.71822	2.79058	2.10623	3.15132	5.47789	4.10633	0.285429	0	0.253308
Zm00001d003546	9.03947	8.37837	7.81568	8.54272	7.90644	7.08303	7.28312	7.55983	7.76464	4.84438	5.24186	3.60934	3.06287	2.3986	1.922	2.3245	1.64244	2.1678	2.48952	2.50914	5.51111
Zm00001d003549	0.879098	1.19946	1.44026	1.34988	1.18527	1.03256	1.67259	1.55848	1.3935	2.28347	2.95006	2.47025	1.69551	1.57475	1.23788	1.76833	1.49301	1.27336	0.66198	0.377632	1.14408
Zm00001d003552	1.63637	1.48594	1.56583	1.12378	1.18262	1.37115	0.998935	1.2092	1.16684	0.450335	0.44277	0.456802	0.409277	0.137293	0.055082	0	0	0.398885	0.360137	0.180592	0.837869
Zm00001d003554	0.142696	0.237002	0.383651	0.241028	0.028457	0.122315	0.19054	0	0.23245	0.838136	4.47753	1408.6	3331.33	3043.22	4978.16	4026.71	4183.55	6958.73	6025.47	6625.06	2827.84
Zm00001d003556	4.47049	4.27046	4.52041	3.46629	5.67072	4.31156	7.6101	5.79449	5.98033	6.11062	5.9525	5.60048	6.09383	5.16226	6.57438	6.15719	4.65614	2.83	2.00686	1.95606	3.6529
Zm00001d003559	175.295	174.536	167.55	281.908	233.253	217.204	732.099	623.603	455.385	31.4122	31.3836	16.388	12.2133	17.1679	17.7539	7.98693	9.87674	94.4974	169.873	147.68	459.593
Zm00001d003566	3.55715	4.1137	5.17088	3.07756	3.29214	3.4589	3.45317	3.76425	3.5315	2.91582	2.93125	3.22625	3.30027	3.76696	2.80436	3.29131	1.95993	2.10563	1.74222	2.05628	2.49638
Zm00001d003567	4.51599	4.68443	4.6585	3.98848	4.0673	4.14583	3.5592	4.19934	3.8885	3.67845	3.33543	3.22174	4.75582	4.67959	3.16815	2.35838	2.54054	2.8692	1.90993	1.79375	2.51262
Zm00001d003571	0.474593	0.810389	0.602693	0.780733	0.920848	0.734586	0.553195	1.52381	1.16932	0.430256	0.266986	0.397333	0.307569	0.223938	0.165483	0.177144	0.268176	0.272671	0.245155	0.246207	0.360835
Zm00001d003572	10.0323	10.3729	10.7056	12.2787	10.5261	11.1919	14.2978	14.3016	13.09	24.0219	21.6095	12.2859	7.9297	11.8461	5.93007	4.64383	4.44804	5.64063	7.34755	5.66395	10.1125
Zm00001d003575	1.34657	1.63397	1.46822	1.80919	1.04495	0.723367	0.274571	0.269517	1.1929	3.12311	2.30273	2.65504	3.04641	3.40669	2.2974	0.509137	0.41115	1.14231	1.07392	0.954573	0.641184
Zm00001d003584	55.427	55.3153	56.4913	51.3225	58.4632	59.1755	43.1419	58.017	54.3391	133.825	133.32	116.848	89.9509	86.0989	74.7433	61.4588	48.0199	48.0251	29.5401	24.717	34.1885
Zm00001d003589	26.8343	26.1398	28.1985	26.0158	23.4626	22.9582	25.1878	20.6518	24.2821	13.9981	17.2849	14.632	13.2303	16.0131	14.0617	12.4393	12.2632	14.996	21.4359	23.6934	25.3625
Zm00001d003590	6.50371	6.47324	7.72296	6.22261	7.45943	7.00646	6.37813	7.57543	5.92988	3.41467	3.68302	5.28966	7.25953	7.4194	6.33779	6.13761	5.02313	3.97173	2.44526	2.42689	4.14679
Zm00001d003593	8.52093	8.38525	10.4086	10.9485	12.7535	11.7197	20.6954	21.7459	16.6836	3.26662	4.14767	5.668	10.0408	9.33138	5.99072	6.35375	3.02458	4.62626	1.931	1.67883	11.1938
Zm00001d003598	0.68871	0.95564	0.986104	1.90801	2.66024	2.09194	5.61775	4.21514	3.62281	0.763455	0.541702	0.543868	0.755715	0.41722	0.359385	0.325391	0.189716	0.323581	0.120725	0.177749	4.46433
Zm00001d003601	58.8172	49.1995	49.6089	42.7399	51.4623	65.4151	43.6565	30.7682	38.7967	7.88166	7.65271	6.57314	6.57177	7.56419	5.86975	4.09484	4.50144	18.4012	23.9225	21.3232	30.9157
Zm00001d003602	31.73	15.4359	31.4079	27.3003	12.9017	15.0634	27.0864	27.4208	27.5084	33.5874	28.1232	32.1907	23.4125	27.182	41.0883	45.0248	43.3805	28.5199	8.21829	7.28307	17.3971
Zm00001d003603	9.4143	9.67642	10.5578	19.4657	11.562	9.12237	9.9448	7.11562	16.435	6.83741	7.5934	6.09848	2.83155	2.72536	1.56411	1.72912	3.68861	27.0682	37.2105	27.6604	22.2776
Zm00001d003607	5.98762	5.36915	6.46099	4.48223	4.73345	4.74999	3.4325	2.96481	3.52122	1.56348	1.10588	1.39173	1.63257	1.74368	1.4539	0.735698	0.919121	1.19845	1.53754	1.4987	1.8546
Zm00001d003611	3.9657	3.77588	4.53074	2.71017	3.35504	4.32156	3.98672	3.0734	2.04747	3.72191	4.18618	4.72366	3.95312	4.65722	4.03773	3.95399	3.4622	2.05662	1.87726	1.858	2.16583
Zm00001d003612	9.30224	9.13981	10.8422	7.68807	9.5049	8.98643	7.79204	7.70569	4.90994	2.77511	3.90417	5.15888	4.99055	5.24569	5.38214	4.2702	3.15313	4.69837	7.47839	9.51616	9.08387
Zm00001d003613	15.4914	14.8321	14.4572	19.6786	17.731	15.7729	16.1211	17.5999	21.085	11.0727	9.90039	9.80794	12.3743	12.3483	8.15066	5.98342	5.39724	5.62119	5.58972	7.28808	13.5784
Zm00001d003614	1.58498	1.85813	1.88019	2.63127	2.19055	1.61739	1.45023	1.43511	2.19945	2.97081	3.32724	2.65372	3.16161	3.15837	2.05379	2.26351	1.98006	1.32368	1.13747	0.753516	1.16408
Zm00001d003615	53.9987	54.1222	65.3079	53.7111	69.4676	68.7824	101.236	101.264	68.5322	74.3655	70.7473	65.3432	64.9706	67.5542	69.0836	82.945	69.0724	65.0022	65.6276	50.7373	67.4432
Zm00001d003616	15.5871	14.9329	15.5521	15.0812	19.2894	19.524	40.0943	37.6368	27.4642	37.8657	30.9286	23.8725	19.8007	20.1362	16.2951	11.3321	8.19076	9.3729	10.5747	8.63155	21.8235
Zm00001d003617	1.73695	1.83011	2.11887	1.78977	1.94716	1.84436	1.94232	1.51892	1.59113	1.30652	1.45637	2.7509	3.31713	2.71499	2.19527	2.03613	1.24273	2.05314	1.72795	1.57064	1.88712
Zm00001d003618	32.6195	33.1348	34.3289	33.2247	31.9039	30.2181	20.9714	21.1434	27.5196	8.00112	7.30862	8.16194	9.68747	11.0182	9.26054	4.60936	3.41458	3.83314	6.43617	6.62899	14.4687
Zm00001d003621	4.52562	4.17571	4.27014	3.53073	3.99764	4.89189	5.54551	6.34998	4.9836	5.22019	5.47696	4.52214	3.98861	4.14198	4.48935	6.01241	6.18925	2.26127	1.30902	1.04541	3.12709
Zm00001d003630	21.4676	22.7111	24.6433	16.8376	17.9209	18.9913	12.9804	14.929	14.0472	12.61	13.2954	15.4069	18.8932	19.3286	16.8382	14.9823	9.93863	10.2614	6.97886	6.65847	8.30433
Zm00001d003631	0.30487	0.273629	0.524551	0.509348	0.547971	0.524135	1.18481	1.30418	1.21066	0.134605	0.26763	0.307219	0.119627	0.145999	0.219819	0.140875	0.186384	0.12215	0.26757	0.221206	0.871209
Zm00001d003632	102.948	94.4326	98.5448	106.288	84.1885	92.625	70.7041	68.8828	98.3643	13.9047	15.3843	35.9611	48.1169	45.513	37.0988	25.1903	19.1942	25.9926	29.1419	34.914	57.0524
Zm00001d003635	6.85719	6.16818	7.92995	7.62087	7.54619	8.93349	6.42743	5.91792	8.59253	0.061964	0	0.077147	0.223825	0.304142	0.256937	0.172862	0.210528	0.477257	0.244896	0.317132	4.48238
Zm00001d003640	1.21635	1.09101	1.31397	0.977366	1.08253	1.27623	0.736238	0.732395	0.850132	0.900485	0.877931	1.10583	1.39556	1.61637	1.71148	2.00318	1.50314	1.03794	0.883441	0.884925	0.733583
Zm00001d003643	10.3681	10.1738	11.199	8.80798	9.70992	9.99401	9.02489	9.97395	8.5573	5.50017	5.80247	5.11446	5.79912	6.13355	5.22046	5.66099	3.5385	4.97224	4.02335	4.19957	6.17198
Zm00001d003646	2.5297	2.30352	2.44884	1.7194	1.69509	2.15264	1.71497	1.63961	1.48382	5.89999	4.81105	4.54707	4.7869	5.04237	3.81823	2.95652	2.63188	1.86185	1.54066	1.58622	1.81802
Zm00001d003649	5.36037	5.50292	6.44016	5.67385	5.59596	5.833	9.23172	9.80631	7.07015	8.57632	7.28768	4.63394	3.01461	3.58628	2.81059	2.55467	2.34089	2.46286	2.78956	2.93293	5.41651
Zm00001d003652	4.50546	4.50316	4.51552	4.43192	4.21653	4.31051	2.96054	3.36632	4.52105	7.23468	5.73674	4.40591	3.40993	3.97095	3.65149	4.45829	3.81992	2.9867	2.70259	2.56251	2.72157
Zm00001d003653	165.055	168.32	167.891	145.275	154.717	153.454	142.733	147.182	146.116	76.0932	82.9488	86.7827	88.0834	82.7294	67.4788	65.2791	58.6062	72.9835	60.7963	67.603	118.586
Zm00001d003654	3.38866	4.03653	4.23698	3.25896	3.23539	1.36896	2.03191	2.36029	2.48937	4.07029	4.42559	3.15544	3.03736	3.85456	3.20715	2.67363	2.68846	1.67729	0.984797	0.931033	1.34848
Zm00001d003655	0.871645	0.950759	1.16227	0.658967	0.843874	0.965545	0.842547	0.798456	0.681933	0.907442	1.03136	1.07535	1.16097	1.33878	1.16217	1.04634	1.1341	0.538339	0.357458	0.270874	0.461406
Zm00001d003657	0.234614	0.136797	0.302834	0.348707	0.624401	0.50069	0.236326	0.268733	0.190809	5.63496	4.89426	3.87699	2.58271	2.46849	6.10978	12.9574	9.638	4.92042	2.74409	1.17309	1.07035
Zm00001d003658	1.98878	1.92158	2.26849	1.67982	2.23935	2.16203	2.08317	2.43572	1.58707	2.41838	3.43986	3.4543	4.19564	3.9161	2.14504	1.41583	1.11304	0.881773	0.498417	0.325383	1.06841
Zm00001d003659	1.92594	1.6775	1.07259	0.938852	1.46784	0.9972	2.01499	0.820747	1.3709	0.882073	0.762441	0.801078	0.469182	0.666741	0.471146	0.541707	0.199145	0.509045	0.67916	0.599477	1.1714
Zm00001d003660	35.2711	40.0779	42.9648	32.4006	34.1386	31.1063	37.5705	36.5081	29.3401	10.606	11.3034	11.7788	14.2772	15.4594	12.9251	12.1728	11.6149	9.69023	9.85323	8.8599	22.675
Zm00001d003663	17.565	17.8798	18.8566	20.1966	22.1105	20.7241	17.4862	19.1256	21.423	11.4598	12.7749	15.5164	20.0648	19.9413	13.6322	9.15979	10.6147	9.23554	7.96774	10.4626	16.3372
Zm00001d003664	10.9049	10.165	11.5118	8.91305	8.89664	10.2695	8.21622	8.35174	7.97064	18.105	17.235	12.3886	8.91053	8.31541	6.38755	7.26634	6.23892	5.29352	3.88376	2.829	5.0198
Zm00001d003667	2.52206	2.52333	3.30792	1.83658	1.90433	2.58168	1.49031	1.7606	1.84753	1.93076	2.43017	2.43511	2.1868	2.52998	2.46304	2.6022	2.32582	1.0671	0.88169	1.04642	1.31081
Zm00001d003668	1.04715	1.17209	1.46306	0.337719	0.518412	0.81622	0.373072	0.59071	0.378706	0.940193	0.927303	0.546326	0.252587	0.401743	0.534216	0.57366	0.258325	0.958174	0.999721	0.496744	0.444328
Zm00001d003669	5.47904	6.56776	7.37995	4.24188	4.57475	4.18744	3.54402	4.12489	3.38865	2.66601	3.35746	3.0106	1.44218	1.3638	1.24183	0.190438	0.557084	3.19135	6.81055	6.48651	4.05438
Zm00001d003670	1.18804	0.57128	0.88586	1.47807	1.26108	0.977562	0.653019	0.504699	1.61507	0.0894732	0.0749457	0.0581752	0	0.0185262	0.0188951	0.0178367	0	0.0348595	0.034221	0.0274407	0.52287
Zm00001d003671	7.30462	7.63359	9.36783	11.5328	9.56621	9.01249	13.3206	14.562	14.7626	4.13223	3.6126	3.02791	3.4859	3.45297	3.01123	2.64643	2.92573	6.75122	8.38555	8.50494	13.3198
Zm00001d003672	31.4184	28.623	32.9702	22.7873	27.4728	31.4812	29.1214	30.0381	21.5121	42.5737	61.5484	54.8875	35.5769	31.0918	19.0155	12.4283	11.9491	15.0449	12.0533	11.3121	18.7567
Zm00001d003673	3.18377	2.67622	3.06987	3.31894	3.48962	3.74886	2.26679	3.17748	3.67435	0.999659	0.958652	0.747182	0.813605	0.82125	0.676707	0.573155	0.323603	0.975635	1.30136	2.07616	2.54223
Zm00001d003674	7.1097	8.23723	10.4018	5.19161	5.58352	6.37722	6.65191	6.75652	5.48542	5.2454	5.7686	5.42317	2.81615	1.96232	1.01136	1.62394	1.88865	2.1038	2.00136	2.05949	4.66991
Zm00001d003675	0.948397	1.03438	1.22555	1.3634	1.86463	1.44039	1.94727	1.41281	0.855739	2.45745	2.43492	1.51896	0.845612	0.809955	1.02888	1.86918	3.51755	1.54285	1.76298	1.64332	1.17839
Zm00001d003676	20.5294	19.4419	25.5136	23.581	23.8935	23.2874	17.3343	14.6412	18.4761	25.7653	18.8263	39.7192	46.6022	47.7414	58.1818	52.1468	42.497	54.7768	116.585	119.879	55.4133
Zm00001d003678	3.237	2.89801	3.20486	2.01418	3.21029	3.31663	2.47635	2.59567	1.95585	3.30397	2.57166	2.11729	1.65475	2.5392	1.41889	1.13189	0.854256	1.69996	1.12053	1.67124	2.49835
Zm00001d003679	2.0007	1.9907	3.00199	1.74175	1.97373	2.09616	2.45076	1.9445	1.76182	2.82649	1.79444	2.88138	2.45757	2.45659	1.97768	2.16201	0.947034	0.825514	0.607156	1.0351	1.30747
Zm00001d003680	7.6937	10.4862	17.2577	7.49419	10.0873	7.59026	8.00562	8.86427	8.24813	8.44791	10.0453	9.9381	6.80292	6.46381	5.8858	8.17923	9.06679	4.30327	4.72197	3.64548	6.76974
Zm00001d003683	9.79667	16.5885	22.2058	15.9535	17.2316	16.0746	19.5898	21.1307	16.9643	10.2936	20.126	24.6568	13.5533	18.2417	12.4671	7.20959	7.51148	4.75806	6.6612	6.94897	13.4181
Zm00001d003684	7.25143	6.9101	8.59525	6.31206	7.12346	6.8439	6.23421	6.77436	5.82953	6.33548	8.97262	7.88733	5.65636	5.71776	4.29669	4.74029	4.7663	4.44779	6.36143	5.89051	5.10617
Zm00001d003685	7.94492	7.52474	7.80145	6.93015	7.28306	6.74519	7.01664	7.95105	7.53878	5.0095	4.58637	4.89857	5.5355	5.80538	4.94683	3.87283	3.1289	2.99284	3.55489	3.49908	5.35646
Zm00001d003710	0.994834	2.18058	2.90713	1.65904	1.85028	1.09692	1.09375	1.89283	1.36073	2.21902	1.14378	1.68319	1.62001	1.21846	0.946164	1.29091	1.19682	0.566087	0.824049	0.691625	1.21912
Zm00001d003712	1004.07	889.353	895.687	1085.56	1046.98	1223.56	1623.28	1538.88	1356.37	2014.33	1764.99	1092.98	656.82	727.358	685.511	470.36	472.398	769.661	1186.08	1244.97	1457.89
Zm00001d003713	1.21046	1.20214	1.38603	1.0038	1.0234	1.13686	1.2318	1.19459	1.09101	2.82514	2.39334	1.66723	1.01926	1.36292	1.44115	1.59771	1.38303	0.896439	0.939386	0.781636	1.01304
Zm00001d003715	106.956	104.488	108.899	174.099	154.563	136.358	124.645	136.138	183.196	28.312	15.7756	15.2604	15.5124	21.3838	22.4918	11.1208	14.6895	30.5024	56.4052	67.0736	107.098
Zm00001d003719	4.82473	3.83331	4.53959	9.23838	6.694	6.2158	16.5315	13.9662	14.3506	13.3281	9.4193	7.79766	7.91165	8.34642	6.6247	3.78782	1.14573	3.16806	3.13862	2.89983	12.3987
Zm00001d003724	0.984751	1.59267	1.11288	1.14696	1.7167	0.900882	0.834383	1.58785	1.46561	0.602188	0.407748	0.272203	0.230534	0.481981	0.496952	0.296465	0.234716	0.538211	0.85473	1.4779	1.37425
Zm00001d003725	0.121614	0.168079	0.142751	0.201627	0.625987	0.389782	0.631031	0.561056	0.426658	3.50403	2.50042	1.75692	1.48677	2.13488	1.81287	0.976292	1.09841	1.18359	1.17074	1.42352	1.30261
Zm00001d003729	21.111	19.8764	20.7991	18.7874	18.2003	19.8237	14.6467	9.97007	17.6468	17.9908	15.6568	16.1452	20.9559	19.692	13.3007	12.4066	17.5531	11.8428	10.0441	9.91533	12.074
Zm00001d003730	0.0568977	0	0	0.366043	0.287314	0.199843	0.263646	0.18043	0.261048	1.47799	0.274018	0.215281	1.98957	2.03952	16.2082	32.3433	38.9198	21.1	6.78299	7.53956	2.45185
Zm00001d003742	49.4037	49.6971	58.4591	39.3332	37.9717	43.8383	24.5922	23.6608	29.4972	13.9478	11.0505	10.3263	11.7415	10.7813	6.67728	6.15242	8.12623	11.9553	14.4766	12.9684	17.7279
Zm00001d003743	13.8788	17.6512	22.3209	13.0724	13.3547	12.3237	13.2738	16.258	14.466	3.83718	4.89413	5.59269	6.47137	6.90497	6.10716	7.37967	6.76014	5.81385	3.86324	3.08504	6.98737
Zm00001d003745	0	0	0	0	0	0	0.105626	0.019814	0.001053	0.270764	1.49457	1.33713	0.13732	0.073549	0.281541	0.391089	0.239178	0.133348	0.414441	0.336956	0.215816
Zm00001d003750	3.331	3.50725	4.27198	5.08666	4.91765	4.5857	7.57783	6.6337	5.77885	14.1376	14.5744	42.138	84.544	86.6262	108.404	160.314	175.584	109.753	42.039	39.4376	21.6289
Zm00001d003751	0.145455	0.267101	0.420454	2.4379	4.17402	1.87812	0.139968	1.63045	1.62164	0	0	0	0	0	0	0.119031	0	0.835149	2.13395	14.6633	13.5397
Zm00001d003756	86.5023	84.988	91.0012	111.095	102.291	93.7522	132.912	124.92	125.633	144.534	147.36	158.089	185.909	173.06	121.915	110.903	128.461	104.78	87.6175	99.9698	127.562
Zm00001d003757	0.75665	0.499627	0.277816	0.257291	0.306639	0.630934	0.844643	1.63478	1.33473	2.02816	1.64407	3.02129	5.10712	4.39367	2.4276	1.5272	2.02107	5.87317	3.51991	3.63807	2.34062
Zm00001d003763	0.692856	0.776551	1.60865	0.910858	1.24815	1.03223	1.44257	1.75051	1.1733	1.20278	1.05794	1.23928	1.58594	1.93304	0.464541	0	0	0.210426	0.29689	0.500933	0.799133
Zm00001d003767	643.958	723.984	618.477	1466.91	1654.5	1247.99	677.446	1163.89	1717.14	1046.62	615.821	503.326	403.263	446.833	512.776	253.832	403.176	1647.44	3530.72	3755.71	2145.4
Zm00001d003770	2.86235	3.92466	3.48876	1.70682	2.00693	2.7014	2.69968	3.45632	1.6082	0.661756	0.655583	0.112948	0.081195	0.701025	0.435089	0.563083	0.464699	0.333801	0.411401	0.571397	1.05006
Zm00001d003773	26.1905	23.6594	25.2656	26.9215	23.0538	25.2415	26.3374	24.2772	26.6158	13.6716	13.8237	12.6843	12.4616	12.733	10.2618	6.50681	6.58913	9.69118	10.7828	9.82544	18.1142
Zm00001d003774	1.01735	0.999794	1.25672	0.868579	1.0853	0.927188	0.723068	0.756638	0.675331	2.72029	2.75087	1.51959	0.589837	0.733404	0.591518	0.431307	0.355911	0.482975	0.443201	0.316362	0.513248
Zm00001d003775	2.08119	1.96155	1.94843	1.24474	1.34197	1.45079	0.559226	1.01802	1.17279	0.946021	1.90044	2.07075	1.27712	1.01811	1.11569	1.19893	0.50953	0.630387	0.287395	0.372708	0.501252
Zm00001d003778	5.98506	6.1799	7.5333	7.73146	7.10984	6.84525	7.03782	7.17878	8.08921	3.80448	3.02386	2.96013	3.98684	4.31803	5.53701	8.62432	6.84116	4.77556	3.94565	3.70134	5.47107
Zm00001d003781	11.7981	48.9263	59.2758	5.90056	15.1345	13.0236	60.3679	13.3969	20.0644	44.6511	6.94663	12.2228	10.0025	9.74313	7.77711	7.82939	4.22235	1.85494	7.59516	27.9832	54.8032
Zm00001d003784	10.3463	10.5254	13.055	13.1594	8.01362	9.208	0.790634	0.539473	8.68775	0.288525	0.273755	0.362032	0.490358	0.680633	1.71664	3.19849	4.20679	19.5728	33.855	33.4539	19.4434
Zm00001d003786	1.84481	1.94204	2.06618	1.67633	1.82948	1.91505	1.42172	1.35589	1.46921	1.37801	1.31268	1.22509	1.41385	1.51885	1.21276	0.697191	0.379848	0.457716	0.410802	0.437268	0.905813
Zm00001d003796	9.96913	15.5238	13.4624	18.2201	11.6119	15.9605	14.0566	14.7494	17.3801	5.89352	6.85958	6.19455	4.73666	5.12306	4.77475	5.22839	4.91179	5.3585	7.55311	10.0423	12.9039
Zm00001d003797	1.68035	1.57055	2.14518	3.49661	3.43498	3.02251	2.367	3.93646	4.59141	0.563601	0.403708	0.548668	0.453928	0.426906	0.362095	0	0.368501	0.454421	1.4562	4.78334	5.04017
Zm00001d003800	14.7024	14.9237	22.9392	19.6273	19.6815	19.76	26.3171	15.5991	20.0423	30.1506	31.117	14.9323	11.6143	10.2645	8.55048	9.33859	7.59132	12.9255	9.72281	8.7026	19.2058
Zm00001d003807	0.840251	0.84325	1.16856	0.643007	0.86078	0.891959	0.851759	0.906978	0.475564	0.53636	0.368122	0.528744	0.682171	0.724034	0.445226	0.418034	0.291087	0.435184	0.349336	0.323751	0.507442
Zm00001d003812	7.48835	6.86017	7.26013	5.95189	6.27613	6.7673	5.75887	5.45363	4.8362	4.74415	4.51274	4.30049	4.75234	4.72431	3.48928	2.91006	2.66968	2.42505	1.69441	1.41441	3.41971
Zm00001d003813	8.23846	8.23741	8.59193	7.94065	7.76893	8.05271	8.81897	8.65564	7.38613	5.46503	5.33556	5.01798	6.33525	6.96239	4.54783	2.9417	3.39954	3.88521	2.69005	2.67092	5.20261
Zm00001d003817	19.5244	19.9257	21.2974	25.8248	24.4759	21.2641	30.5325	27.7692	28.5557	12.3172	9.58896	4.44583	3.78018	4.07963	4.45135	6.28439	6.99888	13.3507	17.4271	15.0846	25.6895
Zm00001d003822	35.1424	36.0586	37.419	29.563	35.0437	33.6895	26.433	26.7982	24.7292	42.9553	47.6867	45.2374	65.9187	89.2241	86.2391	93.4362	91.6315	66.4031	17.443	17.7105	24.067
Zm00001d003830	76.616	74.2164	80.1256	62.6011	43.8252	58.7003	58.7962	57.5014	64.442	96.8276	135.55	128.388	106.213	95.0443	94.6789	143.838	200.11	164.856	136.698	121.852	102.013
Zm00001d003833	258.853	262.821	289.991	203.139	209.066	253.5	235.338	241.714	227.057	296.055	289.311	209.282	156.38	186.552	186.342	145.206	125.19	128.635	106.405	87.1432	158.471
Zm00001d003836	3.50175	4.27128	4.68724	3.12492	2.83941	2.87345	2.29914	2.33932	2.38687	2.84544	3.53266	3.44062	3.27705	3.0202	2.56537	2.69238	2.59066	1.82949	1.58671	1.33264	1.77875
Zm00001d003839	15.4329	15.3085	17.3012	16.6678	17.7238	16.5772	16.8845	16.8656	15.363	18.3088	15.2454	14.1857	15.8035	18.1919	15.824	11.5861	12.7671	14.9315	18.2283	17.5326	16.7726
Zm00001d003840	2.48268	3.12755	3.85767	2.32349	2.57326	2.71041	1.58736	2.04576	2.44671	0.08069	0.121791	0.042414	0.110833	0.332934	0.182024	0.064542	0.092571	0.267586	0.620303	1.44376	1.64907
Zm00001d003846	9.1366	8.70882	9.75476	8.74855	9.52031	9.59946	8.21084	8.69348	8.70473	4.37969	4.27301	4.10717	4.17805	4.14206	3.74568	3.65437	2.15533	2.62692	3.40669	4.25299	6.52311
Zm00001d003847	8.77058	9.20863	10.6952	7.74217	8.20242	8.55626	7.93787	7.7893	7.02038	6.28455	5.76226	4.91742	5.95801	6.44753	6.38547	7.07817	5.46883	4.83247	4.71356	4.21631	5.53562
Zm00001d003848	5.05658	5.15626	5.88511	10.6729	11.0713	10.6208	23.7278	21.918	19.2381	4.40955	3.71304	2.96857	1.93452	1.99964	2.73375	3.93783	2.48116	3.68659	7.64566	9.74426	18.7095
Zm00001d003850	340.705	415.35	430.089	197.776	204.624	243.596	185.457	205.431	207.637	31.4128	37.0247	32.1732	31.8997	33.7053	24.7894	20.8875	11.9996	21.2866	22.4576	20.6991	103.727
Zm00001d003851	30.2191	30.2946	33.0062	26.1596	28.0483	30.5062	36.4319	33.789	30.1881	46.3588	36.2403	29.5765	29.2277	31.2668	24.4228	23.2307	23.308	17.0659	9.80692	8.51743	23.5521
Zm00001d003852	55.3922	65.0033	68.433	42.7221	36.0903	40.3206	56.5986	51.0356	50.7444	10.0342	12.376	13.042	12.1695	13.1038	11.4605	8.78127	5.04466	7.87591	8.94495	7.09568	34.523
Zm00001d003855	2.94626	3.12622	3.38165	4.06013	2.31105	2.79201	4.6826	3.46164	3.45205	4.3256	3.99244	2.8333	1.40149	1.98541	1.98719	2.58131	1.9359	1.99171	2.39649	2.01148	2.8139
Zm00001d003857	26.1702	23.2973	24.0021	15.735	19.7044	23.138	16.6311	21.0344	15.7018	51.1634	70.6944	70.6971	86.9422	101.812	276.087	443.501	389.42	209.413	142.483	126.314	68.0902
Zm00001d003861	238.359	240.974	254.64	215.131	132.986	176.007	33.8656	39.6507	152.92	43.2606	99.0407	23.0691	22.5739	21.7984	15.6892	9.57074	11.2975	19.7133	23.0907	38.9436	16.1957
Zm00001d003864	5.93444	6.72961	6.84426	5.37517	6.22991	6.46777	8.65296	8.25343	6.44365	3.69132	3.42377	3.69443	4.29534	4.46972	3.4109	2.7951	2.1617	2.38213	2.01878	1.92936	4.75962
Zm00001d003866	468.11	439.391	418.568	371.329	401.481	455.587	269.777	337.536	371.024	538.899	471.305	306.401	176.482	167.88	136.724	91.3504	46.5777	128.466	220.233	214.885	228.709
Zm00001d003867	41.8341	42.384	51.1601	50.0913	43.8432	42.9785	18.3346	20.6308	43.33	5.34812	3.67947	4.88016	5.69936	6.47215	7.00435	4.90058	5.72256	6.43796	12.1452	15.9612	20.2452
Zm00001d003872	1.92239	1.67018	2.29056	1.38848	1.80911	2.11019	1.13405	1.45783	1.3442	0.50351	0.446825	0.360856	0.338472	0.375368	0.191268	0.259125	0.21062	0.186417	0.226765	0.297268	0.608935
Zm00001d003877	1.46413	1.5933	1.70048	1.67054	2.39022	2.81744	1.45484	2.98558	3.33154	2.37927	3.74702	2.25911	0.338537	0.24571	0.143388	0.070497	0	1.34876	2.03495	1.02383	1.11079
Zm00001d003878	15.1959	13.7223	14.6132	12.6117	13.9043	15.4857	15.0719	15.8425	13.7951	12.6558	16.3079	15.0328	13.0875	12.7481	10.1824	10.403	8.09252	8.66484	8.04024	8.73564	11.7636
Zm00001d003879	9.07751	10.8362	10.7212	7.57518	8.24817	8.83823	8.1633	8.62403	8.31002	11.0348	11.2824	9.54101	8.63452	8.92136	7.29538	6.81094	6.98048	7.03743	6.81295	6.21095	6.96065
Zm00001d003884	2.67151	2.3649	3.05886	1.3596	1.29804	1.97981	1.10741	1.35225	0.908398	9.5277	11.4768	7.98584	4.50975	3.84495	3.29885	3.50406	4.83436	3.19855	1.09301	0.857064	0.760554
Zm00001d003888	1.77403	2.05947	2.46161	2.01626	2.38046	1.97006	1.52857	3.42477	3.28427	2.42956	2.52994	2.90261	2.10477	2.43757	2.48089	3.34568	2.06671	2.13438	0.694519	0.872287	1.18612
Zm00001d003889	9.76951	9.22998	10.6165	7.96982	10.1677	11.2924	7.84706	11.832	12.1124	1.69378	1.94693	1.59442	1.3969	1.6916	1.43123	1.75174	1.2967	1.7755	2.30699	4.08696	6.60399
Zm00001d003890	4.76014	4.41382	4.478	3.30335	3.6632	4.11246	1.75665	2.35469	2.86184	5.81745	5.91299	7.53354	9.98767	10.2442	29.0749	58.4987	71.3299	22.4812	5.05595	4.54069	2.94231
Zm00001d003894	18.6417	19.3538	20.737	17.8067	18.0824	17.9818	13.182	14.5407	16.1882	11.7763	11.2331	11.0246	10.257	10.9352	10.1347	10.0577	11.2222	9.57008	8.28377	7.98205	10.5335
Zm00001d003895	3.82246	4.09368	4.25391	4.79283	5.49559	4.94999	2.75297	4.35831	5.34592	0.215537	0.131791	0.217302	0.167245	0.150748	0.18926	0.107288	0.043469	0.293686	1.76088	6.82839	6.7953
Zm00001d003896	42.2212	41.5229	47.6691	33.7755	35.9125	36.6915	38.8404	41.0309	34.3459	45.2922	58.9348	59.997	50.0657	46.3745	29.9996	16.8699	19.1916	18.7481	11.8845	13.8166	26.4249
Zm00001d003897	0.445354	0.424771	0.481688	0.531456	0.914364	0.823234	0.647859	1.30398	1.05844	0.393781	0.493414	0.234106	0.046632	0.042851	0.028942	0.067415	0.188036	0.301755	0.452258	0.587289	0.41618
Zm00001d003902	1.55185	1.59925	1.69971	1.76897	1.74016	1.75847	2.01459	1.96781	1.75335	1.66245	1.45745	1.47224	1.40885	1.64178	1.40935	1.34849	1.40204	0.8324	0.762323	0.828728	1.47966
Zm00001d003903	0.745294	0.592875	0.613454	3.08136	0.444853	1.02782	0.377797	0.221299	3.15378	8.42815	7.32964	4.42003	0.387291	0.403664	0.63115	1.05084	0.760688	1.29798	1.63106	1.47651	0.972559
Zm00001d003904	9.16676	8.84978	9.14803	8.43302	7.94494	8.37424	8.01006	7.91734	7.90405	7.28732	6.61628	7.00777	7.50241	7.76898	6.41029	5.63118	5.05879	3.53286	3.32289	2.68253	4.52348
Zm00001d003905	16.4815	18.3263	21.5487	17.0018	17.0992	15.4259	20.1156	20.3633	18.1784	23.2281	26.2914	31.3301	30.041	25.9557	20.1063	17.8212	20.6267	15.3395	12.2894	12.873	16.068
Zm00001d003911	34.4675	32.3584	34.5095	18.8439	18.241	19.7373	19.9809	19.4716	14.2362	9.6575	12.6019	6.59208	6.79154	11.0212	9.3276	4.5089	4.71086	2.66282	2.48995	2.37789	10.0021
Zm00001d003913	8.70524	7.32285	10.0568	6.41158	7.4026	7.71274	7.10542	5.74676	4.98111	3.49412	2.81626	2.91163	4.11406	4.51607	5.18051	3.8088	4.12299	2.66357	4.33497	6.92175	8.27161
Zm00001d003917	11.6664	10.9701	11.8103	11.1924	10.1691	11.093	11.5054	10.4308	11.291	14.3881	13.2688	12.6716	14.6228	14.6288	8.62133	4.73417	4.67327	6.423	5.59779	4.49673	7.84391
Zm00001d003922	5.55922	5.28256	6.07336	4.87978	4.93138	5.46991	4.64122	4.69628	4.48127	4.65897	5.10785	4.22319	3.75938	4.42547	3.94633	4.31845	3.29528	2.49027	1.53727	1.3225	2.69944
Zm00001d003923	18.6179	18.1139	12.1256	10.0677	10.9102	19.5385	13.2091	14.5641	10.4806	22.7234	28.5072	44.9887	30.4726	15.5539	25.6314	30.5009	25.5957	23.6763	11.6857	15.5756	12.0957
Zm00001d003924	9.61047	9.05446	8.13656	13.259	9.58908	10.6927	10.5859	8.83746	12.9525	9.94092	14.976	20.264	29.1807	28.87	51.2813	78.42	79.1469	43.2467	26.3572	20.7168	15.218
Zm00001d003925	5.92507	4.38828	5.12259	9.28232	9.48538	9.45721	10.7572	12.2872	12.0953	11.4245	10.0919	8.78812	7.99669	7.69214	8.45609	12.33	15.2019	14.3952	20.5906	21.5851	15.9256
Zm00001d003928	12.5245	13.5496	13.7631	11.6252	12.5602	12.64	11.4154	12.6356	10.6794	14.0958	14.1662	12.7657	14.8518	14.9748	12.2508	12.1524	12.9452	10.354	9.36451	8.75909	9.99921
Zm00001d003930	0.746619	0.750825	1.00442	0.788598	0.521116	0.748977	0.807715	1.50034	1.87405	1.93351	1.39156	1.3315	1.33739	1.52423	1.36438	1.48177	1.4612	1.62445	1.05652	0.811372	0.861556
Zm00001d003931	14.3415	14.6574	15.7616	16.5728	18.5995	18.9514	30.5604	25.8564	21.0992	81.7282	84.2934	104.308	121.592	111.429	161.745	256.381	227.895	95.2788	62.9964	60.7011	42.3604
Zm00001d003935	1.13362	1.23451	1.53854	1.2914	1.59751	1.37546	1.38056	1.56884	1.19813	0.935403	0.827005	1.08967	0.998701	0.950461	1.12056	1.01105	0.606615	0.895079	1.30894	1.65342	1.74635
Zm00001d003937	2.90573	2.85909	3.27559	2.02509	2.10282	2.39344	2.50003	2.67267	2.06179	3.38658	3.72976	3.29769	3.37257	2.67243	2.02561	1.97781	1.09455	2.20502	2.18661	1.30123	1.62317
Zm00001d003938	0.237904	0.171724	0.253612	0.935985	1.18462	0.945671	0.550436	0.575089	1.00852	4.1898	6.42139	6.23832	7.59646	6.82416	3.70422	6.72034	14.3883	8.98191	7.19242	8.24803	6.41385
Zm00001d003939	8.02521	8.07516	7.84985	5.55294	5.96095	7.04175	5.75968	5.41266	5.53441	15.0507	11.2954	10.647	10.2724	10.5688	7.16987	6.04539	6.3906	3.15734	1.8242	1.22247	3.31381
Zm00001d003941	31.2049	29.8675	21.0705	22.2058	24.8236	24.7475	17.3496	17.4083	18.0015	10.3654	8.96952	8.15143	9.90391	10.6799	8.32964	6.39322	0.787594	1.05252	3.8609	1.40887	10.0347
Zm00001d003945	14.4037	14.23	16.5223	14.9905	13.7052	13.2249	5.0181	5.40036	11.3328	2.82108	2.96733	6.04454	14.2601	15.827	12.1051	14.0458	11.3234	13.269	11.5043	14.4448	10.8465
Zm00001d003947	4.9505	4.98335	5.1168	4.22401	4.11123	4.66372	4.11058	3.89653	4.6409	3.85674	4.55877	3.97016	4.01813	3.98054	3.29252	3.47471	3.83794	2.78839	2.48078	2.4466	2.8618
Zm00001d003948	14.6028	14.079	15.7472	12.6034	12.9754	14.1302	13.9162	13.2891	12.2781	12.8688	14.7498	16.3941	18.0572	19.1344	18.3205	20.8542	17.9272	9.7315	4.1425	3.59726	8.40936
Zm00001d003949	1.31172	1.18144	1.40234	1.42049	1.86581	1.75645	0.407386	0.972612	1.18173	0.407112	0.814424	1.65804	1.86984	2.46294	4.57652	7.18463	6.62327	4.098	5.9311	8.37538	3.46211
Zm00001d003950	12.5507	12.3975	13.1397	9.24703	9.32754	10.5149	7.26389	8.29476	8.68646	12.5204	13.4745	12.4553	12.1287	12.7748	10.6028	10.2018	7.14297	5.78578	4.88307	2.2355	5.6995
Zm00001d003954	0.711376	0.65141	0.797823	1.89866	1.56234	1.583	1.79273	2.64977	3.3116	0.238913	0.122681	0.44658	0.622733	0.457568	0.389244	0.295482	0.170089	0.531863	0.553356	0.499457	1.27439
Zm00001d003957	9.25389	8.42871	8.73641	7.04163	7.96682	8.86495	7.86994	8.14925	7.43399	10.6543	12.4625	12.2724	11.7975	11.8063	8.82061	7.99645	8.32162	7.41008	5.73464	6.06089	5.78113
Zm00001d003958	6.40407	7.01914	8.4532	4.6056	4.96274	5.51263	4.71721	4.48851	3.82276	9.26414	10.4806	8.75652	7.93247	8.05103	5.952	5.10978	4.3324	3.25744	2.30658	1.7055	2.91149
Zm00001d003961	42.0949	45.1203	47.2368	30.0722	31.5359	31.6512	29.5349	30.0416	24.3009	11.103	9.55727	10.8691	14.4106	11.6518	6.56712	5.16418	7.15143	9.07412	12.1692	12.3788	18.967
Zm00001d003962	470.082	478.468	419.036	396.031	392.424	396.457	465.979	415.032	392.181	147.742	140.833	171.994	213.494	180.319	107.508	58.1524	55.9562	89.3458	117.066	109.812	307.259
Zm00001d003966	41.4684	45.1504	41.1439	14.2051	18.8191	24.6524	6.22114	7.0848	6.65112	20.6907	25.9505	40.9102	59.8834	56.0082	38.7634	33.0108	24.0037	15.0427	4.22642	5.47002	6.18902
Zm00001d003974	27.1903	25.8313	28.5618	26.1248	28.2336	29.9264	24.9669	24.5481	25.674	4.76158	5.4122	4.4805	4.20634	5.12062	5.39381	6.74813	4.03907	13.1969	24.4525	25.0573	21.0903
Zm00001d003975	12.912	13.4654	14.35	16.6436	18.0966	15.0459	16.4743	16.6221	16.1665	19.0258	15.6328	16.9982	22.0592	28.74	30.1534	27.525	26.3236	22.9467	25.2553	26.5009	20.2884
Zm00001d003981	67.4085	82.2355	94.2602	85.4009	99.0361	85.0323	180.45	290.599	242.223	194.222	264.808	235.506	193.623	186.68	143.001	136.237	126.468	123.626	83.1138	61.9152	111.444
Zm00001d003983	1.35863	1.14044	1.79384	1.29779	1.22868	1.03133	1.50006	1.34555	1.16097	1.89547	2.26383	2.05271	1.87367	2.15479	1.43607	1.23263	1.19977	0.866157	0.448187	0.329647	0.654161
Zm00001d003984	3.95253	3.71911	4.32472	1.95488	2.70261	3.55519	2.90173	3.01782	1.61562	9.19328	11.1201	11.0531	9.92874	9.89473	15.9117	23.3852	19.5768	7.11003	4.01566	2.69624	2.30363
Zm00001d003986	2.62491	2.9362	3.0366	3.11398	3.12721	2.61951	2.72341	2.96525	3.00242	3.4426	3.57494	3.03553	2.15043	2.25618	2.27473	2.74347	1.69868	1.25396	0.756706	0.824252	1.87785
Zm00001d003993	6.34649	7.72116	9.72588	13.5011	8.65233	7.28568	14.9148	19.3392	20.482	1.04636	0.95873	1.24883	0.962843	0.959555	1.01412	0.770026	1.53402	2.15046	3.30897	3.22419	9.71407
Zm00001d003999	0.107916	0	0	0.136382	0.173672	0.121156	0.327324	0.024173	0	1.3217	3.11434	14.8734	31.9687	32.3528	38.6276	64.7498	121.316	40.8531	4.44087	4.59923	2.49924
Zm00001d004004	1.93819	1.51144	2.07731	3.90098	2.22	3.12478	2.9958	3.08818	3.20445	2.50172	1.55164	1.28944	2.01071	1.50421	1.44684	1.41407	0.81624	1.13519	1.62346	1.20885	1.74682
Zm00001d004006	44.8548	46.0198	49.4431	25.8597	23.9731	32.6366	17.7067	17.2306	20.0936	29.5676	20.6453	21.8567	20.8184	23.8355	23.3231	13.0648	10.5623	26.7773	43.1802	38.7116	26.0384
Zm00001d004007	0	0	0	0	0	0	0	0	0	0.033309	0	0.086082	0.1591	0.126186	0.913283	1.85984	1.81632	1.12465	2.82185	3.89237	2.08845
Zm00001d004009	9.11135	8.60698	9.84984	7.61688	9.16809	8.98972	8.14736	9.45663	8.55167	13.5099	15.6155	14.4619	11.7894	11.1315	7.13205	4.53247	4.39943	4.88209	3.55433	4.1771	6.97151
Zm00001d004012	2.09981	2.27388	2.69851	1.7904	1.87229	1.94099	2.11882	2.1759	1.83234	0.887105	1.12966	1.31236	1.71236	1.59759	0.967672	0.745843	0.751135	0.628127	0.552658	0.419239	1.06498
Zm00001d004013	2.9443	2.866	3.72485	1.63917	1.5554	2.34716	1.28116	1.37275	1.2314	0.524717	0.811156	0.687461	0.384409	0.357224	0.424363	0.471313	0.557122	0.82476	1.71635	1.48783	1.01213
Zm00001d004015	1.14275	0.915507	1.04383	2.1531	2.25003	1.95687	3.52915	3.45915	3.47581	3.32222	2.43347	2.50408	2.19752	3.08436	2.91046	2.03623	2.87111	3.70663	5.87256	5.79339	4.6951
Zm00001d004019	2.49149	2.38836	3.07722	2.30115	2.52482	2.85619	2.70854	3.21218	2.43032	0.778623	0.774822	0.489009	0.357418	0.498548	0.367327	0.260756	0.466139	0.664677	0.72445	0.815078	1.43793
Zm00001d004021	39.4086	36.8726	38.2697	57.4579	45.7861	42.2301	47.0662	42.3339	57.2782	11.0544	10.0409	7.79324	7.71096	8.07146	6.69911	4.57024	5.13961	12.6329	26.6713	29.7944	41.3024
Zm00001d004022	16.5188	17.2361	19.6759	12.2195	13.0554	14.1758	6.86776	7.68159	8.27953	52.5307	43.1161	33.0249	28.2464	29.1972	24.9319	24.7193	20.8536	10.4492	4.34548	4.18438	4.98358
Zm00001d004023	24.9191	17.1257	20.5622	21.7197	17.065	12.9178	20.3486	21.8306	9.43464	17.2293	24.3586	12.9441	19.8982	23.6298	16.1441	20.7716	16.4731	10.6028	9.52785	12.6996	13.6669
Zm00001d004025	2.74178	2.53436	2.82599	2.11953	2.86446	3.17981	2.10745	2.11509	1.72526	2.04821	3.12068	2.88769	1.86583	2.09166	1.48732	1.35373	0.811639	1.04844	0.780679	0.709792	1.29184
Zm00001d004033	8.21983	8.97867	10.7796	4.90133	5.21398	6.80314	3.00766	3.20179	3.71052	5.03058	6.09878	5.44393	4.92925	5.88961	5.51275	6.30431	4.99413	3.76587	3.35666	2.94383	2.71828
Zm00001d004036	1.03043	1.04693	0.986786	1.0473	1.31428	1.2854	0.999328	1.15268	1.00338	0.513596	0.581044	0.378633	0.104779	0.0689473	0.0471449	0	0.076812	0.424377	0.660297	0.85053	0.895314
Zm00001d004042	2.26693	2.86312	4.08244	2.88983	3.25776	3.00009	2.99039	3.45683	2.6384	1.37473	1.89703	1.47075	1.23937	1.56061	1.181	1.50941	1.51917	1.06724	0.867701	0.976656	1.85534
Zm00001d004048	0.228519	0.191157	0.337452	0.215605	0.262667	0.170001	0	0.177484	0.154167	0	0.022564	0	0	0	0	0	0.107147	0.207802	0.589015	1.27788	0.924414
Zm00001d004051	4.13259	4.614	6.16125	3.94635	4.72161	4.48668	4.12538	4.44752	3.68288	15.0045	17.8157	18.2695	16.8235	19.1472	13.5432	12.5194	10.7628	6.98501	2.04709	1.50458	2.55657
Zm00001d004052	34.981	33.4679	34.6159	29.5564	31.377	32.6738	32.7387	32.1461	29.7566	41.8753	52.2636	55.6498	55.5434	53.1377	34.4188	24.9209	27.9974	23.532	12.9205	16.0284	26.7604
Zm00001d004055	5.65826	5.66748	6.83884	5.30271	6.33222	5.60535	6.95348	7.45447	7.92727	19.3072	24.4854	15.2061	13.3178	15.3369	13.9098	16.4672	15.3906	10.9488	3.14463	2.73426	5.0605
Zm00001d004070	5.17911	5.33319	6.37576	4.10922	4.27547	4.84765	5.09999	5.63517	4.8655	6.85364	10.3492	10.9013	9.41091	8.43513	4.93846	4.05972	4.6894	3.76285	1.79567	1.47905	3.10259
Zm00001d004075	0.977248	1.03134	1.56874	0.586959	1.65361	1.57374	1.26316	1.18003	1.08592	7.05771	5.76128	4.3167	2.09887	1.8457	1.18033	0.448872	0.41297	0.419713	0.441911	0.389085	0.919546
Zm00001d004078	1.31883	1.36347	1.63816	1.69196	1.72881	1.70764	1.33712	1.60516	1.30679	4.69147	7.53032	5.56681	3.55546	2.82377	2.84054	4.10819	2.79897	2.28461	0.866938	0.741774	0.772857
Zm00001d004079	7.81388	8.1743	9.92248	9.21726	9.55317	9.24916	8.45491	8.02951	7.90018	30.1037	33.6271	29.3895	25.4222	22.7324	15.4017	19.033	12.8425	12.5602	3.41382	2.35406	4.17303
Zm00001d004086	37.6442	40.0974	43.3065	40.1688	34.6562	32.8082	52.3395	49.8836	43.8234	89.2873	89.6692	73.9126	55.8423	54.4189	37.1915	37.3137	54.8201	35.0842	21.0937	18.7259	34.461
Zm00001d004088	2.5834	2.81736	2.70695	2.33123	2.90248	3.47132	2.81751	2.34673	2.31413	12.6458	9.5491	5.75681	4.44167	5.84631	4.178	2.73199	2.5061	2.2544	1.71084	1.471	2.26966
Zm00001d004090	0.481522	0.446727	0.582587	0.42475	0.480639	0.480012	0.626267	0.807165	0.451393	0.584723	1.08576	0.947685	0.557708	0.343675	0.386819	0.213612	0.162212	0.191186	0.126707	0.104672	0.296869
Zm00001d004091	3.66723	5.2001	4.07969	3.04806	3.23685	3.39872	3.12904	3.18061	5.11508	2.16989	3.44004	2.59305	4.0481	2.84432	3.53449	3.31196	3.1784	2.87111	2.98063	2.40723	2.83565
Zm00001d004095	4.20514	4.91286	4.77613	2.87107	3.38525	2.77198	3.37866	3.3894	2.02415	1.57197	2.20587	2.98102	2.33162	1.43077	0.798449	1.04226	0.595935	2.95773	3.01216	1.67155	2.59924
Zm00001d004099	1.19817	1.14744	1.60557	0.669459	0.859059	1.43296	1.15087	0.792799	0.714311	2.23199	2.02052	1.5831	1.71057	1.95552	1.59451	1.15879	0.95163	0.690979	0.602556	0.538727	0.83583
Zm00001d004102	1.90254	2.34172	2.20394	1.58031	1.62639	1.24145	3.24059	2.76145	1.55623	7.27663	5.1571	4.99536	4.04517	5.91655	6.17279	2.75368	1.42718	5.22017	11.3422	9.63351	4.32502
Zm00001d004115	10.5879	9.85384	9.38326	8.59953	10.1647	10.3002	7.88	8.83569	8.98806	15.0246	8.42085	5.84107	5.1049	4.93032	3.56858	3.837	2.60199	2.80944	2.97193	2.54923	4.83844
Zm00001d004118	6.75587	6.33154	6.61937	6.17465	6.32872	6.70739	7.1374	6.68828	5.96633	6.18988	5.48169	4.23127	4.16825	4.56441	4.15088	4.45821	2.84221	3.01141	2.7758	2.60207	4.5912
Zm00001d004119	12.8781	4.38091	15.1493	2.89643	3.66444	4.27702	3.90821	3.19719	2.13085	4.05346	5.00012	4.818	12.4589	4.81141	7.27757	11.1718	24.4449	5.76902	3.28514	8.71951	3.2328
Zm00001d004120	12.7658	13.0131	12.0883	15.508	13.7269	12.7855	13.9504	16.0538	17.9163	6.24537	4.97699	3.218	4.41995	3.92485	2.69689	1.83406	1.63753	3.76515	4.33674	3.36056	8.8297
Zm00001d004121	2.41889	3.49078	4.61364	2.15634	2.77088	3.05269	2.83193	3.28303	2.58116	1.10799	2.61789	1.28085	0.740964	0.608933	0.492225	0.731422	0.715415	1.4943	2.11032	2.15171	2.60432
Zm00001d004123	52.3797	52.2658	53.2126	61.1322	63.7892	57.3386	45.9474	59.1986	65.4447	25.8141	22.3763	20.1324	20.6772	22.7415	22.2917	20.5143	19.7725	24.9769	34.2442	43.5937	50.9379
Zm00001d004125	5.02956	5.30507	5.93412	5.72333	5.61598	5.82353	4.2274	5.62357	6.64035	2.80251	1.23797	1.70414	2.53425	1.27277	1.30474	2.50852	1.16563	2.52328	1.84817	1.91002	3.21258
Zm00001d004132	2.51902	2.43211	2.85443	2.26016	2.23126	2.34182	1.90107	2.28949	2.31089	3.31116	3.19164	2.59942	3.06872	2.91529	2.23486	2.91651	2.22258	1.54082	0.618154	0.704601	1.22354
Zm00001d004136	6.78809	5.98994	7.22013	5.51595	6.69971	6.73271	7.52362	7.8135	7.09666	8.95601	11.0658	10.5003	9.29024	10.2924	10.9304	12.1987	11.3843	8.15062	5.03666	4.78354	6.36434
Zm00001d004137	5.43661	4.97565	5.95998	2.90035	4.67655	5.99116	5.01456	4.05151	2.36287	17.4078	19.8558	17.8578	14.1405	13.0808	11.0839	8.56548	9.44578	5.93656	3.06196	2.90951	3.54527
Zm00001d004138	160.326	148.157	134.926	151.703	82.4425	115.396	64.4875	58.4285	136.315	82.8333	68.7441	74.5386	96.8183	86.498	66.6118	87.5175	94.2183	129.923	110.969	128.797	118.831
Zm00001d004139	4.11935	4.11209	4.87164	4.41869	4.73289	4.73589	5.54001	5.81968	4.7224	5.28885	3.65596	4.08098	3.19904	3.5808	3.82154	4.16832	2.85298	3.67149	3.15672	2.2422	2.78667
Zm00001d004140	5.92273	6.17096	7.73276	5.55129	6.23896	6.51927	4.93309	5.38358	5.11361	4.78457	4.51519	4.18505	3.83797	4.46541	4.23345	4.67753	4.21856	3.80439	2.90203	2.66555	3.5136
Zm00001d004143	6.62921	6.43288	6.49773	5.89799	7.11378	6.58571	4.91217	5.03814	4.66425	2.44575	3.92791	3.21091	2.44545	2.91205	2.64855	2.26961	1.51661	2.1258	2.66904	4.12011	4.92534
Zm00001d004152	9.50628	9.81638	11.5314	8.25932	8.13947	9.15896	12.1169	11.8692	9.65957	16.9592	15.6205	10.3072	8.03591	9.08944	7.24331	6.34035	4.92365	6.0868	6.2893	5.27945	8.16034
Zm00001d004153	1.2167	1.04541	1.13139	1.17641	0.969221	1.02868	0.827168	1.16971	1.18649	0.499152	0.669298	0.492228	0.401536	0.356477	0.29807	0.379373	0.227589	0.356271	0.21051	0.198623	0.43652
Zm00001d004159	2.33959	2.23027	2.40708	2.09917	2.02489	2.17213	3.33489	3.92824	2.85926	3.48711	3.71904	3.88566	3.48831	3.96564	6.31895	10.5501	8.14166	3.03792	1.57076	1.08489	1.85578
Zm00001d004169	17.8165	19.1108	21.6853	16.6637	18.9219	18.7399	23.9126	25.3881	20.6111	22.1223	23.6469	23.4341	22.9029	23.5363	23.5419	29.4554	27.853	19.1091	10.5717	9.43471	16.7873
Zm00001d004172	5.45211	5.44423	6.15701	5.40997	6.5566	5.86881	6.052	5.62105	6.01383	5.57791	6.3531	6.83927	8.47958	9.00985	5.76471	5.13832	5.36197	4.51396	2.43713	2.61703	4.48099
Zm00001d004176	23.9373	24.526	27.6789	21.3217	25.1465	23.8557	24.6377	25.1414	18.2206	21.0389	27.7963	28.3886	28.8687	30.8174	28.2005	23.6134	23.2387	16.6895	18.3951	20.8031	20.7256
Zm00001d004190	1.45335	1.50108	1.67429	1.34539	1.62495	1.48706	1.16622	1.25837	1.01768	1.64539	1.79292	1.30282	1.41309	1.33457	1.01976	1.14771	0.657419	0.427738	0.428021	0.369585	0.568542
Zm00001d004193	5.52882	5.34671	5.71283	5.27559	4.96847	5.0793	4.73347	4.57221	5.02818	2.12167	1.85249	1.87282	2.14764	2.21022	2.3873	2.4811	2.79054	2.74992	3.17207	3.36532	4.24273
Zm00001d004196	9.65208	8.98845	10.0963	10.8841	9.86517	9.06474	9.41778	8.28981	9.66868	5.02294	4.12111	3.2474	3.3503	3.52305	3.4382	2.57982	2.91718	5.10094	6.56354	5.57733	7.35258
Zm00001d004198	74.2872	74.2941	85.8586	52.4057	69.82	75.6859	79.1086	114.539	85.7122	35.3861	46.3293	47.4456	35.0046	39.8698	42.1508	30.5227	27.5073	48.8995	89.1757	123.538	103.69
Zm00001d004200	9.99278	9.95299	9.76586	9.82016	10.1113	10.5216	8.57274	8.44703	9.85978	4.96563	4.52853	6.2522	8.79425	9.65509	5.97229	6.32628	5.07922	5.18941	5.3539	3.99661	6.22735
Zm00001d004203	2.19789	2.96338	3.23307	0.966457	2.44321	2.66347	2.50737	2.07057	1.35465	25.7012	26.5494	25.031	22.3587	17.3534	14.9851	14.9633	15.1829	6.72091	2.39855	1.83444	2.58223
Zm00001d004207	0.083306	0	0	0.274947	0.191857	0.069875	0	0.078288	0.166668	0.271046	1.04354	0.508785	0.584169	0.639004	0.41208	0.354514	0.287911	0.546882	0	0	0
Zm00001d004208	0.246801	0.103745	0.166006	0.143843	0.284676	0.380377	0.11933	0.332782	0.239652	0	0	0	0.115414	0.123529	0	0	0	0.542594	0.800565	4.05991	3.61931
Zm00001d004215	7.68123	7.48967	8.09538	3.93255	7.57151	8.02824	8.59367	5.58116	6.37341	23.7695	21.464	14.9906	11.4928	10.393	13.2807	17.8899	11.529	7.31797	4.85817	3.80517	5.8374
Zm00001d004222	2.20905	2.44812	2.55762	1.1988	1.5015	1.73375	1.6616	1.30571	0.975864	1.57725	1.46441	1.44946	1.47688	1.44026	1.02585	0.935421	0.868862	0.770539	0.98415	0.885693	1.16316
Zm00001d004231	0.454698	0.660582	0.631399	0.375972	1.00768	1.04682	0.662345	3.78482	2.85048	0.484985	0.537386	0.693258	0.728812	0.48421	0.215238	0	0.214289	0.463044	0.965633	2.36027	1.82947
Zm00001d004232	1.83665	1.77825	2.02245	2.37829	4.4706	3.24997	2.66145	0.0912	0.069752	1.47967	1.96028	1.42513	2.51523	2.65897	1.2287	0.209858	0.719491	2.94359	4.6824	14.7736	13.0925
Zm00001d004243	0	0	0	0	0	0	0	0	0	0.238955	1.22223	48.1593	105.054	92.8738	333.38	584.464	636.851	391.479	148.889	143.664	59.0561
Zm00001d004248	326.489	322.836	256.135	214.326	93.939	246.926	222.875	194.79	180.407	20.0778	21.9567	24.1892	34.3127	26.3731	16.706	15.7863	8.63235	27.9194	34.1652	26.3908	123.764
Zm00001d004259	2.90002	2.73594	3.68107	1.90646	2.55247	2.29348	2.42868	3.0071	1.74728	1.29478	2.05456	1.25396	1.01095	1.05313	0.999051	1.05663	0.821975	1.36961	1.25474	1.63059	1.73833
Zm00001d004260	1.76575	1.77486	2.36283	0.705923	0.832542	1.48048	1.7861	1.56518	0.458552	0.829485	1.1787	0.929759	0.448811	0.661069	0.424893	0.245467	0.800769	1.17574	1.37903	1.56756	1.41814
Zm00001d004270	4.87861	4.8352	5.60066	4.60954	5.28533	4.76461	3.7233	4.08058	4.16954	2.96143	2.99225	3.51548	4.2586	4.87431	3.77209	3.00342	3.53497	2.84416	1.60968	1.66937	3.12024
Zm00001d004279	6.74037	6.71419	8.34686	5.66606	5.12773	5.81165	3.48832	3.01263	4.01714	32.9005	24.1633	14.723	8.90042	11.8143	11.5484	7.5327	7.15629	12.4358	15.7151	11.9309	6.70613
Zm00001d004293	14.7457	14.1075	14.1595	12.5214	13.5791	13.3351	11.8272	11.8609	11.1173	3.49443	4.0533	6.1438	7.71186	7.67356	6.4158	3.97036	3.49423	2.90525	2.4779	3.16403	8.02022
Zm00001d004298	0.899362	0.739219	1.29043	0.652331	0.979156	1.50982	1.40476	1.80708	1.08139	1.27065	1.09016	1.1705	1.12523	0.821693	1.70189	1.46272	0.651403	1.039	1.23341	1.77064	1.01897
Zm00001d004300	5.43806	5.01866	5.32142	4.31188	4.23544	4.62861	3.53701	3.43938	3.94032	3.91734	3.43031	3.72637	3.79943	3.67316	4.03148	6.12519	6.17256	3.439	1.86794	1.53339	2.10607
Zm00001d004301	0.219454	0.142247	0.074938	0.033719	0.040567	0.123156	0.120521	0.097926	0.040578	2.62031	2.86306	5.003	9.25918	6.83625	8.09161	14.9472	9.99686	8.16219	1.91651	1.53777	0.903141
Zm00001d004305	0.882364	0.914145	0.956018	0.600493	1.01507	0.88949	0.971012	0.864744	0.260301	0.57267	0.863732	0.608689	0.116687	0.104117	0.138164	0.091632	0.055689	0.211286	0.369189	0.2534	0.227794
Zm00001d004309	7.61553	7.71719	6.49795	3.86544	5.96356	7.29849	2.6697	3.15821	2.4823	1.78581	1.69348	1.96432	1.75996	2.13346	1.73907	0.877402	1.38677	1.5084	1.87917	2.90545	3.50165
Zm00001d004310	69.3773	82.9701	99.7538	33.2141	43.2846	52.2899	33.9363	23.2112	16.9097	30.0002	31.8765	24.3134	22.7884	14.4047	12.5943	10.9397	9.77959	51.9025	61.4844	50.6253	47.2135
Zm00001d004330	1.4093	1.27249	1.29311	0.93158	1.54808	1.06717	0.646769	1.0754	1.16425	0.740768	0.691913	0.337686	0.468903	0.702547	0.5929	0.44458	0.346629	1.25647	1.66533	1.04682	0.860778
Zm00001d004331	8.66704	9.1358	8.39446	5.31512	7.21479	6.98462	3.32053	6.13689	5.76259	2.21055	1.99434	1.89172	1.61947	1.41096	1.02712	0.296498	0.713171	4.57991	5.75937	3.67532	3.14278
Zm00001d004335	18.5533	19.9215	25.2373	9.80161	9.55996	14.3933	5.71298	6.22315	6.58067	13.7623	12.8603	9.16963	4.34198	4.97442	5.54483	5.40002	5.38348	6.12039	7.67337	7.38923	6.41457
Zm00001d004340	3.61983	3.46403	4.30619	2.2834	2.28389	3.00269	2.14465	1.81381	1.94827	1.34402	1.16994	0.905039	0.738608	0.909806	0.767365	0.648543	0.4555	1.1141	2.2336	2.43419	2.35257
Zm00001d004342	96.1252	84.3308	106.868	165.51	231.171	198.085	70.2881	188.336	231.722	3.51644	3.56959	1.29261	0.869412	1.87047	2.2934	1.80108	4.48041	18.7009	65.8868	225.618	215.99
Zm00001d004343	10.2194	9.75191	12.4775	8.37018	8.40776	10.112	6.47147	6.04389	6.72554	11.0557	9.18596	3.93398	2.58907	3.50584	3.70929	1.84003	1.17927	3.5236	5.76753	6.21068	6.44171
Zm00001d004344	13.8999	13.4938	65.6557	12.053	11.7112	9.73065	7.7516	6.9363	6.44158	0.221923	0.310476	0.241295	0.250269	0.219224	0.291125	0.709842	0.415717	0.870574	2.48186	2.54047	6.26547
Zm00001d004346	12.2905	12.2908	51.7007	9.72107	9.37003	9.64991	7.11525	6.45551	6.77114	0.318514	0.254425	0.156301	0.181165	0.177511	0.449335	0.429193	0.263744	0.936484	2.34526	2.27311	6.50185
Zm00001d004348	143.29	111.703	137.464	200.049	270.025	278.982	130.518	217.067	273.223	2.3375	2.20361	1.76527	1.68833	2.61213	2.68998	0.881959	3.05635	25.0567	67.8239	200.208	228.318
Zm00001d004354	50.6699	50.8815	55.894	62.2407	68.8667	59.469	64.8458	65.1307	62.3634	104.298	96.3689	66.4441	47.91	42.1349	25.4482	25.944	34.6565	38.654	37.7092	34.8143	54.3182
Zm00001d004358	0.904448	1.04542	1.3229	1.33981	1.3649	1.00755	1.69016	1.82518	1.63683	0.409836	0.420314	0.3026	0.192171	0.116335	0.427677	0.744488	0.519349	1.21285	1.76924	1.22031	1.29457
Zm00001d004361	0.805655	0.735833	0.813582	0.72058	0.752842	0.742657	2.39777	1.79174	1.02375	2.26249	1.71282	1.27256	1.23718	1.31156	1.49047	1.86268	1.861	1.06434	0.780555	0.747532	1.74097
Zm00001d004362	1.9859	2.62828	4.07394	1.60225	2.57047	2.01442	1.95307	2.13178	1.41035	2.82385	1.29785	2.94858	4.7127	3.06044	6.34876	13.5977	15.2872	8.89883	19.2356	24.189	9.96413
Zm00001d004366	0.514221	0.481704	0.30627	0.345495	0.469222	0.464755	0.179379	0.249421	0.192137	46.8197	17.1053	12.4194	4.54216	4.24829	7.96446	16.5468	17.9341	15.8404	9.46105	5.92111	4.62104
Zm00001d004372	6.69658	6.63974	6.92752	6.19467	6.34161	7.14804	4.40857	5.04536	5.44131	6.87155	7.42341	6.38223	4.51602	4.79431	4.44702	5.01682	5.03129	3.75821	2.89498	2.84275	3.66606
Zm00001d004375	0.330974	0.239187	0.341	0.284457	0.334737	0.407962	0.2474	0.109534	0.163988	4.45719	4.13702	7.25485	13.8261	13.6351	16.9738	28.6793	31.7001	9.99279	0.929498	0.558492	0.573279
Zm00001d004380	185.293	175.341	159.354	166.801	63.9414	104.598	36.0138	33.1807	136.315	68.1108	72.8431	129.372	130.494	147.876	130.942	55.7693	98.4766	143.302	180.477	149.736	88.5237
Zm00001d004383	2.02929	2.16166	2.43403	1.90521	2.17717	2.25346	2.06946	2.07593	2.03313	1.73132	1.67544	1.0465	0.878497	1.0462	0.741287	0.584067	0.386858	0.932437	1.04314	1.07102	1.68335
Zm00001d004386	20.5027	19.9651	21.3079	20.0331	19.9133	20.1909	19.0467	18.3777	18.9268	13.6432	11.9409	11.9033	12.7126	12.2735	12.1222	14.6112	13.0779	10.4512	10.5597	11.6472	14.8115
Zm00001d004392	22.9405	20.6773	21.8555	31.7212	29.8122	28.6361	18.8947	23.7971	32.9682	6.61008	5.41015	3.81834	4.51985	6.13667	5.73629	4.80898	4.81117	9.9451	16.9356	22.348	22.9526
Zm00001d004396	1.8894	1.88011	2.254	2.37961	1.89315	1.93723	2.05757	1.9935	1.35613	2.80715	2.56404	2.11237	1.63745	1.81772	2.87181	3.93805	3.33013	1.67202	1.14603	1.14135	1.18806
Zm00001d004400	19.037	18.5894	20.8362	23.9883	26.1254	22.6863	18.7701	21.5954	23.4129	13.3324	11.5438	8.84898	17.2092	20.4817	19.3737	18.8356	19.2746	19.4162	16.6851	25.856	26.8523
Zm00001d004407	6.30559	6.02065	6.40687	5.16058	4.55635	5.4263	4.64282	4.62567	4.71396	12.1219	9.7674	10.9078	13.5973	12.7334	11.065	11.26	9.73496	6.17568	2.00299	1.68566	3.38858
Zm00001d004409	8.00107	7.31909	8.0054	7.35089	7.24969	8.01524	5.67206	5.20213	6.31393	6.91776	6.65515	6.81278	6.7846	7.19892	6.93663	7.94853	7.2564	5.0754	2.46347	2.6512	4.08435
Zm00001d004410	8.14894	6.93648	8.17336	5.36625	6.68205	7.94899	5.90884	6.05322	5.78893	8.77588	10.1313	11.0326	10.3928	9.18785	5.346	2.37907	2.72864	2.79859	1.37012	1.82629	4.35255
Zm00001d004413	119.493	111.172	105.557	162.539	116.088	108.191	157.244	157.449	174.383	577.568	656.295	508.112	199.82	189.016	159.103	183.213	288.278	277.594	241.645	208.591	213.469
Zm00001d004428	15.2039	14.029	13.2622	8.38226	11.143	12.0074	6.07673	7.51904	8.78076	5.05685	6.14081	7.1934	9.34594	10.3394	7.06412	5.9483	7.67381	6.52801	4.14928	4.10871	6.76872
Zm00001d004435	1.53611	1.26242	1.64439	0.946841	1.30957	1.12909	1.36587	1.35556	1.25618	1.39686	0.951134	0.937837	0.771468	0.713908	0.36732	0.368685	0.147792	0.337312	0.287167	0.192451	0.686899
Zm00001d004437	9.35601	9.45758	10.4661	9.87398	9.27307	9.34508	5.67211	4.87066	6.97491	10.0991	7.99482	6.30195	6.87652	6.59533	3.64676	1.4262	1.94294	3.76262	4.3749	3.49895	5.07314
Zm00001d004438	1.49513	1.46255	1.4875	1.62381	2.08605	1.98998	1.3556	1.5067	1.58277	0.311295	0.188598	0.127322	0.150028	0.266226	0.278636	0.227402	0.200134	0.284563	0.318336	0.495363	1.18547
Zm00001d004439	16.5038	17.0427	20.1231	13.449	14.0773	15.5225	15.419	19.1623	17.2918	4.97003	4.4915	4.89626	5.96868	5.84852	4.06395	1.05582	1.06127	1.02463	0.976066	1.1884	6.75795
Zm00001d004440	14.9213	15.0139	17.3425	10.3566	15.3776	16.223	17.6184	21.0182	12.8456	3.09652	4.29005	4.49393	2.94018	3.60103	3.36494	0.778283	0.508271	3.17153	6.07945	5.47545	8.40488
Zm00001d004443	147.703	159.13	185.514	137.255	139.581	141.914	129.683	138.42	138.848	150.763	122.063	113.406	97.1442	86.3686	48.2505	9.56139	19.0086	70.5985	97.2158	68.9709	103.891
Zm00001d004448	9.69012	8.65704	8.882	11.6399	9.57384	10.739	5.01808	7.065	12.2059	0.266814	0.178884	0.349041	0.491473	0.512619	0.562717	0.221847	0.084021	2.34206	5.96697	7.27191	5.82647
Zm00001d004451	2.81415	2.6462	3.10021	2.17774	3.69543	4.11796	6.52143	7.97269	4.66296	9.22434	8.71839	9.12265	8.7584	8.15296	6.13314	2.96436	2.16558	1.5906	2.14015	3.17156	3.92322
Zm00001d004452	4.40972	4.20413	6.10823	7.06286	8.33281	6.72429	4.09069	4.28546	3.39724	8.6292	4.54192	5.14733	5.32599	5.67003	6.75325	5.0831	4.40354	4.56708	7.16025	7.99358	5.50587
Zm00001d004458	2.04151	1.9223	2.37199	1.98203	1.98567	2.16174	1.88577	1.97614	1.94963	0.959245	0.931577	0.862255	0.851456	0.867705	0.57884	0.278097	0.25807	0.432629	0.556721	0.530471	1.29548
Zm00001d004460	0.401029	0.327462	0.330731	0.388957	0.469906	0.391363	0.316463	0.312051	0.292222	0.308687	0.40272	1.67205	3.04142	3.29341	3.83066	5.66391	5.7494	2.67199	0.520534	0.464549	0.374157
Zm00001d004463	9.68789	9.29716	10.415	9.4296	9.1978	9.90839	10.6386	11.042	10.457	10.6965	8.76448	6.27994	5.19315	5.24934	4.53605	4.65786	4.90315	5.17876	5.39117	4.38223	7.42631
Zm00001d004465	8.43924	6.6654	8.22738	7.34785	7.84716	8.31804	6.87608	9.0512	7.51604	7.03688	9.25427	10.6928	8.73283	7.66226	6.8892	3.50026	4.38232	3.596	3.29958	2.52844	6.42991
Zm00001d004466	7.58347	7.71504	8.71962	6.58511	6.51385	7.33171	5.99122	6.21906	6.57397	3.39844	6.96071	6.06489	5.57595	5.95414	6.51653	7.89555	6.62915	3.70496	2.89613	2.2092	3.74371
Zm00001d004469	1.1187	0.714219	0.954988	0.864283	0.999829	1.03717	1.33809	1.1596	0.794196	1.54324	1.82656	2.60421	2.85147	3.46951	2.87654	2.54671	1.1323	1.67345	0.727127	0.790188	0.868687
Zm00001d004472	87.0732	83.146	88.3403	83.6764	61.4937	78.2521	46.6201	47.646	79.3923	35.3769	30.1363	59.2986	110.897	109.902	133.028	188.953	167.93	148.89	123.923	109.613	78.3913
Zm00001d004473	47.1145	46.4948	49.9733	46.726	45.8693	44.7467	44.9766	40.8254	42.9905	22.9405	22.0991	23.6435	27.1174	28.0254	24.3011	21.6232	22.6188	28.7821	38.6799	41.3108	47.4044
Zm00001d004477	13.0369	12.6455	12.5504	13.0653	10.663	11.5442	15.8421	14.29	14.4162	19.1453	16.1279	16.6281	17.7067	16.6171	10.8261	7.4501	7.53111	6.62741	4.62349	3.99696	10.0006
Zm00001d004478	143.047	142.629	140.572	159.659	147.421	138.554	144.703	127.79	147.555	62.6013	48.2066	55.2141	62.1596	66.0383	59.2944	45.4998	56.509	71.9797	104.704	107.432	134.738
Zm00001d004480	9.71869	8.9372	9.81074	7.11632	9.22567	9.51412	4.82618	5.72705	6.30261	14.7485	7.64769	6.58755	6.30808	4.78192	2.73002	1.6821	1.0631	2.96198	2.95212	3.84842	5.25923
Zm00001d004482	6.63886	7.83033	9.45522	5.12772	6.54313	5.49091	4.3901	7.08883	6.7529	18.232	23.9428	22.6119	14.2266	19.0466	16.0664	10.9478	12.0068	6.17634	3.67492	4.09113	3.79229
Zm00001d004483	0.658401	0.517837	0.675501	0.18745	0.300166	0.544509	0.354405	0.395835	0.246945	0.629908	0.831375	1.04826	1.14191	1.16349	0.972804	0.891612	0.672327	0.232113	0.151907	0.101508	0.236601
Zm00001d004489	1.33332	1.30401	1.64929	1.51607	2.01495	1.97151	2.15963	2.10511	1.92258	3.57093	2.58593	2.19314	2.22449	2.59497	2.08782	1.94524	1.2568	1.15321	1.01801	0.802258	1.27126
Zm00001d004495	1.56963	1.2769	1.66158	1.33981	1.29025	1.52803	1.0816	1.42486	1.2039	12.3696	8.62356	3.08595	1.05912	1.8712	1.53691	0.516578	0.629995	0.403089	0.71946	1.72868	2.04446
Zm00001d004497	2.54527	2.62501	3.34979	3.44374	3.84704	3.30483	2.8146	3.08296	3.58251	0.676064	0.535773	0.890107	0.836474	0.994092	1.33809	0.982048	1.21004	0.715733	0.920949	1.18787	2.61211
Zm00001d004498	5.66467	5.71693	6.4301	5.88291	6.23137	6.57534	4.99405	4.96633	4.81646	6.20535	5.46835	4.96348	4.95225	4.37555	4.56986	4.21192	5.21873	3.49977	2.59281	2.22253	3.63771
Zm00001d004506	4.79403	5.01967	4.02626	5.09426	3.60655	3.05141	2.51748	1.50256	3.56059	1.03117	0.680181	0.666634	1.02445	0.815605	0.51299	0.241467	0	0.184558	0.317387	0.393823	1.66531
Zm00001d004512	3.95225	3.65222	3.83692	5.00831	5.12977	4.68319	5.84914	6.61486	5.88818	3.4217	3.54807	3.08232	3.39627	3.09822	1.92228	1.34241	1.54978	1.86327	1.61718	1.5276	3.63983
Zm00001d004513	39.3672	42.4307	51.3481	51.194	58.7508	55.8365	69.2055	79.8148	75.545	16.2997	17.636	14.9463	17.9145	17.0281	10.1961	9.93554	8.95569	28.0602	41.5314	50.4774	67.1578
Zm00001d004517	2.02721	2.0146	1.89637	1.67171	1.73354	1.95806	1.40699	1.49885	1.61783	2.90503	2.23422	1.92379	2.23133	2.19962	2.0206	1.98352	1.85392	1.62531	1.13881	1.01284	1.47876
Zm00001d004523	1.17185	1.18234	1.38165	0.958931	1.15761	1.46434	0.761314	1.34465	1.23557	1.65244	1.12485	0.917622	1.41118	1.13413	0.923751	0.803179	0.272042	0.33612	0.236896	0.473166	0.684419
Zm00001d004524	0	0.001551	0	0.022442	0.018088	0.028309	0.048872	0.051521	0	9.09276	8.11274	5.87416	4.53876	4.64386	4.1613	6.16417	6.45748	3.99611	0.846478	0.424333	0.425327
Zm00001d004525	3.11638	2.95142	3.43922	1.91608	2.07354	2.80752	2.38979	2.63573	1.71298	1.91764	3.22327	2.59623	0.799027	0.892366	1.33887	1.65935	0.606509	1.4415	1.51137	0.918582	1.46162
Zm00001d004526	2.58136	2.30947	2.97274	1.55048	1.81433	2.45912	1.05351	1.15951	1.25937	0.860291	0.958923	1.63097	2.29623	2.08239	1.7844	2.10784	2.10131	3.10704	2.82022	2.52719	2.28259
Zm00001d004541	1.25419	0.879872	1.10835	0.675302	0.689741	0.744103	0.890343	0.711858	0.683775	1.18128	1.97484	1.71226	2.43174	1.42757	1.1246	1.4076	1.2863	0.917302	0.504498	0.501618	0.932568
Zm00001d004543	15.3077	16.1625	17.6685	11.7652	12.7321	12.8996	11.834	14.3312	12.2564	21.5803	23.1321	18.4789	10.4114	12.9038	9.63479	8.42609	7.15503	7.3524	7.50459	7.63536	9.40783
Zm00001d004545	8.02698	8.78793	9.43675	7.62321	7.73087	7.31894	2.22214	3.30722	5.53625	11.4019	17.9637	15.154	2.75628	2.31503	1.61853	2.2761	1.66025	4.71247	5.34815	4.30123	3.5942
Zm00001d004546	1.68339	1.98878	2.58078	1.7995	1.94077	2.03576	1.55183	1.37546	1.62292	2.79197	3.83757	3.6981	3.26423	2.8959	2.51365	2.92846	2.5055	2.0965	1.47529	1.01061	1.22562
Zm00001d004551	2.10937	2.35868	2.25601	1.52737	2.03824	1.93877	2.04367	1.89524	1.74497	1.96332	2.99732	2.32725	1.82078	1.70558	1.36225	1.43246	1.06795	0.885992	0.683881	0.809677	1.13095
Zm00001d004552	8.49921	8.2022	10.4351	6.30129	7.19074	8.26264	6.27665	6.29738	4.95132	6.21229	5.87495	4.61314	4.22675	4.85376	4.56684	4.7033	3.94382	3.95439	4.61154	4.31093	5.40138
Zm00001d004553	2.21664	2.71791	3.2596	1.80571	2.43155	2.49995	2.15805	2.44974	2.1227	3.93009	3.6735	2.37228	2.5111	2.18367	2.33838	3.37862	1.17402	1.41557	1.40798	1.24787	1.7562
Zm00001d004554	1.38283	1.23731	1.40737	1.34215	1.29388	1.4119	1.27373	1.55409	1.33041	1.36628	1.3114	0.872373	0.405139	0.517344	0.608312	0.762265	0.732873	0.597188	0.45013	0.437211	0.665421
Zm00001d004555	0	0.11954	0.351203	0.193269	0.236109	0.091189	0	0	0.055264	0	0	0	0	0	0	0	0	0.100523	0.268754	1.23731	1.07057
Zm00001d004557	2.4786	2.51515	2.84475	2.7864	2.6279	2.66115	2.2502	2.21883	2.64885	0.973968	0.942713	1.08567	1.117	0.987581	1.39031	1.83289	1.18152	0.705871	0.547194	0.567398	1.2352
Zm00001d004559	12.9751	12.822	14.114	12.0675	11.396	12.4861	11.6701	13.0383	12.8986	12.7124	9.73294	5.81279	1.53943	1.4965	1.95505	2.94426	3.09182	3.96144	4.8935	4.99841	8.05706
Zm00001d004561	0.97066	0.898036	1.01891	0.895949	0.866191	0.910109	0.623872	0.893819	0.95557	0.979747	1.02135	0.831991	0.652286	1.22613	1.09677	0.720573	0.936336	0.623311	0.487461	0.502555	0.505317
Zm00001d004564	7.3118	7.16512	8.81947	5.44299	6.17642	7.57382	6.9157	6.52147	4.70388	17.42	14.2253	11.546	11.6598	10.536	8.20558	7.1219	7.11381	7.43866	5.36146	3.68876	4.86702
Zm00001d004568	93.2786	86.5526	95.5889	84.6561	95.4822	102.485	93.2651	97.6762	90.6902	67.1139	50.2505	36.3898	38.3618	34.7939	24.742	19.3975	17.1734	27.7746	36.5734	36.4537	61.8941
Zm00001d004573	12.5126	11.8337	14.2781	10.1582	10.9857	12.6352	9.41215	9.22547	8.33665	4.85684	5.95007	7.14385	7.79983	7.45635	7.24033	7.31796	4.6684	6.37742	5.68799	6.38787	7.94661
Zm00001d004583	2.00838	1.35107	1.64431	1.25299	1.06191	1.41669	0.753833	0.549874	0.369733	1.58937	1.20079	0.188983	0	0.119465	0.097691	0.137714	0	2.73073	6.32948	5.56275	2.50453
Zm00001d004586	4.07908	3.86282	4.77909	3.59199	3.829	4.3337	4.32478	4.11603	3.88474	2.99064	2.66477	1.81539	2.21895	2.27237	2.06843	1.89501	1.10535	1.74929	2.3835	2.05906	3.4497
Zm00001d004591	15.422	14.9429	14.976	11.1459	12.4608	13.5186	10.3403	10.5292	9.97251	7.43686	5.03995	7.12649	10.1943	8.66042	8.85988	9.9573	9.09198	6.73797	5.36949	5.00058	8.36067
Zm00001d004602	6.74159	6.73535	8.38688	4.63319	3.75809	4.76088	2.4797	1.40447	3.24078	2.89095	4.18973	4.95412	4.4874	4.02703	1.93617	2.56279	1.14498	2.8522	3.99751	4.88924	4.9429
Zm00001d004611	1.25865	1.37561	1.37658	0.630111	0.430373	0.523741	0.84879	0.959235	1.07108	1.40911	1.39567	1.44498	1.81687	1.6933	2.61	4.01912	3.48578	1.72263	1.20786	1.44712	1.41599
Zm00001d004616	10.2299	10.1002	11.0069	8.68464	10.2439	9.8255	9.87328	10.4441	9.14938	13.2948	13.4301	10.6424	8.0375	8.06541	6.79729	6.94359	5.76702	8.41553	10.6307	9.92021	9.59252
Zm00001d004620	7.0512	7.20633	8.13952	5.21212	7.23919	8.06367	8.40874	8.75861	6.27617	21.2312	19.1481	12.0857	8.00082	7.81215	5.68138	4.11034	3.53245	3.62396	4.01577	2.76556	4.49633
Zm00001d004624	4.0109	4.75533	6.30493	1.91991	1.97377	2.49936	2.45966	1.80552	1.07557	0.600431	0.360005	0.238333	0.198959	0.310906	0.398188	0.328828	0.539452	3.27289	8.27552	7.24914	3.29894
Zm00001d004635	0.430596	0.394443	0.369568	0.880338	0.72958	0.642306	1.30411	1.69257	1.6268	0.254257	0.237206	0.203689	0.184767	0.291393	0.263514	0.117371	0.0204	0.0327575	0.0773239	0.153762	0.847431
Zm00001d004639	1.46029	1.97633	2.45785	1.11356	1.67623	1.51199	2.66243	2.53153	0.550395	2.17965	2.58011	2.09171	1.72126	1.91469	1.95463	1.73461	2.18135	1.61021	1.73892	1.61638	1.60858
Zm00001d004650	0.275865	0.217894	0.200246	0.187257	0.139533	0.298917	0.243889	1.04244	1.24996	0	0	0.06243	0.083399	0.059242	0	0	0	0	0.061796	0.454083	0.518887
Zm00001d004651	19.6908	18.7252	20.4674	22.6897	21.0517	20.716	21.9122	20.7666	23.1837	16.1529	16.132	14.9163	14.5052	14.6344	13.2867	14.8412	15.3492	18.832	25.6098	24.334	22.8338
Zm00001d004655	12.5732	13.4267	14.4562	11.7374	14.4456	13.0685	12.3471	13.8127	12.5	6.50087	7.61606	11.5796	20.3371	21.7696	27.3448	42.7895	29.7211	16.7266	4.52881	4.51642	8.87335
Zm00001d004659	2.94976	5.8345	4.28825	5.93182	3.94098	5.66621	3.95552	4.57693	5.34696	5.19249	2.76433	3.74381	3.57972	3.75008	3.87248	3.29398	2.77243	2.21376	1.67586	1.67528	3.15318
Zm00001d004661	0	0	0	0	0	0	0	0	0	0	0	0	0	0	0	0.971366	1.1263	0	0	0	0
Zm00001d004664	39.2895	37.7512	42.1078	52.5576	33.0997	36.9163	33.343	41.5578	53.9892	9.17882	17.2246	18.0566	10.6109	10.7049	10.6908	13.8261	17.0578	40.6923	53.636	53.6127	42.5688
Zm00001d004667	2.41098	2.56965	3.13352	2.40108	2.09763	2.78331	2.71286	2.80864	2.47669	4.46099	4.39957	3.64172	3.04783	4.46957	4.04339	6.0919	6.5856	2.98144	1.41559	1.11213	1.69991
Zm00001d004669	7.13058	7.44345	8.60855	5.69212	5.96627	6.71656	7.22267	7.02252	6.24935	7.66772	7.67701	6.18029	7.34161	8.02588	5.63898	4.31314	3.55328	5.52819	6.07335	5.11692	5.97614
Zm00001d004671	0.077135	0.071071	0	0.592241	0.088823	0.078375	0	0.411869	1.00419	0	0	0	0	0.035673	0.038723	0	0	0.171458	0.097063	0.154089	0.083906
Zm00001d004672	61.9494	63.7667	65.1449	68.2955	58.1211	54.4473	59.4053	55.4487	66.5138	12.2457	10.3854	7.70181	7.22307	9.91002	9.81425	4.19339	3.85178	20.7591	45.9721	51.605	56.712
Zm00001d004676	72.0471	71.3771	76.3223	67.4073	75.6059	74.7038	67.6589	76.8928	68.62	63.1101	66.0555	54.1217	47.6555	54.7091	50.9067	48.1344	42.5505	42.8535	41.9872	42.3408	50.7753
Zm00001d004677	0.417986	0.322717	0.223174	0.40008	0.267445	0.772899	0.0897438	0.28505	0.788313	0.526584	0.920449	0.533062	0.65441	0.963587	0.604026	1.12285	0.515627	0.32297	0.500154	0.157159	0.251145
Zm00001d004689	4.94489	7.83329	12.2373	1.61013	8.54417	10.5962	1.69174	3.39866	3.46241	0.4172	0.50606	1.15921	1.22066	1.3754	1.30541	0.295922	0.537834	80.6386	188.443	255.777	146.466
Zm00001d004698	2.74776	2.90301	3.48339	3.36522	4.27181	4.01356	2.17635	3.15322	3.31604	5.11736	5.96152	5.45067	4.39757	3.99948	4.62322	7.17108	6.07896	2.80284	1.09368	0.74234	1.25482
Zm00001d004700	4.43204	4.95853	4.92581	3.4327	11.7273	11.4938	6.46103	14.6022	12.7784	0.82373	0.633263	0.439761	0.642324	0.396988	0.268194	0.152001	0.369511	6.20424	12.3404	33.8715	30.4141
Zm00001d004702	16.094	15.2585	15.702	11.113	12.8851	13.6753	13.4608	15.1994	6.30431	11.0877	12.9892	12.0418	13.9001	13.3919	9.30372	6.64424	6.27044	6.20524	7.12291	6.63262	6.68533
Zm00001d004703	0.830805	0.367185	0.515349	0.670349	0.35001	1.84935	1.40536	1.32724	0.467227	1.28487	1.56017	0.271442	0.250168	1.00409	1.42419	0.96348	0.303474	0.115109	0	0	0.416355
Zm00001d004705	28.4005	28.6075	32.2268	27.6334	23.1116	27.4943	60.2129	49.0744	43.5069	54.3812	64.7726	84.1809	103.788	85.7376	70.743	83.3608	105.608	91.8958	32.7212	25.5998	53.2745
Zm00001d004706	86.0059	88.0497	98.2689	68.4075	61.0831	75.8873	45.7242	41.2104	54.3749	36.4337	29.4145	28.4047	36.7801	34.8772	30.7265	41.5268	56.372	40.2259	30.8735	27.4544	37.4658
Zm00001d004707	5.47062	5.18874	6.02812	5.68604	5.64021	4.14764	4.97885	5.15358	5.63016	2.30197	2.23524	2.38097	2.73961	3.21549	2.13266	2.53031	1.79575	2.16808	1.98525	2.12494	3.63481
Zm00001d004708	2.26694	2.21549	2.40105	1.26566	1.14999	1.79307	0.907561	0.85174	0.975247	1.54071	1.97626	1.92656	1.23664	1.86849	2.04451	2.23463	2.18527	1.06019	0.762558	0.782162	0.855079
Zm00001d004709	1.79044	1.81725	2.24423	1.41313	1.63535	1.66226	1.88458	1.98005	1.2905	1.4909	1.9133	1.91973	1.59961	1.7856	1.43364	1.40259	0.959546	0.969471	0.694979	0.770601	1.27519
Zm00001d004716	5.22202	5.08831	7.42363	4.94645	4.79584	5.70836	3.93374	4.87516	4.07108	6.36371	4.29179	5.60034	5.69182	6.4826	5.8699	4.04894	3.08551	4.64356	5.16121	6.70505	3.84028
Zm00001d004731	26.6139	24.7057	28.6574	18.773	22.5382	25.1367	18.79	21.2001	16.2127	81.3995	128.191	114.631	60.1207	60.2417	54.2066	69.2261	76.8185	41.1159	20.9448	16.4769	17.7567
Zm00001d004733	6.64727	6.49604	7.84995	5.67063	5.92517	5.8639	9.09692	7.11084	7.00783	35.0018	31.9824	23.1545	22.975	22.1465	14.0408	17.2241	17.9034	8.96822	2.75073	1.85852	5.29653
Zm00001d004734	5.99201	5.45618	6.43532	4.74389	5.32852	6.38129	4.79389	5.3768	5.10104	4.22125	5.19609	5.81549	5.77393	5.31649	4.81083	4.48959	3.20756	3.29468	3.93401	4.32502	4.48046
Zm00001d004737	2.99921	3.4152	3.69525	2.84258	3.09579	3.29059	1.76932	1.99953	2.17693	1.24047	1.4921	1.56504	2.07192	2.2948	1.80202	1.2859	1.1468	0.775162	0.497625	0.458209	1.26905
Zm00001d004738	0.096359	0.067926	0	0.084886	0.167047	0.145351	0.230266	0.220643	0.052303	3.31039	4.96653	3.03854	2.37219	2.72304	4.96044	9.74782	1.00835	0.489156	0.496866	0.161246	0.180176
Zm00001d004739	6.19824	5.92165	6.57559	5.13883	4.99508	5.63072	5.42578	5.45774	5.09255	4.60904	4.52439	4.14685	4.74615	5.05783	4.55626	4.83862	3.84488	3.48621	2.76971	2.47889	3.72324
Zm00001d004740	12.0064	11.3368	12.0765	10.2909	11.425	11.8923	11.2227	10.9705	10.7938	17.4652	16.9919	14.6981	13.8829	15.8824	13.2182	13.631	13.6817	11.0704	5.37721	4.94121	8.89949
Zm00001d004751	9.54924	8.81349	8.89689	8.56735	9.17125	9.36228	8.26732	8.7781	8.19346	13.7038	14.6847	11.3384	7.8615	8.65973	7.34723	8.16579	7.46475	5.98882	4.01678	3.80438	5.96577
Zm00001d004753	17.5615	21.2101	26.2983	18.7978	24.9803	20.6399	18.8496	25.2613	20.5864	9.48291	8.08703	5.61795	6.97126	6.74681	4.06619	2.49109	2.11795	11.6849	13.3223	14.1078	20.342
Zm00001d004758	12.7516	13.2899	13.9278	12.2293	15.6019	14.6807	12.292	19.6541	19.429	3.59466	3.74836	4.218	3.45234	3.13257	1.67097	1.46939	1.08441	3.25537	4.04781	9.95485	15.1963
Zm00001d004762	10.2128	10.3186	12.4581	15.0343	15.1839	12.6904	32.3282	23.5345	18.5263	4.25526	5.13107	4.71817	4.82477	3.77521	2.06701	2.78707	2.7001	6.52611	6.2936	3.98143	22.1115
Zm00001d004768	17.4476	15.7326	16.6051	17.9988	16.3593	17.5295	21.7238	22.0259	19.4545	87.4601	86.1683	93.2004	132.388	121.237	74.829	90.0493	125.208	72.5457	23.5016	20.5647	23.4053
Zm00001d004771	1.93365	2.04258	1.9506	1.51749	2.03423	1.97411	1.26451	1.06402	0.980685	0.843824	0.901369	2.29011	4.2859	4.34525	3.94943	6.2335	4.95342	3.97609	0.618726	0.511422	0.546934
Zm00001d004772	1.23612	1.30654	1.60448	1.02293	1.03196	1.27839	0.703764	0.743742	0.849696	0.746922	0.749279	2.05418	3.90992	3.78094	3.63489	6.26517	6.00511	3.43789	0.517381	0.425118	0.562913
Zm00001d004779	3.41536	3.80342	4.5513	3.92967	4.38186	3.72111	2.80829	3.21332	3.49712	2.34692	2.18743	2.17554	2.06787	2.08619	1.80551	1.45681	1.63285	1.53673	1.58934	1.64141	2.21386
Zm00001d004782	3.69125	6.00064	6.96227	5.57536	6.33776	9.62047	4.5267	3.56537	4.65745	7.43634	4.78521	6.47836	5.89482	6.61018	4.84125	5.36201	4.56035	5.31622	3.97549	3.74182	5.51145
Zm00001d004784	0.301538	0.315189	0.490224	0.139439	0.231898	0.308854	0.46219	0.446754	0.147589	0.863482	1.17821	0.864655	0.853893	0.816939	1.12601	1.96023	1.38852	1.37844	1.35699	0.863068	0.525309
Zm00001d004785	8.80505	8.58309	10.275	7.10309	7.75463	8.86161	9.24428	9.79223	7.70901	15.0598	13.4911	10.2669	8.69637	9.34622	9.3874	11.4039	10.0876	7.68309	6.30321	5.42685	6.65543
Zm00001d004790	10.7243	9.95076	11.4878	8.67426	10.5615	10.8703	9.22921	9.47908	8.96594	7.22097	7.84332	7.88601	8.53211	9.3158	10.2862	13.2027	11.8988	6.57054	7.49699	4.16065	5.76578
Zm00001d004804	3.62585	4.56768	5.85537	3.69611	4.22773	4.48066	4.47716	4.33099	3.93793	18.911	29.899	23.4483	4.35795	3.71006	3.02235	2.82922	2.28228	9.55299	12.3092	8.89182	7.46582
Zm00001d004807	5.67594	5.34272	5.85734	4.11123	4.19443	5.00571	3.93724	4.39346	3.9012	12.695	13.7431	12.5851	11.0237	13.417	17.3615	24.0607	20.742	8.83234	4.1026	3.35445	3.35663
Zm00001d004812	5.59442	5.35505	7.16179	4.73239	5.72517	5.69182	4.62547	4.32754	3.81587	11.2905	11.3285	9.26874	5.45542	5.48751	5.24992	5.99032	5.27426	3.61405	2.41802	2.25675	3.71352
Zm00001d004814	0.373408	0.556846	0.682166	0.445375	0.514739	0.427451	0.463384	0.27099	0.21863	0.590204	1.39631	1.63886	1.55482	1.396	1.2908	1.11726	0.719645	0.551634	0.41295	0.290594	0.465248
Zm00001d004821	43.8074	44.2727	47.8473	43.4181	47.4408	44.3543	46.3143	49.0372	43.7546	48.2978	54.8975	51.8354	53.8176	60.3736	57.1403	63.9008	64.2112	42.7745	30.8615	32.5183	40.7289
Zm00001d004837	65.5887	68.1795	70.8525	50.848	107.843	55.5321	91.4192	44.9234	42.1054	30.1453	45.85	50.3809	28.0215	54.2825	46.49	26.9235	30.6679	29.8007	53.3193	99.2195	50.2351
Zm00001d004839	15.3205	15.5424	21.9936	11.162	13.432	13.9903	13.9548	8.76674	7.53067	19.8921	22.8734	19.0316	7.6478	14.824	9.56375	8.55773	9.0988	4.10986	5.99737	5.84951	5.7405
Zm00001d004841	15.3031	13.7587	19.651	12.1585	14.0755	15.7233	14.6016	15.4938	12.4444	15.3705	20.1481	20.9298	15.2055	15.3562	10.6373	10.518	10.9782	8.08159	5.70253	5.35983	9.58634
Zm00001d004843	142.222	159.226	209.962	127.779	130.068	133.023	97.6594	92.2004	85.7896	43.3775	48.6763	34.9048	31.9719	37.7894	43.6157	42.4889	42.5176	37.3469	53.536	64.9277	75.6656
Zm00001d004847	0.80722	0.838904	1.08533	0.877014	0.805707	0.656428	0.347904	0.467167	0.624771	1.83411	1.53737	0.979165	0.835965	0.860515	0.709264	0.687683	0.382932	0.506591	0.868073	0.895616	0.750076
Zm00001d004848	1.89121	1.82076	1.84413	1.94531	2.24884	2.07804	2.02334	2.7881	2.41149	3.48469	4.3987	5.25605	4.80361	4.5406	3.40268	3.45863	5.6349	5.76397	8.97785	8.07332	5.30884
Zm00001d004851	2.29176	2.28676	2.23917	1.38608	1.82813	2.16159	1.7206	1.91622	1.53287	1.12988	1.73189	1.41012	1.50657	1.1329	1.0633	1.11894	0.661471	0.664607	0.684281	0.856197	0.992413
Zm00001d004855	1.70134	1.64962	1.93043	1.66836	2.28875	2.49898	1.80058	2.19274	2.47916	2.41394	2.41052	2.32269	2.03839	2.35335	1.5403	1.17689	0.958121	1.41643	2.58573	2.93459	2.38953
Zm00001d004856	2.88413	2.55229	1.9122	1.73584	2.03129	2.49513	1.6069	1.9527	1.81815	5.59494	5.19282	4.55107	5.14023	5.11108	3.62589	3.22904	2.92635	1.89818	0.75945	0.97912	1.54602
Zm00001d004857	17.9474	16.2026	19.0571	14.2252	13.4887	15.1337	8.63028	8.80516	8.97054	4.14258	3.43877	3.35473	3.90059	4.16873	3.53791	3.85	4.97661	5.2485	7.29747	6.71637	6.92522
Zm00001d004861	5.64345	5.21958	7.4428	7.02981	5.5444	6.89374	5.68349	5.07445	6.71164	3.82686	3.66049	3.02527	3.3319	3.71209	2.57899	3.66407	3.52585	2.841	1.92853	1.84373	3.75058
Zm00001d004867	2.6971	4.04057	5.92191	0.800886	1.10594	1.82471	3.08575	3.16791	1.74685	0.672107	0.829514	1.53222	2.03412	1.67228	1.4997	0.68686	0.430784	0.608895	0.430536	0.686818	1.52257
Zm00001d004868	1.62083	1.59858	2.13956	1.83251	1.43237	1.32713	0.881134	0.754618	0.976243	0.678521	0.802163	0.789433	1.01555	0.818315	0.64164	0.980356	0.620997	0.40501	0.246889	0.10918	0.34001
Zm00001d004875	4.9661	5.24362	5.52812	3.95965	4.43043	4.57167	4.78706	4.44493	3.44204	7.94777	5.02432	3.34643	3.69788	4.72288	2.96116	2.36472	1.86478	1.84734	1.49518	1.95661	2.1899
Zm00001d004876	0.604175	0.3594	0.478486	0.728448	0.681637	0.861687	1.74192	1.55313	1.2308	0.261676	0.297185	0.283558	0.199707	0.227754	0.447657	0.473936	0.14021	0.20324	0.1772	0.197985	0.751976
Zm00001d004881	61.2966	71.4272	82.393	46.8888	52.5333	56.8259	143.046	144.432	97.592	30.7409	48.5025	104.756	160.026	143.416	110.8	116.645	68.7636	46.5622	9.07691	5.88307	76.965
Zm00001d004882	0.355354	0.437837	0.717499	0.352095	0.461772	0.545876	1.13692	1.21666	0.87024	0.027449	0.024944	0.054359	0.125401	0.303612	0.289291	0.122491	0.072158	0.05662	0.138956	0.138825	0.493897
Zm00001d004894	2528.26	2438.63	1842.59	3202.31	3285.2	2854.12	3372.72	2833.27	3110.97	318.012	192.917	174.043	176.948	174.967	183.677	123.041	221.552	1167.86	2652.6	2979.65	3655.85
Zm00001d004895	1.74742	2.28089	1.93989	2.33115	1.48034	1.05016	1.39404	2.05239	2.11131	3.63806	3.51615	3.15808	2.15945	2.41757	2.87591	4.20869	4.85478	2.96439	2.37787	2.39136	1.71673
Zm00001d004896	6.57051	6.59283	6.85144	5.58808	6.0228	7.14278	10.6769	10.2105	7.54901	10.2157	10.8544	11.4423	11.6547	10.7799	15.6029	23.6944	25.0044	12.5165	6.7522	7.45072	11.7115
Zm00001d004898	6.96706	7.54749	6.47796	5.0887	7.08229	7.08825	8.08243	7.90342	6.57601	13.6958	12.4975	9.90115	6.69702	9.85076	6.58353	9.80287	5.39867	5.70051	3.51657	3.01226	5.41039
Zm00001d004903	21.3271	22.6705	26.1039	20.3475	25.0468	23.0749	52.5392	33.9863	22.0021	17.7061	16.7976	9.75923	3.85068	3.44439	2.94423	3.10631	2.4055	5.79261	5.3365	3.46721	35.298
Zm00001d004908	9.84006	10.1864	10.8466	7.88095	7.33017	7.33545	5.34662	7.71094	8.22387	10.1676	10.0664	7.85281	5.86441	5.66097	5.0083	8.04495	7.67643	5.33571	3.08725	2.12703	3.87877
Zm00001d004910	3.01774	3.59613	5.67221	2.96205	3.56554	3.81884	5.02246	3.73969	2.98004	1.92214	1.84339	3.48327	5.34307	3.33749	3.19052	4.26792	5.67092	7.14558	1.74043	1.71414	3.93153
Zm00001d004913	5.82873	5.7487	6.89808	8.38433	8.7534	7.52471	7.60908	7.79272	7.96388	6.36332	6.30238	5.07645	4.98352	5.71559	5.8909	7.86034	8.2423	5.57908	4.7453	4.46976	5.89066
Zm00001d004916	1.33593	1.31871	1.78295	1.30276	1.4787	1.73108	1.48651	1.77526	1.44897	1.11226	1.29947	0.711676	0.517907	0.49758	0.401863	0.249717	0.375213	0.701515	0.675384	0.706519	0.939862
Zm00001d004917	41.3628	44.7015	44.8682	51.3492	42.6512	38.5903	56.0828	46.4039	54.6383	6.04228	4.60552	4.21977	4.66366	4.43578	3.48196	1.88297	2.05645	3.31336	4.97057	4.49373	37.286
Zm00001d004918	1.84912	1.9117	1.83054	1.83498	1.64392	1.50628	1.58473	1.27855	1.86979	0.982872	0.753148	0.808227	0.80521	1.06736	0.878667	0.253142	0.09884	0.584462	0.707095	0.545389	1.40628
Zm00001d004919	6.18385	6.43109	7.33405	3.48507	5.26136	6.17549	4.56123	5.17389	3.91888	2.86485	2.92524	2.36811	2.26786	2.31251	2.04392	1.0195	0.617137	2.24517	3.72125	3.12874	2.95702
Zm00001d004921	0	0	0	0	0	0	0	0.076763	0.076627	0.956951	2.29131	1.63829	0	0.0918	0.24107	0.447224	0.064028	0.205902	0.202129	0	0
Zm00001d004925	5.05185	5.17482	5.64813	4.27491	4.66966	5.10587	4.16749	3.72969	3.63845	6.22691	6.50078	6.39122	6.45775	6.68714	8.50712	12.1914	10.6055	4.1122	2.08984	1.86636	2.82721
Zm00001d004927	20.4721	20.2685	21.83	18.3223	19.1048	18.3547	17.298	18.3746	18.3093	16.4303	23.2396	28.6652	32.252	30.4621	18.6162	15.2426	15.2482	15.014	7.61079	6.39749	13.2481
Zm00001d004930	5.83275	5.73276	6.30598	9.05404	4.37252	5.30861	7.99901	3.90022	8.04693	7.33558	7.6928	9.92132	11.8389	13.6416	15.0764	17.3989	17.1331	9.48223	4.35586	4.02565	3.58711
Zm00001d004931	3.50878	3.16443	4.20554	2.83425	3.7075	4.33247	3.83932	5.31645	4.27682	1.91288	2.09257	0.411442	0.187135	0.168354	0.316182	0.510924	0.312445	0.94848	1.79516	2.15777	2.92543
Zm00001d004933	8.42023	8.18755	8.5454	6.98063	8.12937	7.7799	7.55791	6.7511	5.5019	3.35607	3.90685	5.31276	5.34255	4.10419	3.02939	3.0254	1.3728	2.43758	1.11007	0.927756	4.45272
Zm00001d004934	2.67478	3.02014	3.65102	2.81112	3.06678	2.87398	3.6376	3.79698	2.82897	4.68961	6.22119	5.04801	3.35824	3.62267	2.66488	2.68003	2.03738	2.37452	1.94155	1.31494	2.38952
Zm00001d004936	508.358	511.488	432.848	457.794	484.655	476.992	582.319	528.464	470.592	1273.12	1386.76	1898.66	2300.82	2214.31	1765.32	1121.29	1340.51	1206.12	624.967	557.376	579.124
Zm00001d004956	6.25109	6.9573	6.88648	5.97176	5.48502	5.84938	5.60113	5.42397	3.98247	1.88243	2.28794	3.24141	4.30767	4.62375	3.60742	2.67178	2.08585	1.79825	1.43972	1.59906	3.55435
Zm00001d004957	5.87999	5.3018	6.62287	8.82234	9.33289	8.57082	4.01375	6.37821	8.6377	1.83328	1.7604	1.22691	1.09017	1.19086	0.731409	0.305956	0.592777	0.429193	0.81822	1.84343	3.04357
Zm00001d004959	1.15956	1.13291	1.1373	0.737522	0.789546	0.935695	0.853945	0.956564	0.736201	0.670172	1.18671	1.25091	1.07733	0.818838	0.428864	0.291134	0.277532	0.328828	0.22608	0.284165	0.60878
Zm00001d004960	7.07637	6.79402	7.66241	5.6038	6.33678	6.77949	6.34815	6.91962	5.66669	7.96358	8.43591	9.73469	12.0642	11.5008	7.81358	5.47276	3.81616	3.91203	1.79066	1.58472	3.46721
Zm00001d004972	20.2935	22.3012	23.9327	13.5142	12.3932	13.2053	2.573	3.90399	7.44626	19.1233	25.1175	25.853	18.8253	23.0274	19.4066	9.30802	12.9882	4.53612	4.04335	4.03732	4.01003
Zm00001d004976	4.1458	4.26732	4.95033	2.86652	3.88474	4.29876	3.86393	3.66457	2.66194	7.92212	8.48986	10.2405	11.3578	11.4101	16.4456	27.1287	23.9955	12.4294	6.11762	7.09269	4.77059
Zm00001d004977	8.34644	8.52167	9.90837	7.90809	9.21247	8.55136	7.67348	8.02999	6.06072	3.46217	4.67388	4.13778	2.4872	3.52437	4.48242	4.52718	4.96972	6.58117	11.132	12.8709	10.1693
Zm00001d004978	11.3775	12.038	14.5195	12.3757	15.2797	13.7183	20.3204	21.1001	15.7189	10.1036	9.28475	8.05539	6.6909	8.1053	8.7078	8.60481	7.22463	12.781	21.6502	23.8862	22.6684
Zm00001d004979	4.64093	4.32256	4.91582	3.90251	4.67488	5.14037	4.23431	4.11597	3.53192	7.28912	6.62287	5.88605	5.97816	6.40781	5.53449	6.43427	5.41058	2.95155	1.32022	0.888648	2.46297
Zm00001d004982	2.43819	2.26967	2.7935	1.67437	2.00857	2.40903	2.03884	2.40121	1.24245	3.69282	4.37805	3.57481	3.07551	3.212	1.87995	1.33104	1.5338	1.16651	0.553134	0.411015	0.978573
Zm00001d004983	2.96006	2.78495	3.29988	2.43037	2.71669	3.14256	1.97973	2.22509	2.20055	1.70246	1.71426	2.15593	2.29351	2.1981	1.67111	1.59549	1.53179	1.1818	0.794548	0.667754	1.20507
Zm00001d004986	5.91204	5.71791	6.27074	5.84524	6.16287	6.19952	6.99561	6.69177	6.10959	9.80791	8.0323	7.12109	6.61068	6.43997	5.53624	5.14096	4.65198	4.80675	4.88831	4.42224	5.74348
Zm00001d004992	7.60768	7.41392	7.11279	7.03601	8.65633	8.16927	6.90336	7.01854	7.31421	4.0575	3.9149	5.49825	7.39533	6.83347	5.80476	5.31486	4.20187	4.95298	4.12306	3.66565	5.47644
Zm00001d004993	1.91201	2.07086	2.14275	2.04167	2.2475	2.11038	2.34082	2.60146	2.26496	1.64516	1.88591	2.08511	3.09775	3.20498	4.3847	7.17978	6.07533	3.79912	1.51642	1.82308	2.07813
Zm00001d004997	5.23838	4.64846	4.77333	4.78942	5.14082	5.25025	5.31662	5.64085	5.3099	10.1828	9.11812	9.328	9.7875	9.96794	9.16931	8.92098	9.84259	5.39356	2.36803	2.63736	4.59151
Zm00001d004999	5.96089	5.73911	5.81091	4.06519	4.61299	4.79909	4.0068	3.8603	3.62542	3.11562	3.44413	2.93785	3.2038	2.46897	2.10236	1.09268	1.12871	1.09291	1.9795	2.33611	3.47739
Zm00001d005001	3.38706	4.28479	5.9508	2.58547	3.89144	4.23024	3.84638	4.45625	2.70929	22.365	30.7488	20.79	7.9697	7.38016	5.68221	5.74342	4.30685	5.2213	3.88493	1.75513	2.69761
Zm00001d005002	4.77593	4.02498	4.64268	7.2637	9.11625	7.26372	28.7337	24.5006	15.2538	55.28	46.7425	42.927	39.4643	36.3582	21.7287	14.1388	22.8216	14.2822	2.44015	2.12098	17.9029
Zm00001d005003	0.287923	0.265285	0.233975	0.171182	0.164891	0.203804	0.269927	0.357634	0.221116	1.96638	1.93742	1.5272	0.709495	0.572254	0.452463	0.636897	0.490245	0.531061	0.362517	0.238675	0.298264
Zm00001d005004	7.49668	6.58218	7.26585	6.74766	6.68609	7.28126	7.65123	8.4827	7.46642	4.87904	5.3219	4.83831	4.80674	5.06006	5.20689	6.3567	5.16233	4.51868	2.97469	2.96201	4.88257
Zm00001d005006	4.40977	4.02631	4.42941	4.7237	4.67258	4.56479	5.83658	6.13397	5.152	5.19111	5.44723	4.22413	3.02116	3.04704	2.20068	1.29702	1.48286	2.05112	2.46593	2.65664	4.38166
Zm00001d005008	1.23998	0.988813	1.08076	1.0654	1.23527	1.29643	1.77721	1.72383	1.38669	0.673631	0.608165	0.302668	0.277086	0.264091	0.233359	0.274343	0.242285	0.189628	0.17192	0.247358	1.08953
Zm00001d005010	8.42411	9.62998	10.931	9.49614	7.84572	6.83857	5.72518	6.55481	8.37241	1.66335	2.80266	1.90958	0.623034	0.856293	0.652707	0.196975	0.569761	1.22713	2.35785	1.73577	3.55924
Zm00001d005015	1.15466	1.16206	1.24881	0.738659	1.11189	1.22856	0.581604	0.701121	0.662025	0.546513	0.657578	0.590947	0.524883	0.545395	0.468262	0.659794	0.657818	0.377167	0.297524	0.366166	0.387545
Zm00001d005018	62.8003	62.0173	71.0217	58.9543	57.309	59.9081	76.5509	84.5565	66.749	166.6	204.801	203.839	137.895	124.2	77.0879	79.566	85.3952	67.3851	29.3643	20.3504	53.6163
Zm00001d005019	19.4813	18.7905	20.6907	16.4076	16.5233	18.7377	15.2496	15.323	15.3164	23.52	21.4013	16.9555	14.6053	15.1	12.6147	12.8295	10.7954	11.4562	11.0555	10.4731	12.8067
Zm00001d005023	67.4739	62.8741	63.7546	46.4413	53.1414	60.3182	56.4249	62.1154	45.8725	98.8622	126.293	118.045	90.1676	85.8404	70.7767	64.2153	72.0538	49.3757	32.0359	27.5248	38.5248
Zm00001d005026	7.69051	7.89169	8.7302	7.20426	8.35924	8.4833	9.40532	9.43417	5.44686	10.5726	12.3576	8.33128	10.8302	10.48	8.86999	11.812	9.72521	8.72329	5.08696	3.98259	6.0273
Zm00001d005027	11.7513	11.6749	14.1751	9.90701	12.5594	12.5349	11.006	11.4003	9.00452	11.5735	11.2304	9.25337	8.25235	9.33392	8.82792	10.2916	9.80078	9.94995	8.57175	8.23981	9.24843
Zm00001d005028	1.45169	0.972039	0.822991	1.31127	2.01357	2.10032	1.22475	1.39839	1.21863	4.93659	5.18427	5.85345	5.97958	7.26025	13.465	22.3199	17.5533	4.14975	2.04212	1.96811	1.61569
Zm00001d005029	13.553	15.0445	18.2446	21.5459	21.4887	19.0451	44.3106	38.4336	28.0825	23.6192	24.456	32.1278	45.684	43.0608	50.145	75.8979	71.3908	36.8201	9.11798	7.9888	25.7587
Zm00001d005030	1.50303	1.36915	1.75509	1.27299	1.49269	1.57416	1.33185	1.41639	2.33972	7.15871	6.91781	11.0178	15.0415	16.195	25.7794	44.5987	44.5085	18.3173	6.2939	6.85016	3.72441
Zm00001d005035	1.39133	1.28381	1.41181	1.34356	1.53214	1.52227	1.12729	1.30249	1.22648	1.23092	1.29111	1.32043	1.37355	1.38535	1.10815	1.09263	1.01839	1.07413	0.72211	0.695331	0.80857
Zm00001d005036	4.0566	3.6461	4.33518	3.48298	3.39337	4.12528	2.86564	2.79714	2.7365	2.06555	1.96558	1.77645	2.47507	2.91104	2.35041	2.57082	2.83889	2.67969	3.21829	3.4532	3.22054
Zm00001d005037	4.19988	4.76322	4.34263	3.97651	4.0693	3.92189	5.31929	5.63663	4.94564	42.0987	59.6315	52.9546	25.9782	27.7168	29.5006	28.6611	23.1758	20.2846	12.1048	11.0249	5.98772
Zm00001d005039	14.6071	13.0848	16.8593	8.96301	12.2687	15.8887	19.9832	25.8477	16.2291	30.1107	36.2704	37.6129	40.7373	40.8838	35.0765	40.8991	49.2676	35.2937	12.5503	14.7476	14.7916
Zm00001d005047	5.15081	5.286	6.14877	5.37442	6.26813	5.80789	1.79748	2.91517	3.78254	1.0521	1.28433	2.46094	3.28055	3.16936	3.26501	3.84532	3.81259	2.65934	3.85599	4.77625	2.61874
Zm00001d005051	277.043	296.882	324.276	301.354	321.35	333.02	326.009	314.349	328.851	125.356	119.738	139.131	150.82	156.713	117.684	57.3728	41.6101	36.4952	35.9338	32.3682	186.822
Zm00001d005052	2.80482	3.13195	3.96666	2.22231	3.08385	3.33062	3.19377	3.34947	2.55643	12.4213	10.9973	10.1659	9.06638	9.41912	8.7334	7.93282	4.98728	2.94283	1.85877	1.83144	2.42524
Zm00001d005059	20.3702	18.9122	29.0088	26.9605	21.5117	20.5196	21.6051	21.1217	20.4497	28.2315	24.8055	13.1724	10.86	10.9692	8.74587	8.19697	9.76721	9.34641	10.6234	8.82975	16.8185
Zm00001d005062	12.9604	11.611	14.0306	11.3622	10.8908	11.7085	9.21912	10.0494	11.3482	13.8897	14.665	25.636	56.1846	58.4752	57.8569	75.0632	80.9104	54.8218	22.3612	20.8958	14.339
Zm00001d005063	1.01014	1.00709	1.19745	0.382698	0.604184	0.738915	0.936466	0.837278	0.190717	0.588395	0.770635	0.75869	0.73039	0.77586	0.680101	0.574289	0.528668	0.454897	0.359352	0.270313	0.441002
Zm00001d005064	7.93917	7.15196	7.32885	6.86978	5.81895	7.43544	6.08601	6.57152	7.36263	4.20623	3.94353	4.22745	5.7594	5.50275	2.91344	1.9316	1.40338	2.6398	1.90378	1.36088	3.80779
Zm00001d005065	6.54972	6.41459	7.25912	5.07066	5.22437	5.97314	4.48589	4.63736	4.75276	5.93635	5.81034	6.96603	8.44122	8.74807	7.3234	7.49267	7.40113	4.75919	1.48112	1.39234	2.77685
Zm00001d005071	0.594787	0.47165	0.762594	0.812399	1.4904	1.40792	0.286509	0.857117	0.860002	0	0	0.05688	0.050685	0	0	0	0	0.245195	0.718193	2.56207	2.19386
Zm00001d005072	0.312604	0.35131	0.42317	0.29069	0.347117	0.420326	0.258018	0.389327	0.371174	1.0888	1.06816	0.640836	0.106038	0.160294	0.138009	0.126061	0.033093	0.0311465	0.093492	0.293359	0.252899
Zm00001d005080	5.89837	5.92607	7.08239	6.61442	8.30868	7.59022	9.43546	8.79871	7.51098	7.40882	6.34879	5.06002	4.89237	5.19247	4.80251	4.4601	4.76272	5.39897	6.80466	6.1579	7.71061
Zm00001d005081	5.50486	5.12838	5.43982	4.4654	5.72548	5.22189	3.09747	3.39784	3.41854	5.15155	7.75771	8.86822	7.57876	8.46913	6.26843	4.9716	5.49246	3.58104	1.13986	0.877354	1.89961
Zm00001d005082	0.695632	0.540421	0.456279	0.431816	0.448415	0.640304	0.527746	0.600703	0.485496	0.915066	0.827119	1.56177	2.24974	1.94057	1.392	1.13159	0.960966	0.757855	0.059434	0.092888	0.287772
Zm00001d005085	6.10461	5.61166	6.5248	5.06858	3.63227	5.85868	5.34014	3.66047	4.70576	5.68685	4.97924	6.43737	6.58388	6.08342	5.30562	5.24772	4.44775	4.24187	2.93144	2.65133	3.95387
Zm00001d005089	5.06728	4.98449	5.3609	4.93402	4.97053	4.6587	4.62249	4.51135	4.76232	10.9455	14.9786	14.2847	9.46472	7.28423	5.61013	2.64675	2.15165	2.86826	1.5185	0.976656	3.31472
Zm00001d005090	4.81299	4.13062	4.28361	3.94065	4.74328	4.44464	5.49087	5.49407	2.13193	9.08929	7.87568	7.20413	5.96376	6.07216	6.85626	8.54343	7.84516	3.07173	2.78599	2.69489	3.69645
Zm00001d005092	12.8483	12.0969	13.1357	10.1275	10.6418	11.6177	6.80839	7.78625	8.92336	21.18	25.859	27.9005	28.9385	26.2355	20.8556	28.2104	28.5582	16.037	4.96661	4.18733	5.32936
Zm00001d005094	17.2715	15.8199	16.7598	18.5241	18.9652	18.8157	15.452	14.7537	18.6559	10.2431	11.6068	16.818	22.4247	21.5578	16.0106	14.9541	12.5975	13.4967	8.47426	11.0182	15.4409
Zm00001d005097	2.02676	2.32732	2.49212	1.9114	2.25991	2.42524	2.15604	2.21299	2.77221	0.858845	0.925652	0.624082	0.490109	0.4308	0.402214	0.649597	0.423376	0.640109	0.888946	1.5194	1.79298
Zm00001d005099	10.054	9.27755	10.2134	10.1896	10.6044	10.7521	13.6902	10.8146	9.81718	3.74002	3.82188	6.74138	8.79062	8.64001	7.87368	6.84436	5.01527	4.8115	5.43178	4.95594	9.60308
Zm00001d005100	3.93383	3.42579	4.62935	3.47927	4.35051	4.17618	3.87316	3.73025	2.71469	5.35066	6.16643	4.9407	5.74662	6.59459	4.48558	3.78985	3.86825	1.6532	1.74992	1.49917	2.18845
Zm00001d005102	9.89405	9.84543	10.0345	7.22495	7.60966	8.25194	6.80657	5.34138	6.86669	6.84681	6.58422	5.7695	6.21392	7.03287	4.92103	4.78618	3.96103	4.21408	4.91041	4.46703	5.51038
Zm00001d005105	5.82347	5.72949	6.50518	5.03927	5.2299	5.28716	3.11376	3.37142	3.77177	1.95072	2.45074	2.98136	3.57505	3.66604	3.30742	3.18389	2.83851	1.48027	0.916974	0.881257	1.74011
Zm00001d005106	19.6048	19.4911	21.9898	17.759	19.0723	20.0437	21.1648	20.1973	18.8442	27.5819	23.9066	18.4372	17.0506	18.7785	15.9	16.386	13.3763	13.8974	12.8208	11.6441	16.6754
Zm00001d005107	8.50508	7.93613	9.0725	6.42396	7.04521	8.08146	6.55397	6.33007	5.45055	7.98572	8.09627	7.51033	8.44156	8.64517	7.44613	8.64622	8.08023	6.88126	5.23543	4.98136	5.4003
Zm00001d005108	7.26019	6.91852	7.4808	5.6875	6.28371	7.00458	5.77066	5.62388	5.80111	7.59781	7.88103	5.49255	3.71195	4.14954	4.99802	6.21987	6.25988	4.96012	5.11406	4.23698	4.98506
Zm00001d005109	1.46044	0.758564	0.270291	0.488776	0.988802	1.76544	0.70287	1.22789	1.08657	3.53457	8.9678	13.6634	16.942	17.9434	22.1803	31.953	60.1323	24.6316	7.42375	8.92417	4.56146
Zm00001d005110	20.2113	20.0103	21.8634	18.5123	19.9147	19.4882	17.9256	18.9304	19.7257	48.151	48.9748	48.4423	53.1378	51.3578	55.2722	70.0351	61.0888	42.3324	17.5194	15.8429	17.2808
Zm00001d005114	4.57697	4.38379	4.59903	4.44751	4.96951	4.72841	3.35154	4.59292	4.76288	10.2919	11.2494	62.7096	108.608	103.706	87.9175	80.6941	83.3155	58.0182	7.91723	8.03831	5.5862
Zm00001d005118	16.7484	15.2954	16.3288	18.479	16.1306	16.577	23.8131	23.2512	19.934	10.0307	11.2981	12.4321	12.0826	11.1658	7.30965	6.32609	5.07301	7.19491	5.10621	3.95069	13.9898
Zm00001d005127	2.46476	2.38127	2.69992	1.99737	1.92685	2.33874	2.32539	2.44143	1.88433	2.10874	2.09307	2.02341	1.62405	1.47431	1.14386	1.17474	1.05374	1.12971	0.818028	0.614444	1.28375
Zm00001d005135	5.63322	5.35929	6.20743	4.29764	5.14131	5.79106	4.11335	4.07943	3.54718	4.45404	5.5704	5.12252	4.07089	4.35471	5.55912	7.05822	6.16089	4.31311	3.52615	3.3571	3.50791
Zm00001d005137	3.26297	2.85354	3.54183	1.88671	1.63236	2.75928	1.77418	2.79013	1.91804	1.75094	1.8412	1.32729	1.35428	1.47651	0.974448	0.968411	0.706361	0.775247	0.786536	0.687269	1.56993
Zm00001d005140	1.19622	1.09052	1.19884	1.10266	1.09918	1.2234	1.15815	1.19013	1.03835	1.87216	2.03686	1.57757	0.96871	1.10513	0.944237	0.943535	0.404826	0.609037	0.490175	0.442906	0.839569
Zm00001d005144	3.26671	2.98756	3.54891	1.81056	2.57913	3.03361	2.5063	3.26848	1.41525	3.9247	3.16752	2.30728	1.54666	1.78101	1.80146	1.31135	1.57337	0.888393	1.16268	0.942697	1.40205
Zm00001d005146	5.68107	8.66065	9.31219	10.7749	13.4895	11.015	2.75191	8.09161	13.0366	2.15833	1.8304	7.12626	7.05963	13.8737	14.7288	3.24606	2.87249	11.8943	33.7649	78.9687	58.7957
Zm00001d005151	5.20666	5.13106	6.16425	3.83442	4.5722	4.73424	4.66146	4.60216	3.82885	3.44458	3.68664	3.48203	4.54706	4.42603	4.09155	3.54951	1.83835	1.60246	1.00107	1.12399	2.55989
Zm00001d005156	0.140905	0.156914	0.205652	0.155335	0.146248	0.816105	0.764354	0.81634	0.641315	0.249406	0.583437	1.20336	0.523096	1.48379	0.702612	0.495553	0.209387	0.10686	0.15126	0.077469	0.0821691
Zm00001d005157	3.57244	3.81685	4.1773	3.2102	3.89865	4.07296	4.0511	3.83219	2.96923	3.49707	3.44073	2.36143	1.98155	2.23329	2.02773	2.14997	1.51394	1.98919	1.94034	1.46278	2.40288
Zm00001d005158	22.1003	24.5667	25.1438	15.1873	23.3832	22.5224	14.1333	20.0387	16.6258	41.817	45.2616	35.3762	29.631	31.9942	24.3353	17.5639	9.64692	5.70183	3.13533	1.4233	5.24792
Zm00001d005159	13.6206	12.1047	13.5717	10.7658	13.1173	12.5481	15.2137	13.8598	11.2217	10.0099	10.0161	9.70577	9.74545	8.84913	7.03951	6.44814	4.90327	7.26905	6.76963	6.40494	10.6259
Zm00001d005160	1.96523	2.45373	2.90558	1.7419	1.75562	2.0115	1.70187	1.24101	1.26026	1.3757	1.38388	1.38112	1.778	1.15089	0.714323	0.81023	0.919265	0.912451	1.10055	1.31683	1.81029
Zm00001d005161	10.5694	10.9176	13.2299	12.1003	15.4889	13.794	10.5757	10.7275	11.3919	2.9555	2.45761	2.36075	2.55364	2.37307	1.78871	0.815046	1.34257	3.45055	6.26978	6.91482	9.86898
Zm00001d005164	3.80762	4.16661	4.92459	2.77189	2.96224	3.66873	3.08894	2.93979	2.39821	4.30599	4.72985	4.32444	5.07905	5.61962	5.81771	6.11144	6.89866	4.15883	3.29707	3.00557	2.80762
Zm00001d005169	2.61507	2.59108	3.40584	1.75236	1.81546	2.57261	1.22398	1.6985	1.45332	4.09192	6.19959	7.50549	7.30701	6.74546	3.88116	2.87835	3.37362	1.80003	0.773903	0.455878	0.659999
Zm00001d005170	13.046	13.1865	13.656	13.5063	13.1367	13.1319	9.32473	10.5105	12.2277	3.96749	4.21905	4.44026	4.47052	5.33943	4.73091	3.52604	2.94271	3.6239	3.88575	5.1027	8.2168
Zm00001d005173	1.5365	1.15926	1.2982	2.00581	1.30936	1.19075	1.23066	1.13779	1.35227	1.87131	1.38581	1.35543	1.54411	1.23694	1.30987	1.11897	1.33023	1.03882	0.701947	0.984532	0.727617
Zm00001d005174	4.05791	3.29637	4.04521	2.9687	4.42256	4.6538	1.25122	2.1581	1.92458	1.13676	1.14321	1.61662	1.65975	1.88784	1.97928	0.995977	0.46797	1.99459	5.38305	6.9317	3.81134
Zm00001d005177	16.1471	17.5011	20.5234	18.0121	16.6659	16.2261	12.3815	18.0159	19.787	18.7188	22.4944	19.2701	12.6489	13.9539	11.7237	11.2221	11.0992	15.0567	18.8994	16.7399	14.8883
Zm00001d005178	3.01681	3.14648	3.67279	2.37906	4.23228	3.79965	2.74028	2.63857	1.89687	3.11419	5.05758	4.90117	3.76845	3.67235	2.89864	3.60271	2.25381	2.69969	2.4249	2.05286	2.49023
Zm00001d005179	21.7977	20.8991	20.7882	17.1322	18.4423	19.5714	15.5254	16.1835	15.7356	16.2017	18.4436	19.7516	20.9552	21.8152	15.1956	12.6743	10.885	11.6173	6.78754	6.27518	10.9548
Zm00001d005182	8.12961	8.68254	10.6089	7.83659	8.09055	8.23647	7.66734	9.83136	8.7728	7.51002	7.39043	6.38036	5.25708	5.07455	5.11959	5.20477	3.56781	4.29809	6.40485	6.82036	6.259
Zm00001d005185	8.52785	9.01825	8.89333	6.05045	6.98589	7.25531	5.86425	7.01451	6.3335	10.8789	12.4613	11.5902	9.8155	9.79613	8.23006	7.00169	6.7096	4.1166	2.89314	3.12299	4.46642
Zm00001d005188	24.6531	24.9808	26.5035	27.0757	30.0897	26.2118	29.0333	24.362	28.0889	58.0954	57.7756	50.8291	42.0689	43.9041	42.6866	53.2363	50.1111	32.1795	14.9609	13.301	21.6828
Zm00001d005190	8.45917	10.0569	18.612	5.9433	6.0705	7.23872	6.22011	5.64475	5.00841	2.95279	4.15875	4.73469	4.15413	5.5618	3.21029	3.05424	1.59195	2.53393	3.32087	1.49569	5.70753
Zm00001d005193	115.036	116.833	115.425	100.772	100.554	97.8658	133.071	121.664	99.6781	97.6175	91.6196	86.6255	75.1354	68.5707	65.4328	60.0676	48.6979	59.1825	77.5942	61.9838	95.9847
Zm00001d005195	2.6369	2.91978	2.80713	2.26442	2.24569	3.32407	3.4491	3.18571	2.40406	2.81587	1.60289	1.8163	1.70065	1.36396	1.35357	1.00849	0.686013	1.27694	1.44222	0.841386	1.8169
Zm00001d005196	18.0092	18.7963	23.2709	7.53185	6.57422	11.9446	3.27778	5.03743	6.33776	2.16688	2.72145	3.50943	3.80099	2.65046	2.38183	2.61222	1.4246	3.96843	7.00056	6.81622	4.67097
Zm00001d005199	1.01942	1.70637	2.13284	1.37893	1.02553	1.89836	1.71046	1.04534	1.50459	0.941287	0.823994	1.39503	1.56653	1.14533	0.871474	0.378791	0.373531	0.402317	0.377171	0.660224	0.555083
Zm00001d005200	33.0761	31.1196	32.9448	23.6897	29.578	31.387	30.4351	33.447	24.7204	40.5924	53.0627	52.547	43.2333	39.5029	26.6119	17.6223	17.5139	22.2468	14.7356	14.8415	22.1659
Zm00001d005203	23.1679	24.9526	29.9535	25.6238	24.8751	23.3702	24.8111	28.9092	27.8965	18.4062	16.8528	17.7247	17.1516	15.6841	16.1887	21.3044	20.7608	17.833	13.6326	11.8543	16.055
Zm00001d005205	6.27453	3.48644	7.79452	7.9434	6.24889	6.29227	2.19925	2.5676	7.66269	3.23677	6.69149	7.06396	7.8952	7.34855	5.12027	4.06043	2.24226	2.94776	1.72513	1.31796	3.93689
Zm00001d005208	58.469	49.7942	60.2112	32.106	27.2681	53.4248	9.35592	12.5038	28.5921	18.6826	14.1791	10.5552	5.46951	5.92589	6.85771	8.30002	10.3759	62.9004	97.9899	80.9282	44.3481
Zm00001d005228	12.1885	11.5556	12.9181	9.45443	10.1925	11.2814	10.0184	11.3145	9.79668	13.9486	18.66	16.6692	12.7518	12.0029	7.30404	4.98527	3.35436	5.67997	4.10551	2.91337	6.63701
Zm00001d005229	1.70268	1.589	1.87956	1.4061	0.786546	0.611637	0.939201	1.0048	1.09397	0.765382	0.734902	1.08635	0.764126	1.26087	0.95767	0.81997	0.86451	0.734482	0.574472	0.38541	0.659338
Zm00001d005231	68.9123	66.683	78.6319	56.9564	63.2023	64.7297	63.8545	69.2136	58.1788	122.905	136.43	100.641	61.0867	64.5851	67.8466	89.966	80.596	55.2125	51.1536	52.7443	52.7868
Zm00001d005238	8.01886	8.3212	9.49868	7.32199	7.48059	7.74306	8.0451	8.64162	8.04409	14.2797	14.502	12.4425	9.33674	9.24737	7.21362	7.68888	7.5949	6.03791	4.33406	4.08212	6.13061
Zm00001d005240	2.27247	1.95792	2.31481	2.05494	2.36218	2.13089	1.87293	1.74324	1.21657	1.74935	1.85211	1.63307	1.34839	1.47869	1.47068	1.5434	1.12305	1.09196	1.03446	0.822624	1.33279
Zm00001d005241	4.45966	4.53467	4.8014	5.91114	5.04063	5.85045	4.14949	4.16961	5.46329	2.71183	2.34476	2.49855	2.52559	2.90067	1.93453	1.17165	0.656732	0.830394	0.72475	0.733784	2.5042
Zm00001d005244	3.60685	2.5418	2.20183	3.30014	3.54363	3.85683	3.91888	2.89917	2.64553	1.53761	1.70605	1.91612	0.901926	0.982748	0.77511	0.580626	0.795843	1.09177	0.925739	0.51446	2.05097
Zm00001d005246	1.04259	1.02331	1.63158	0.890321	0.915422	1.28476	1.84754	1.88229	1.17802	2.41854	2.2503	1.86179	1.65881	2.10479	2.97023	4.4189	3.13199	1.54879	1.09786	0.832445	1.70288
Zm00001d005248	7.54002	7.62759	8.04688	5.38617	6.26766	6.61641	6.99958	7.38484	5.3584	8.86213	8.84276	7.71741	8.12052	8.68321	7.25709	6.4179	5.54136	3.56972	3.05191	2.96008	4.53019
Zm00001d005250	5.00547	3.72917	5.19613	4.83484	7.0925	7.36093	2.07798	3.82415	3.88979	0.379844	0.357221	0.428569	0.505416	0.534259	0.542108	0.492632	0.237598	5.51421	10.3604	17.5654	13.0274
Zm00001d005251	0.153296	0.070779	0.069361	0.041788	0	0.074836	0	0	0	0.19747	1.22334	1.09887	0	0.101507	0.179969	0.36404	0.595587	1.02396	0.916545	0.276298	0.158582
Zm00001d005252	1.0546	0.725263	0.901693	0.826135	1.17509	1.28825	0.481753	0.631676	0.663243	0.03242	0.023972	0.075809	0.078095	0.073775	0.088543	0.094134	0.076279	0.252768	0.367844	0.817816	0.832665
Zm00001d005253	10.8088	4.50805	7.02564	5.23385	5.73739	5.68509	5.27495	4.98048	3.79195	4.74223	9.71972	13.8531	8.04529	9.12582	10.1487	13.8292	21.0191	5.68283	4.4809	5.66769	5.96807
Zm00001d005256	39.8612	37.9286	40.0214	44.6933	40.0381	38.7869	36.5591	38.3012	45.2121	47.711	35.7493	28.97	31.6695	30.128	21.9281	17.9879	16.9911	19.8165	17.1838	16.4197	25.6048
Zm00001d005257	2.55809	2.57577	3.43437	1.59562	2.1696	2.49087	2.18196	2.03947	1.11697	1.85191	2.32534	2.95606	2.84909	3.48546	3.53103	2.8751	2.60779	2.23662	2.54582	2.09691	1.74624
Zm00001d005264	12.706	12.1471	13.3259	11.0098	11.283	12.3495	9.34696	9.35468	10.2928	13.7845	13.6398	12.7836	12.9246	12.8283	11.6013	13.3971	11.8582	8.37836	4.58889	3.80342	6.69885
Zm00001d005269	1.48794	1.54133	1.68804	1.07432	1.23386	1.37413	0.864362	1.05498	0.836231	1.01696	1.1889	0.908413	0.545195	0.595767	0.479474	0.479594	0.33988	0.382192	0.304818	0.138557	0.405665
Zm00001d005270	13.7803	13.0813	13.8128	12.1084	15.152	16.1998	11.9199	13.5924	13.8583	4.26093	4.69179	5.9645	5.70838	5.35336	5.69719	5.41776	4.19182	3.46577	4.36123	5.2372	10.5747
Zm00001d005271	2.05742	1.91617	2.24012	1.89645	2.26492	1.81002	1.91552	2.06322	1.54678	2.68787	2.85504	2.56263	2.05784	2.26356	2.49068	2.43991	1.94668	1.72138	1.48232	1.60422	1.63219
Zm00001d005275	1.25126	1.20503	1.71821	0.954158	1.20372	1.42287	1.23361	1.24426	0.936347	1.39371	1.96993	1.51558	1.10698	1.27598	1.25777	1.38549	0.807634	0.776411	0.623521	0.745404	0.647006
Zm00001d005276	43.3085	40.8642	43.9368	35.4897	37.4704	42.0673	31.3985	34.5691	33.1016	30.984	37.7309	39.9383	41.9074	43.6897	42.8178	44.4969	39.0608	26.5304	16.1575	15.965	22.5874
Zm00001d005279	3.06278	2.48785	2.95965	1.76028	2.29521	2.35739	2.80742	3.24119	2.30604	1.15516	1.43292	1.1532	1.24986	0.904496	0.630259	0.654055	0.600783	0.417725	0.23204	0.324992	1.34455
Zm00001d005281	9.42905	8.07649	8.92526	9.15237	8.34848	9.26407	6.93607	7.94433	8.82261	7.63279	6.9396	9.17581	12.428	13.0109	8.25379	8.28591	7.50107	6.22235	4.07709	3.64841	5.17698
Zm00001d005295	13.3763	13.0251	14.0685	10.3761	11.337	12.6129	11.4183	11.6707	9.99245	7.97896	9.77889	7.43286	6.19932	5.91343	4.13931	3.84399	3.24261	3.84887	3.63697	3.3418	8.40393
Zm00001d005297	2.70066	2.61866	2.9471	3.13597	2.41218	2.50025	1.42456	1.21686	2.56044	0.204433	0.459246	0.554767	0.514918	0.586803	0.463616	0.567264	0.766181	0.446564	0.3949	0.539232	0.987253
Zm00001d005300	3.98691	4.29387	5.32802	2.10942	2.97568	3.74515	2.6849	3.3871	2.28754	2.21894	3.04161	2.42893	2.40388	2.52351	1.50429	1.15561	2.14876	2.49836	1.37424	1.11135	1.09812
Zm00001d005302	10.0748	10.187	12.5683	8.85733	8.84712	8.83703	6.8166	6.76199	5.93592	7.21605	7.01016	6.21475	5.42297	5.72656	5.80526	7.11737	5.91616	6.78043	7.42656	7.12136	6.66265
Zm00001d005303	10.0495	9.47889	10.7245	7.5379	8.41427	10.0057	10.7122	11.3161	8.50089	17.6664	19.2695	21.1756	22.8161	21.5754	16.7041	17.2241	19.8574	12.703	5.49843	5.19945	7.61991
Zm00001d005306	14.0202	14.9384	17.2407	11.2282	13.6332	14.8589	15.4545	16.4894	11.9814	122.673	118.896	96.5824	63.4185	70.2511	132.233	230.357	224.693	92.0289	18.6468	11.1268	13.0561
Zm00001d005308	1.46236	1.37387	1.77957	1.21295	1.37309	1.46881	0.810449	1.0325	0.660095	2.07691	2.88419	2.56769	3.22325	3.29706	5.43581	10.1055	8.19083	3.61825	1.68891	0.704457	0.742545
Zm00001d005309	0	0.248544	0.394756	0.054934	0.127905	0	0	0	0	2.92902	2.96022	1.98531	0.426852	0.248297	0.244849	0.203624	0.18256	3.90816	4.49989	1.31381	1.04881
Zm00001d005312	2.90953	2.75074	2.99321	2.28077	3.51429	3.06917	1.53311	2.79561	2.35188	6.40229	10.6728	9.09006	4.91562	4.69901	3.79916	4.39223	2.40896	3.36136	2.22067	3.29709	2.98291
Zm00001d005313	1.04924	1.24233	1.59329	0.754488	0.876405	1.06628	0.729268	0.804625	0.918158	1.46899	1.44588	2.7645	3.78109	4.36178	4.25423	5.4436	3.29054	1.78759	0.319021	0.451017	0.608867
Zm00001d005315	623.211	640.858	598.554	461.802	418.413	481.921	268.795	296.626	372.698	548.874	555.073	459.219	371.991	381.57	348.055	380.228	358.9	401.526	435.907	411.469	373.148
Zm00001d005317	14.5778	13.1035	15.6468	18.7648	18.7162	17.8165	31.5557	24.0545	20.9436	17.7147	14.8326	9.40279	7.00003	5.95884	4.13791	2.99361	4.3282	9.73764	12.7846	11.7021	23.6213
Zm00001d005323	3.78081	3.78086	4.33647	2.76561	3.05083	3.6552	3.89827	2.82268	2.26281	1.85777	2.02289	2.42344	1.43231	1.41278	1.32004	1.26514	1.07472	1.19851	1.2432	1.56125	3.38941
Zm00001d005324	17.8857	18.6524	20.3878	17.4109	16.1661	21.5799	29.7665	29.5282	20.3447	28.9892	28.7244	18.7015	10.9302	13.0379	8.71815	4.2908	2.3305	5.64121	10.3287	8.38954	13.7346
Zm00001d005325	3.33127	3.90113	3.612	2.09115	3.17182	3.64709	4.48333	3.74085	1.31951	4.84229	4.21476	3.08845	1.12988	1.8141	0.872145	0.248926	0.127934	0.53098	1.00671	0.648048	1.51436
Zm00001d005328	24.1028	23.6986	24.1476	22.2864	19.7122	21.6841	20.598	19.7056	20.6796	29.9066	23.0348	15.756	12.8357	12.6743	8.99064	6.41351	4.67409	9.42484	14.2121	12.0666	13.9954
Zm00001d005329	40.4658	40.1143	41.6491	32.9702	36.5765	39.5259	45.6967	43.8246	34.5406	77.1365	81.0219	99.3156	110.247	111.833	110.402	112.742	120.184	86.781	78.7594	66.3824	50.9168
Zm00001d005334	40.4344	41.0577	44.1827	29.7338	37.2291	38.4432	39.5979	40.3622	28.517	53.0453	73.8384	75.7149	61.1929	54.9791	40.6633	34.5567	35.8304	30.9248	18.3527	20.5348	31.6662
Zm00001d005338	24.5745	23.9005	27.3757	21.6338	20.1447	24.2171	21.5281	20.957	20.6833	32.1915	27.8141	23.4719	22.6502	23.4798	21.8076	21.3103	23.7925	21.3968	16.5899	14.4737	17.6771
Zm00001d005339	1.52509	1.43807	1.79562	1.31181	1.72562	1.62947	1.16294	0.809023	0.926534	0.672446	0.856773	1.21674	1.06936	1.26867	1.37095	1.27123	0.860185	0.730868	0.89702	1.15818	1.24255
Zm00001d005343	59.6726	55.9997	60.7108	44.9507	46.2117	56.8274	60.2353	55.7964	51.8221	104.192	98.4294	92.7629	108.453	102.964	71.0349	80.7932	79.459	54.0826	18.0213	15.7982	40.2389
Zm00001d005344	125.21	122.208	125.775	100.611	101.743	110.932	121.347	119.108	106.286	52.9748	56.1533	67.3015	91.9277	82.7593	58.8925	56.6196	58.8396	72.0428	60.6978	57.3232	90.1106
Zm00001d005346	48.7264	48.9764	53.3467	70.0784	70.0036	60.4744	52.1401	56.3783	70.3887	20.0429	18.6925	15.9051	12.9534	13.5777	16.0628	17.0035	19.6869	35.5656	66.313	81.143	70.7346
Zm00001d005347	49.2216	47.0938	51.4117	46.7375	50.9912	52.2798	62.0706	64.4877	53.8879	57.2335	58.0251	56.3391	56.0593	55.3048	46.1571	42.6162	42.2478	54.6591	64.8282	64.4593	62.7732
Zm00001d005348	5.31641	5.29577	6.22719	3.86708	4.46737	5.17915	5.43999	5.57216	3.8497	3.73863	3.76193	3.99988	4.64177	5.33137	4.43492	3.10342	2.68184	2.36824	2.44417	2.35731	3.26817
Zm00001d005350	3.49499	3.51413	3.57303	3.21006	3.33018	3.4415	2.09193	2.17432	2.50764	4.65021	4.37762	4.43388	5.34598	5.73066	4.33702	3.85682	3.12754	2.41199	1.17449	0.926979	1.37538
Zm00001d005351	26.5625	28.1174	33.9979	23.3779	25.668	25.9362	27.778	30.2153	25.5083	51.7613	60.6533	64.4161	69.0995	66.0212	60.5851	81.9973	100.542	45.9447	14.9168	12.4827	19.5921
Zm00001d005355	0.608834	0.71319	1.12556	0.215743	0.174797	0.33121	0.722395	0.71985	0.201315	0.248979	0.14305	0.232747	0.359041	0.213271	0.364596	0.387578	0	0.036212	0.099589	0	0.059684
Zm00001d005356	2.42353	2.28542	2.80675	0.836052	1.17711	1.81254	1.69629	1.75103	0.570713	0.53811	0.603397	0.622298	0.640145	0.795537	0.737068	0.547985	0.31961	0.437823	0.414405	0.201411	0.439995
Zm00001d005358	22.2473	20.6793	22.2389	17.7889	18.1855	20.6367	18.6039	18.8704	16.9325	3.00718	2.56042	3.15741	4.24566	3.74349	2.45857	2.12736	1.57652	1.79933	1.60319	1.28583	8.93692
Zm00001d005359	58.4257	59.5371	61.033	57.0103	60.0839	57.7056	68.6687	65.1174	62.5087	173.974	154.376	130.441	122.57	123.057	105.658	81.6062	75.861	119.609	165.28	155.114	105.638
Zm00001d005361	9.50532	9.66999	10.8055	9.48463	9.23456	9.53816	9.01267	8.54464	9.20144	17.5707	14.2768	11.4154	9.06146	9.09155	7.21187	7.44616	6.34819	6.24668	6.43309	5.84253	7.46005
Zm00001d005368	4.90893	4.72046	5.24703	4.84631	5.28493	5.43725	4.98443	5.2269	4.66876	4.68525	4.89622	3.90346	3.16455	3.64811	4.15987	5.58147	4.87621	3.3093	2.40041	2.03966	3.40635
Zm00001d005370	2.30236	1.89432	2.24888	1.42575	1.48942	1.96407	1.46056	1.3262	1.02493	2.87396	3.2924	2.00858	1.41212	1.31428	1.14841	1.02191	0.916413	0.586608	0.361542	0.338229	0.717537
Zm00001d005372	9.1479	8.9423	10.845	7.85492	7.95916	8.98953	7.98068	8.10437	7.61828	16.8552	14.2838	9.46709	8.37485	9.00806	9.49796	12.7725	11.0019	6.36869	3.63302	2.95682	5.38673
Zm00001d005373	3.13824	2.39274	2.55366	1.89431	2.40304	2.87262	1.76842	1.98288	2.38342	2.13334	2.62392	1.91249	3.23871	2.2845	1.7576	2.1922	1.95256	1.46592	1.09224	0.923661	1.59717
Zm00001d005375	4.40595	4.80032	4.69628	2.52281	2.33484	2.67524	1.10359	1.21138	1.63993	4.44901	4.06144	3.6485	3.07129	2.64047	2.79738	1.18005	0.287374	0.560172	1.35052	1.02597	0.83965
Zm00001d005377	0.594042	0.841831	2.14025	0.451509	0.347628	0.475839	0.170005	0.306214	0.305146	1.11573	1.57403	1.49382	1.14636	1.31266	1.17554	3.48522	1.05493	0.722509	0.59385	0.284449	0.188623
Zm00001d005381	9.58059	10.1679	11.9514	5.51753	4.92299	5.83899	2.79324	3.35977	3.69542	9.29604	9.07863	9.08338	11.5867	10.8042	7.40376	4.75385	2.83426	1.58443	1.77852	1.311	1.92441
Zm00001d005391	50.6897	50.7726	53.2912	33.1411	29.9636	37.4795	27.3473	26.6097	28.5893	42.6295	41.9587	58.1204	80.8628	79.3233	54.0261	36.066	27.4132	25.3917	24.372	20.2984	20.3848
Zm00001d005392	4.53908	5.78606	9.76988	4.65794	5.8703	6.73649	2.46392	12.9189	3.04177	12.6936	15.3299	15.5575	16.6415	17.009	16.1438	20.0396	18.2265	9.95044	5.5193	2.50665	9.82593
Zm00001d005393	1.20083	1.48992	2.35556	0.857965	2.28974	2.15965	1.08169	1.20544	0.835199	0.855839	1.05181	0.831775	0.555613	0.678979	0.584805	0.631335	0.52053	0.737224	0.777937	0.963802	0.69785
Zm00001d005394	9.51745	7.99935	10.4357	11.9889	17.6478	17.034	8.32743	13.3028	14.0554	0.220031	0.229548	0.309607	0.141301	0.078544	0	0.074616	0	3.80234	8.70112	18.083	16.8259
Zm00001d005395	9.75425	9.81045	11.0436	9.95772	10.0468	9.69417	9.60944	9.8405	9.31684	10.5255	9.20076	7.60904	7.34214	7.76237	6.83497	7.10225	6.9123	6.99591	6.17652	5.49846	7.42101
Zm00001d005396	23.0769	22.6148	24.0269	17.9014	20.2288	22.6474	18.3796	20.6209	19.277	15.876	17.6864	20.1043	24.1351	22.2428	17.5452	17.431	12.4378	13.2883	12.9215	11.0193	14.2509
Zm00001d005402	2.11038	1.86242	2.4123	1.88227	1.99794	2.08342	2.26727	2.42305	2.03345	3.00165	2.69033	2.5955	2.40777	2.47995	1.90492	2.0649	1.77042	1.70636	1.38732	1.19051	1.76612
Zm00001d005403	0.945297	1.00215	1.32991	0.724546	0.790783	1.00615	0.920584	1.15122	0.79331	0.443376	0.502946	0.851371	1.26298	0.984622	0.849838	0.73705	0.386414	0.457628	0.402305	0.332617	0.452553
Zm00001d005406	2.25465	1.93992	2.37044	1.78821	3.15637	2.46884	2.11972	1.8488	1.36164	3.1633	3.22838	2.81835	3.01645	3.35244	3.29562	3.18202	2.69635	1.6739	1.77646	1.27466	2.12127
Zm00001d005421	113.716	34.3185	45.3416	92.815	96.4225	106.427	115.887	27.8419	93.5945	10.7481	12.8137	51.7264	94.5797	52.9126	57.5688	143.445	141.734	145.51	22.3597	92.2285	106.255
Zm00001d005423	3.50096	3.52373	3.53969	3.60017	4.45823	5.25016	2.7897	4.01199	3.24761	15.6338	22.789	18.5512	13.0177	14.0388	13.6577	18.9386	9.07948	7.29644	4.20556	2.50164	2.07035
Zm00001d005424	4.89851	4.27951	5.47136	4.27901	6.00991	6.53258	5.37052	4.70398	5.18842	7.34996	5.73241	6.44186	4.64465	4.89852	4.12622	4.16014	3.14227	3.4937	3.52562	3.13378	4.59502
Zm00001d005429	1.97098	1.92583	2.31411	1.13698	1.29782	1.72468	1.2112	1.43631	1.19624	1.7745	1.84399	1.2565	1.42793	1.0657	1.54019	0.91919	1.34748	0.733132	0.366014	0.300688	0.651731
Zm00001d005431	8.51924	9.42098	10.33	7.77051	8.75811	8.68357	8.10502	7.80504	8.12548	4.58129	3.07893	4.18405	5.51043	5.19994	3.92782	2.80797	2.48007	3.07135	2.24601	1.42757	3.69423
Zm00001d005439	0.375258	0.3959	0.524834	0.318684	0.668856	0.628028	0.312879	0.993986	0.593985	1.76468	3.11396	4.71027	3.96901	4.44024	4.74199	3.60884	1.47852	1.42307	5.09065	6.98371	3.69999
Zm00001d005441	1.64709	1.45587	3.39914	1.58959	1.79521	1.55575	1.12116	1.55823	2.06894	1.71414	1.28148	1.23042	1.37323	1.53479	1.11647	1.3543	1.43375	0.535246	0.468466	0.319999	0.570799
Zm00001d005442	17.8907	18.3332	20.0374	16.4946	15.85	16.2955	13.4453	14.2828	15.954	7.32862	6.58734	6.03756	6.73526	6.33824	6.24617	8.03484	7.09934	6.86629	7.84829	7.63862	10.8914
Zm00001d005445	3.11636	3.36746	4.06503	1.58992	2.27357	2.74759	2.36138	2.42925	1.66904	3.74694	4.80323	4.56517	3.5166	4.03781	4.45219	4.86292	4.70369	3.23915	2.39162	2.49184	1.84759
Zm00001d005446	1406.87	1443.62	1033.93	1976.68	1960.02	1606.98	1376.38	1399.12	1894.06	465.017	279.949	299.853	272.05	314.832	353.071	157.767	262.578	976.892	2259.91	2448.34	1956.02
Zm00001d005450	9.48157	9.80011	11.3525	9.97379	8.86981	9.39134	11.0049	10.811	10.424	3.86449	3.97561	5.80712	8.8971	8.77774	9.00857	9.29142	9.56055	7.01966	5.21587	5.37494	8.85354
Zm00001d005451	1.72506	1.64405	2.19734	1.99281	3.39268	2.61988	2.08502	3.03269	2.26533	0.723141	0.761504	0.729057	1.03702	1.10327	1.04578	1.01667	0.801593	2.22587	2.60999	3.97182	3.03748
Zm00001d005453	4.89639	4.53526	5.40741	4.53083	4.29974	4.7862	4.66108	4.24505	4.17128	2.17989	2.06449	1.79944	2.20024	2.26863	1.8424	1.70564	1.61283	1.57151	1.25072	1.12269	2.98299
Zm00001d005454	0.356686	0.996217	1.89418	0.234961	0.244261	0.299818	0.032607	0.015661	0.161902	0	0.030828	0.029247	0	0	0	0	0	0.047319	0.139356	2.43492	2.41639
Zm00001d005456	3.68316	3.65188	4.9143	6.39054	7.57103	5.24628	7.73675	9.93342	7.18199	12.1111	8.90725	9.71378	7.51799	5.10316	3.83607	2.00364	3.26319	3.26136	2.42497	1.72622	3.80416
Zm00001d005457	674.602	729.748	587.81	695.412	734.214	626.951	683.584	612.321	640.012	389.769	345.047	477.217	570.289	558.038	475.544	326.752	356.361	475.672	578.014	552.465	644.778
Zm00001d005459	21.9895	22.7482	24.6163	34.8663	23.9333	23.3648	18.8026	23.5279	36.9115	39.4219	45.814	38.8318	20.9713	25.2727	37.1259	50.1008	68.7296	31.0794	20.3201	24.0926	22.026
Zm00001d005460	3.70617	3.69773	3.43248	3.30873	3.60461	3.39924	2.54921	3.15686	2.86458	13.0131	17.2246	19.9169	26.9988	29.4705	47.8821	80.1044	53.8286	30.5049	11.7564	10.0594	6.53202
Zm00001d005461	12.4724	12.5601	15.0203	10.5151	10.6886	12.1931	9.82394	10.6318	8.39626	10.0851	13.9311	14.2152	13.4878	15.0421	16.2927	18.1078	17.0815	7.94252	5.10451	5.00984	6.69637
Zm00001d005462	2.86999	3.2009	4.00175	2.79885	3.04561	3.22427	2.76796	2.47921	2.54047	4.8662	4.66734	4.27869	4.8256	5.16272	4.49467	5.48759	7.75676	4.34373	2.66903	2.20434	2.16094
Zm00001d005466	6.94831	6.49149	6.36425	8.08699	8.27422	7.60605	5.29812	5.73497	7.03853	6.13965	5.1997	6.58968	10.1573	12.4183	12.2797	13.6904	15.2451	8.02689	2.31631	2.67045	4.39722
Zm00001d005468	7.23596	5.77241	5.6696	6.47041	6.60724	7.5022	5.99746	6.46128	6.99067	1.10564	1.00057	1.25375	1.94716	2.03341	1.40047	0.795972	0.696876	0.867705	0.787475	1.23597	4.01119
Zm00001d005470	35.8558	37.2543	41.5732	29.7566	31.21	30.4685	15.1745	16.0815	16.7945	9.12309	13.2328	12.5578	10.0923	10.9839	12.4928	15.9261	9.66947	22.1452	30.3538	26.7656	20.5909
Zm00001d005473	2.28821	1.53531	1.90732	1.02887	1.2953	1.47528	1.16947	1.2853	0.914589	1.19991	1.48694	1.20499	1.56687	1.02042	1.13041	1.87427	2.04015	1.03272	1.05833	0.903421	0.897225
Zm00001d005478	3.44859	2.63575	4.13326	2.82421	3.69525	3.59463	1.29829	2.38681	2.29852	1.13398	0.950685	0.762045	1.0817	1.28663	1.07509	0.984262	1.22111	1.63751	2.08451	3.14416	2.56328
Zm00001d005480	2.1843	2.22033	2.88403	1.58905	2.14044	2.25512	1.857	2.2305	1.19515	1.55464	1.57833	2.36629	3.16426	3.34219	3.81151	4.29335	2.80909	1.90173	1.57752	1.27241	1.10047
Zm00001d005482	52.8856	51.5374	54.0735	65.3182	66.54	60.489	64.9103	67.614	73.9538	49.4392	37.9344	32.5935	34.8065	35.9862	30.9648	26.3747	29.9558	36.423	50.1523	56.6257	67.6978
Zm00001d005484	2.58761	2.61294	2.72534	2.23667	2.72886	2.77085	3.34785	3.3391	3.1694	6.43195	4.88509	4.37161	4.30423	4.16608	3.27066	2.38967	2.92336	1.87699	1.34516	1.14344	2.12245
Zm00001d005485	21.3283	19.5383	20.5066	18.5849	19.2993	20.0293	15.7288	17.7671	17.967	16.8866	20.6745	24.1429	25.2071	23.5749	16.2866	13.5029	11.8328	11.5512	8.19628	9.25671	13.0759
Zm00001d005489	3.24056	3.19606	3.576	2.53304	2.89633	3.27408	3.03621	2.58443	2.52585	3.02869	3.26179	2.58803	1.75248	1.61446	1.22879	1.24546	1.16977	1.39454	1.40071	1.34157	2.09997
Zm00001d005495	45.3422	42.7785	42.8589	42.4962	39.6461	40.2303	37.6419	34.1805	37.5918	20.8528	22.2952	28.8185	37.8099	37.1755	29.734	33.6499	30.7087	23.081	14.3538	13.2719	26.3971
Zm00001d005497	3.85403	0.999587	4.15974	0.523257	2.79542	3.19145	2.36159	0.672891	3.35173	1.94759	1.99036	1.59656	1.28886	1.44593	1.23291	1.33945	1.10774	1.75921	2.05714	1.48932	2.00227
Zm00001d005498	6.14514	6.7151	6.90845	4.76425	4.86163	4.19899	5.35241	5.24418	4.20442	8.77297	11.2003	7.17692	4.20903	5.74215	5.00131	5.90906	5.82897	6.20411	7.40792	5.97553	4.70932
Zm00001d005501	3.08242	2.98677	3.68287	2.64676	2.41209	2.55489	1.64945	2.00222	2.22898	1.15129	1.29453	1.36364	1.17454	1.27321	1.10351	1.15215	1.30436	1.12444	1.02289	0.971374	1.35712
Zm00001d005502	11.8682	13.1929	14.6341	11.5302	13.2627	13.6698	15.3537	16.7428	12.8669	20.1811	20.3835	16.7222	13.1306	13.5852	11.7083	16.8803	22.7998	12.9003	6.6514	5.44549	8.45211
Zm00001d005503	9.26648	10.1484	11.2782	6.55538	7.13258	7.1674	5.58701	5.55101	5.74066	1.09755	0.710443	1.0471	1.6599	1.18403	0.825948	0.969598	0.89882	1.7619	1.98593	2.27448	4.40232
Zm00001d005504	3.96396	3.88343	4.83563	2.72141	3.33744	3.6103	3.39436	3.87915	2.72358	3.83556	5.8344	5.07418	2.45316	2.01841	3.05349	4.8195	1.68175	2.65198	2.05062	1.67281	2.38486
Zm00001d005506	0.864219	1.19483	1.31188	0.896051	0.951383	1.00978	1.23931	1.46283	0.870252	6.84177	10.2672	8.2421	3.50665	3.54963	2.3211	2.43282	1.57502	1.18807	0.460284	0.327875	0.365778
Zm00001d005507	1.04178	0.969379	2.43014	2.30674	1.62006	0.935149	1.76184	1.57272	1.82294	0.867563	2.47315	2.69182	3.13321	2.74504	3.10809	2.76882	2.45197	0.82427	0.45716	0.945671	1.14711
Zm00001d005512	1.31831	2.04363	3.62178	3.49932	1.37178	2.18784	1.85822	0.782881	2.05898	0.782394	1.18981	0.152367	0.061708	0.132094	0.062732	0.287203	0	0	0.545345	0.138933	2.24734
Zm00001d005513	2.8165	1.94295	2.23321	2.25745	2.10212	2.82785	1.59329	1.67471	1.98433	1.01284	1.22078	10.4011	21.6283	22.698	25.3104	33.5203	30.8179	22.7182	2.04948	2.44423	1.79016
Zm00001d005516	1.19241	1.13834	1.33576	0.792346	0.878838	1.08297	1.0952	1.22361	0.856095	0.986643	1.07242	1.16198	1.0984	1.22272	0.930731	1.21682	0.924028	0.78365	1.08906	0.545972	0.651028
Zm00001d005520	10.0625	10.2081	10.4644	12.2342	11.3235	9.63516	7.45734	8.92584	10.4126	5.80793	4.94468	6.31245	8.53761	9.77945	9.08067	8.30272	6.67493	5.81857	5.27895	5.67072	6.26915
Zm00001d005532	4.05727	4.01941	4.54248	2.59219	3.64553	3.99661	3.00471	3.6532	2.85838	2.12918	2.14634	1.40782	0.813555	0.705948	0.633741	0.776809	0.378299	1.81593	2.9267	2.76253	2.5871
Zm00001d005536	1.37635	1.2161	4.22933	1.28772	0.963848	0.753525	0.640397	0.288016	1.61351	0.409196	0.290137	0	0	0.100818	0	0.144628	0	0	0	0	0
Zm00001d005538	1.56752	1.5709	1.66795	1.53661	1.80547	1.5611	2.36133	2.46482	1.60906	8.17029	7.4783	5.469	3.27153	3.40255	2.4262	1.81297	2.04168	1.17431	0.775729	0.619078	1.24721
Zm00001d005539	3.61362	3.74227	4.38833	2.84847	3.71616	3.75926	3.76396	3.75041	2.65656	8.58392	10.9144	8.80393	5.65226	5.8128	6.01383	8.46163	9.05912	5.26713	3.18659	2.47151	2.51905
Zm00001d005542	3.63727	3.21256	3.60452	2.58102	2.61918	3.20021	3.19802	3.98501	2.74278	1.27845	1.67821	1.96664	1.83365	2.10864	2.12428	2.45796	2.47284	1.30468	1.73635	2.29335	2.29949
Zm00001d005544	3.88628	4.04537	4.85493	4.95284	4.25806	4.45925	4.20914	3.87574	4.88207	1.16962	1.06698	0.528766	0.540336	0.487551	0.493411	0.475179	0.335584	0.783827	1.40075	1.64024	3.266
Zm00001d005546	23.599	17.6313	16.8036	8.91544	16.3649	17.1731	13.8397	24.0193	18.1809	5.51422	6.7032	5.05175	5.30917	5.97313	6.99524	8.80651	6.99645	3.36257	2.48672	1.57522	7.58036
Zm00001d005547	3.08184	2.9531	3.17863	2.55137	2.81768	3.13962	2.74728	2.91424	2.41569	2.30899	2.29278	2.68722	3.2242	3.17486	2.4844	1.92847	1.53861	1.21929	0.883287	0.967971	1.74093
Zm00001d005550	4.54613	4.35064	4.04564	3.72623	3.44628	3.27547	3.79685	3.6773	3.08745	1.5386	1.79055	1.59295	1.64138	1.14129	1.07596	1.24979	0.686596	0.383885	0.792903	0.79556	1.52448
Zm00001d005554	1.90829	1.94873	2.32242	1.60078	1.72459	1.94566	1.66116	2.01614	1.7582	3.90718	4.84242	4.9147	5.94969	5.83011	4.83375	5.9557	5.43114	3.17313	0.971803	0.728287	1.18632
Zm00001d005558	0.511043	6.58099	6.8645	6.41071	6.50385	7.1044	5.98472	5.9346	5.89597	5.34423	7.63879	5.7397	8.42768	1.42487	1.5211	0.0778816	4.792	3.87943	2.05549	1.63996	3.67257
Zm00001d005563	2.56698	2.00792	2.26044	1.91902	1.98309	2.02405	1.95219	2.3887	2.41607	0.479478	0.317271	0.522527	0.638141	0.773299	0.637758	0.413244	0.0889527	0.172095	0.336296	0.272006	1.22539
Zm00001d005573	2.7829	2.17474	2.26652	2.04559	2.05958	2.37987	2.37858	2.25158	2.59019	3.60832	2.19919	2.22508	2.62852	2.76267	2.15132	1.87215	1.2333	1.77179	1.19329	1.18471	1.86557
Zm00001d005578	4.59868	4.28058	4.51062	12.4174	13.4381	11.0942	19.8852	15.0096	11.8586	10.0092	7.69364	7.80775	12.4513	13.2559	10.3334	10.0994	13.8564	10.9688	5.42537	6.97771	12.8416
Zm00001d005579	3.73329	2.22878	2.15974	3.48485	3.17541	4.16888	3.45282	4.1084	2.48979	7.2096	6.11087	2.37875	1.96262	3.12915	2.07776	1.68565	2.24856	2.5736	2.95435	1.78177	1.75138
Zm00001d005583	9.86769	11.1536	16.0367	15.852	16.7411	13.1549	16.1339	19.6615	18.9537	5.59885	7.22624	9.41479	8.49398	7.11958	5.28388	3.52693	4.08958	4.00714	8.68008	12.3627	14.7679
Zm00001d005584	3.26083	3.2714	3.20648	2.73623	3.33446	3.3875	2.80383	2.4415	2.40619	1.87878	1.87314	2.11455	1.99954	1.89159	1.34465	1.28441	1.42922	1.53037	1.70666	1.65122	2.4238
Zm00001d005586	7.21088	6.82044	8.02967	6.35945	6.83567	7.58872	5.43645	6.65928	6.58064	6.45527	8.08221	7.15154	5.69067	5.73848	5.59701	6.80779	5.24884	4.18334	3.41573	3.16825	3.63585
Zm00001d005587	0.557351	0.570436	0.593484	0.349191	0.418821	0.428251	0.433223	0.537044	0.466556	0.726793	1.00039	0.729043	0.608405	0.445824	0.626174	0.830692	0.541507	0.306187	0.0759627	0.151751	0.313341
Zm00001d005590	3.89635	4.2117	5.00183	3.59843	4.29403	3.94024	2.79668	3.06356	3.20042	1.30552	1.04118	0.861659	1.07542	1.20726	0.753632	0.352747	0.425998	0.630567	0.565175	0.51179	1.52446
Zm00001d005591	0.556433	0.5917	0.825746	1.06503	1.08512	0.736591	1.99287	1.79803	1.13702	0.97103	1.46924	1.5352	0.761141	0.517243	0.650118	0.902424	0.426786	0.271952	0.495622	0.554036	1.10599
Zm00001d005594	8.61695	8.49512	9.85389	6.20466	7.4638	8.63769	8.14179	9.23386	5.55223	14.7869	28.3316	21.4629	3.27404	2.79745	3.36974	4.72475	2.51898	4.26577	5.4458	4.90468	5.01066
Zm00001d005609	42.2081	55.0408	63.9641	17.2897	20.0577	28.5204	14.0856	20.3064	19.4721	13.1947	15.4321	18.3456	22.2156	23.6344	21.2245	23.5823	21.954	19.3424	17.6485	17.7764	14.9921
Zm00001d005612	2.66273	2.62303	2.89712	1.51671	1.7717	1.8907	0.908283	1.08484	1.53262	1.40186	1.48599	2.27198	1.50497	1.91551	1.53778	1.96311	2.15359	3.62783	3.27958	2.08891	1.3384
Zm00001d005614	13.3392	13.8489	14.3973	13.1668	13.2305	12.5448	10.819	11.79	11.7276	9.32786	10.4037	11.8416	12.8157	12.5831	9.50366	8.0394	7.01121	7.74969	6.35535	6.83573	9.29135
Zm00001d005616	6.95894	7.27795	8.32738	6.40029	6.36644	6.75289	4.57712	4.83965	5.51153	6.1635	5.43995	4.97665	5.96689	5.78864	4.39939	4.54737	3.5478	3.6372	3.37828	3.3956	4.02698
Zm00001d005622	8.97889	10.1092	11.9222	10.165	11.0483	9.88751	11.9806	13.0619	9.87635	22.7706	27.83	21.4139	12.3118	11.7218	5.84964	3.66692	5.36267	8.13922	5.71931	4.14664	6.24721
Zm00001d005624	1.57057	1.10353	1.27225	0.881412	1.20286	1.86015	1.27089	1.62086	1.12142	1.05882	0.812958	0.643863	0.769138	0.837068	0.75992	0.613312	0.301326	1.41927	1.69832	1.76539	1.91877
Zm00001d005627	8.24069	8.11152	10.0256	6.98867	7.85209	8.78391	6.30399	8.09904	7.65484	5.03344	4.24001	4.4146	4.28306	4.06225	4.06978	2.99362	1.42414	3.48149	4.94966	5.87424	6.08521
Zm00001d005628	5.63309	6.06123	6.74351	5.05093	5.44256	5.56231	3.78302	4.7486	3.71156	4.81793	5.44585	7.19787	7.50697	6.67978	7.84545	11.7164	11.8732	4.38011	4.89921	3.81415	3.03605
Zm00001d005630	10.7871	10.7369	12.5356	9.46937	10.064	11.1405	6.3983	6.09846	7.51011	4.01427	3.24716	3.00879	4.55824	3.95328	3.25119	4.30771	1.69448	4.03735	3.20576	2.16845	4.77611
Zm00001d005631	13.3322	12.1467	14.2241	12.6969	13.8369	14.163	11.327	12.4486	12.0118	13.9292	14.6039	12.1921	11.8193	13.5417	13.1328	14.6104	10.3196	9.61253	9.11511	8.25883	9.90035
Zm00001d005632	3.52507	3.59702	2.80409	2.31936	2.59456	2.6981	2.54202	2.69087	2.53421	1.07976	1.20234	1.31954	1.43924	1.37954	0.830875	0.36246	0.32001	0.435593	0.27143	0.46397	1.58193
Zm00001d005636	13.7552	13.7203	14.7721	12.9791	14.3943	14.1282	13.9429	13.4307	12.785	16.9716	17.7414	18.1063	18.7404	18.8126	16.3601	18.1254	16.5529	11.2088	7.19761	4.19845	9.16091
Zm00001d005638	6.11353	4.41391	7.60179	1.1033	4.60513	5.67294	3.44959	1.13573	0.339185	0.971597	1.19729	3.47835	1.1375	4.41297	4.87695	5.52228	4.902	3.14363	2.14332	2.05761	2.86941
Zm00001d005641	17.3386	15.6221	17.4794	14.949	16.7915	14.7908	14.11	16.6949	13.5129	10.2762	11.0138	13.658	12.34	13.6925	9.56102	11.6471	9.70405	10.3909	9.86969	8.68371	13.5124
Zm00001d005642	37.5159	33.1907	34.4676	26.9136	34.1125	36.7106	32.6124	37.8354	27.4406	40.9691	57.1276	58.6441	51.9808	45.2329	26.818	15.8311	18.7178	16.7454	10.345	12.2314	21.5311
Zm00001d005645	68.9289	70.9984	72.7006	73.733	73.7281	69.257	86.6407	82.3827	59.5311	80.7569	47.6383	47.7366	46.0709	43.1415	33.9005	27.1775	26.8278	34.3493	49.8066	43.0634	62.6342
Zm00001d005647	26.8578	25.1158	28.6789	23.9099	21.9407	25.2096	17.2378	17.369	20.2349	25.8079	24.6385	20.1656	15.2911	14.3868	11.5477	12.9609	11.6951	15.5527	18.3006	14.5185	14.9714
Zm00001d005648	2.69311	2.32227	2.28709	3.18942	2.43236	1.77912	2.07888	1.96563	2.29091	1.68523	1.09374	0.720678	1.08185	1.17036	0.933663	0.468081	0.351052	0.380391	0.570354	0.645555	1.64088
Zm00001d005649	45.17	43.4679	49.5496	38.4121	48.3102	47.6938	41.7618	43.9065	38.2119	33.3175	37.3978	39.0285	40.9835	39.1037	29.7961	26.0917	22.0143	24.939	20.5084	21.485	35.4453
Zm00001d005650	1.47909	1.6652	2.11752	0.913067	1.53091	1.59393	1.41752	1.41169	0.71961	0.859246	0.752835	1.13375	0.682725	0.765526	1.34931	1.91267	1.76762	0.797081	0.604638	0.601886	0.695389
Zm00001d005653	3.69357	3.78646	4.33891	4.54997	3.62712	3.90221	2.79158	5.49741	4.3396	4.51549	7.91314	3.83342	3.75772	4.61745	5.12954	5.76607	5.53526	3.65625	3.13431	3.85518	2.09081
Zm00001d005654	7.77187	8.80916	7.58252	6.785	6.22401	5.051	1.81874	3.63234	5.66674	14.6611	5.21615	4.31867	5.47362	5.50315	6.56602	10.6504	6.83734	10.0876	9.64811	4.48214	3.46744
Zm00001d005657	42.9106	49.325	52.5561	30.822	32.6215	33.0127	52.5669	47.3324	36.4273	14.1018	16.8997	16.2434	14.194	19.5616	14.1977	4.49245	4.15363	14.4957	25.4937	21.0469	38.4795
Zm00001d005658	41.1028	40.6819	41.1344	26.9679	22.1681	30.0195	36.8798	29.2007	28.8986	16.3522	14.9433	19.1304	24.3276	26.198	21.4608	9.72678	6.96762	10.1568	14.137	10.9621	25.4769
Zm00001d005662	2.24147	1.95441	1.78426	2.13259	2.39511	2.23659	3.06272	3.2118	2.42633	4.6465	4.82039	4.58548	3.92218	3.90814	3.6806	5.19131	3.08669	2.07849	1.35512	1.40331	2.30917
Zm00001d005663	0.455837	0.431629	0.375116	0.257817	0.031146	0.221332	0.025894	0.028884	0.237369	0.11919	0.146883	0.055741	0.050088	0.170657	0.158052	0.076905	0.198484	0.773965	1.4757	1.04828	0.520762
Zm00001d005664	8.32301	8.89419	9.10235	10.5949	10.0588	7.27178	2.86118	2.8784	5.77467	3.64039	3.74488	2.7021	2.51484	2.38547	2.79967	3.71773	3.87134	7.6499	11.0264	9.09226	5.70082
Zm00001d005672	1.10126	0.835085	0.941516	0.673523	0.728133	1.04038	0.581995	0.500704	0.666253	1.96555	0.651948	1.14456	1.10534	1.29705	1.4397	1.76469	1.88711	0.969781	0.163326	0.174748	0.30172
Zm00001d005675	6.92845	7.2971	8.10531	7.27355	7.22536	6.64437	7.71652	7.38181	14.7625	6.12148	6.45317	5.94653	5.87007	6.07558	5.40325	6.5045	5.32846	4.35112	4.21984	4.45732	6.48612
Zm00001d005678	0.562298	0.605539	0.615904	0.31975	0.431714	0.482066	0.590782	0.772966	0.669524	0.326673	0.420392	0.384686	0.396309	0.418394	0.732103	1.06997	0.527312	0.41303	0.290241	0.233375	0.429496
Zm00001d005681	1.78666	2.37292	3.00019	1.39943	1.94165	1.85842	1.66698	2.77231	2.07623	1.68677	2.4542	3.27609	3.56878	3.46898	3.14562	3.54653	2.84825	2.38694	1.58447	1.19755	1.3113
Zm00001d005682	10.6878	10.9622	12.4475	12.0406	14.5788	13.679	17.0091	22.2066	19.4993	3.07338	3.56796	3.76381	4.07811	3.7834	2.59837	2.71628	2.2902	3.70178	6.83669	8.54585	13.7585
Zm00001d005684	14.0096	12.5035	12.9534	14.2251	14.131	14.3437	14.7966	14.511	14.2548	25.7264	20.6444	25.1145	36.7824	37.1893	30.6521	31.5431	26.9526	20.2156	9.41784	8.25312	11.4591
Zm00001d005685	2.45037	2.39261	3.02621	1.18068	1.81615	2.21479	2.51026	3.32429	2.33212	0.11575	0.262766	0.347893	0.373125	0.332123	0.403427	0.568527	0.991356	0.771316	0.903952	1.03123	1.70876
Zm00001d005687	10.8237	11.5159	11.6363	8.00713	3.98775	8.2783	3.51436	3.66704	5.52095	8.34001	4.92829	8.34294	5.48316	11.205	8.783	6.23286	5.05628	4.86608	4.14135	2.7875	2.96501
Zm00001d005688	1.67132	1.71719	1.93789	1.38806	1.42224	1.49564	0.882999	1.21616	1.47279	0.506326	0.759985	0.61809	0.45836	0.326828	0.247516	0.353219	0.139535	0.534623	0.652734	0.775149	1.07579
Zm00001d005692	11.9269	10.533	8.94566	10.0606	9.8558	11.2361	12.6778	9.90342	10.0857	6.59741	8.06122	10.8307	11.1233	7.5122	5.58748	5.31141	2.79093	5.54491	4.45179	2.94567	8.28829
Zm00001d005693	85.7142	85.7906	89.6118	114.163	97.119	86.2934	68.3598	69.4909	100.33	6.33776	6.95303	4.00523	3.55663	4.55795	4.74367	2.54368	1.87619	14.1346	33.0814	39.8715	58.1883
Zm00001d005694	59.7529	54.5492	58.7873	65.5459	64.9272	60.8544	56.4495	50.3627	53.1693	17.8304	15.728	33.1598	49.6237	50.9925	42.0411	31.7979	27.7717	18.4012	14.5183	22.3085	43.0522
Zm00001d005695	103.02	97.6073	100.813	103.047	110.106	104.502	96.1391	99.6002	99.238	88.6145	82.903	81.5526	97.6106	101.725	84.4608	81.5818	77.4081	77.8867	67.2129	61.8289	82.035
Zm00001d005698	253.309	257.654	278.15	430.062	565.34	451.295	498.103	802.907	648.828	1074.25	779.713	618.241	589.131	588.352	1124.67	1382.97	1678.39	1296.12	1065.82	866.022	615.555
Zm00001d005699	3.82031	3.73451	4.89161	6.27244	6.63536	5.18299	6.00441	8.67291	8.45771	1.78443	1.37121	1.94894	2.85515	3.23628	6.67356	11.8983	14.2757	5.21113	2.74375	2.66692	3.74104
Zm00001d005705	0.811372	0.663504	0.744986	0.346252	0.392966	0.611248	0.144927	0.239072	0.269876	0.405627	0.487398	1.57084	2.36047	1.9788	3.88492	7.47895	8.30609	3.59895	1.81944	2.59981	1.29769
Zm00001d005707	0.925392	0.655547	1.00672	0.530319	0.58302	0.957344	0.820628	1.05153	0.915971	1.206	1.08396	1.3208	1.26397	1.19964	1.00322	1.09203	0.909734	0.482455	0.410365	0.306681	0.547065
Zm00001d005708	2.44079	2.3611	2.36895	2.37164	2.92477	2.88044	2.28517	2.38636	2.09471	4.29528	4.52166	4.64493	4.8786	5.13961	4.13663	3.72067	3.07803	1.90075	1.41544	1.05105	1.20744
Zm00001d005711	2.24507	2.20957	2.80348	2.18678	2.15554	2.17545	2.30202	2.32896	1.73322	2.91932	3.23877	3.23819	3.12672	3.26743	3.34957	3.82414	3.1537	1.66941	1.43583	1.49234	1.78544
Zm00001d005713	15.9138	17.4179	18.7808	13.5162	14.6793	13.5273	14.9889	16.0706	13.4624	8.20931	8.34139	8.21125	7.49773	8.11896	7.85679	8.4074	6.83542	8.58289	9.85484	8.02583	9.75695
Zm00001d005716	4.93216	5.10633	5.72897	4.46473	5.4755	5.11528	5.16252	5.28869	4.25374	6.40195	8.18288	9.46221	9.73345	9.15523	6.87943	3.77469	4.78804	3.53751	2.06381	2.27994	3.83324
Zm00001d005717	2.29941	2.32785	3.77152	2.08516	2.97893	1.7606	1.75854	2.75238	1.93085	8.78648	9.11934	9.29544	6.43704	5.3867	2.75099	3.71922	6.63999	2.59243	0.590092	0.462554	0.821923
Zm00001d005719	0.672074	0.098884	0.223623	0.122118	0.038458	0.386145	0.172796	0.158291	0.092247	1.1625	1.85321	0.974408	1.00554	0.770176	0.744119	1.31398	0.300232	1.03431	0.184238	0.18467	0.120416
Zm00001d005726	95.8726	92.572	95.2603	109.004	94.6239	97.8289	118.571	110.141	114.685	62.7571	69.8374	73.6187	80.7083	71.1736	66.2243	102.516	127.27	92.2686	52.8714	47.0856	81.7128
Zm00001d005727	15.08	14.71	17.317	17.2743	15.9481	16.1327	10.4301	10.4965	14.206	14.7959	12.6441	12.6065	12.3492	13.1082	18.1614	29.3636	27.3038	16.6409	12.8805	12.3	11.783
Zm00001d005732	2.95307	2.80602	3.1202	3.17383	2.89582	2.9801	3.23892	3.47645	3.48177	4.90975	4.36079	4.2699	4.53539	4.43493	3.56061	4.42891	3.53203	3.04175	1.46682	1.75452	2.66194
Zm00001d005733	18.1652	18.865	23.6494	23.2928	20.9297	19.7394	35.6188	30.7892	28.5589	41.7671	34.1887	25.9646	28.5296	24.7181	13.0016	7.97383	8.94185	11.6473	8.8808	6.89469	24.6137
Zm00001d005735	1.80767	1.66793	1.79311	2.42865	1.75376	1.92617	2.3641	2.18586	2.51328	1.56968	1.75619	1.33177	1.45695	1.36162	1.05228	1.59938	1.28049	1.09493	1.07991	0.752868	1.57385
Zm00001d005736	3.52167	3.04579	6.24725	4.90322	3.29621	3.31155	4.9267	2.67667	4.82352	4.30829	3.5867	3.97015	4.42579	7.40398	3.69208	3.99004	2.24193	2.27562	1.22007	1.38014	2.83222
Zm00001d005743	13.8053	14.598	16.9412	8.60154	10.4545	13.6245	12.9181	11.7144	7.96166	71.7402	54.7543	32.748	29.0214	36.9898	34.4928	28.5288	19.3238	11.5678	7.16649	4.90303	8.17693
Zm00001d005748	46.744	47.9228	57.1819	47.7504	62.4328	58.2263	55.3647	57.8127	45.7208	41.5367	45.7241	41.1985	29.119	26.4331	20.8296	5.85763	3.31472	7.83625	4.78574	3.7108	27.0422
Zm00001d005749	0.938038	0.830441	1.30592	1.15991	0.927912	0.778913	0.893913	1.17361	1.0106	0.546867	0.514499	0.498563	0.266575	0.089277	0	0.134585	0	0.607082	0.699724	0.099981	0.195706
Zm00001d005751	41.0312	39.2731	39.1029	51.0535	45.1043	42.6529	44.2929	45.6519	52.0057	36.3507	33.5775	30.1596	28.8001	30.424	29.0882	30.851	26.3591	26.9809	29.2775	30.1029	37.0486
Zm00001d005752	7.08006	6.99463	8.43999	10.5474	9.09261	8.33459	8.84568	8.82287	10.1209	10.1138	10.2045	9.32341	7.42872	6.94602	6.20066	6.84413	9.94885	5.96113	4.3082	3.09465	5.57941
Zm00001d005754	1.37676	1.30228	1.6318	1.34597	1.43346	1.45538	1.70843	1.63266	1.16908	0.723482	0.679927	0.64205	0.62855	0.557689	0.395205	0.198443	0.133312	0.272102	0.384287	0.389779	0.922354
Zm00001d005756	2.22584	2.42848	2.59653	2.39461	2.51241	2.72862	2.72654	2.62987	2.65182	0.957878	1.07328	0.96179	0.946377	0.805353	0.515291	0.437998	0.349092	0.859612	0.919078	0.682016	1.80826
Zm00001d005757	2.82672	3.0971	3.87833	4.73896	4.92522	3.62634	6.14165	6.94966	6.14206	0.985709	1.10992	1.09933	1.2201	1.24157	0.858917	0.25519	0.230117	0.959634	0.837267	0.730508	3.31934
Zm00001d005760	1.52692	1.46059	1.77039	2.1454	3.17665	3.20543	7.84296	9.83414	6.19087	1.96411	2.82222	2.74777	1.74512	2.48707	2.64566	2.07985	1.77103	1.37468	1.18445	1.13369	3.62725
Zm00001d005762	7.35795	7.07718	7.07158	7.27386	6.97559	7.25758	9.33681	9.31762	8.93663	10.7174	8.37174	7.41173	8.33893	7.87028	6.59183	5.20225	6.79205	6.23122	6.55654	6.58986	8.10051
Zm00001d005764	10.9526	11.7553	14.0246	9.59117	10.5071	10.8298	7.73357	8.42022	8.18266	6.77387	6.41694	5.77582	5.24985	4.31632	3.43368	9.63723	17.6786	5.4113	3.05915	2.27506	4.18098
Zm00001d005765	2.96889	3.28429	3.77296	2.71299	2.78292	2.86355	3.45782	3.27263	3.39952	3.80807	3.65304	3.85499	2.7115	3.16224	3.55057	4.73716	4.76659	2.8603	1.88341	1.56205	2.2313
Zm00001d005766	81.9842	84.8663	58.8039	57.4032	41.6549	43.2725	12.8814	20.9414	45.3151	185.559	160.939	138.014	115.084	123.324	170.446	258.282	289.356	267.118	387.467	381.066	209.787
Zm00001d005767	1.15167	1.02122	1.06252	1.771	1.88308	1.42719	0.661161	1.25184	1.64679	0.096548	0.167634	0.107343	0	0	0	0	0	0.231748	0.443354	0.633981	0.673009
Zm00001d005769	3.08535	2.73809	3.15141	2.50888	16.1672	13.5513	15.8403	27.1101	23.2769	6.09544	5.41837	3.127	1.41056	1.67438	2.48682	2.92729	1.21991	2.40411	5.11506	6.89081	10.4274
Zm00001d005772	17.0298	15.7682	17.2882	19.5209	15.543	16.2753	15.1533	15.6063	18.111	7.02688	6.49344	4.46182	2.87542	2.69543	4.23496	5.70329	6.02669	8.13636	11.6549	15.018	16.7724
Zm00001d005775	0.153097	0.211269	0.39311	0.252543	0.267723	0.314035	0.0482613	0.173205	0.240255	0	0	0	0	0.0249802	0.0189806	0	0.123919	0.329873	0.896487	3.45744	3.01184
Zm00001d005779	2.71717	2.45985	3.55133	1.9567	2.22428	2.608	2.4493	2.28479	1.81329	6.12632	4.91982	3.57746	3.39323	3.13644	2.93086	2.77499	2.0387	1.49032	1.26139	0.972593	1.67951
Zm00001d005782	0.278701	0.328447	0.331999	0.329473	0.590399	0.514143	0.569165	0.753547	0.527964	4.60535	6.526	4.6326	0.678138	0.705578	1.44481	2.54721	1.14172	0.899459	0.934789	0.472874	0.597164
[truncated: 20,319 more rows]
