# Supplementary material for: Transcriptomic Analysis Revealed the Common and Divergent Responses of Maize Seedling Leaves to Cold and Heat Stresses
Source: Genes (Basel). 2020 Aug 3;11(8):881. doi: 10.3390/genes11080881 (PMC7464670; doi:10.3390/genes11080881)
Supplement: Supplementary file 1 [file genes-11-00881-s001.zip › Supplemental Materials/Table S4.xlsx]

## Sheet: Sheet1
Table S4. The differentially expressed genes presented in 9 different modules.
Gene	Degree	Module	Annotation
Zm00001d050437	43	green
Zm00001d043418	43	green	La-related protein 6A
Zm00001d042767	43	green	Glucan endo-13-beta-glucosidase 14
Zm00001d034524	43	green	Elongation factor P
Zm00001d032553	43	green	Plant UBX domain-containing protein 10
Zm00001d023190	43	green
Zm00001d013010	43	green	Peptidyl-prolyl cis-trans isomerase
Zm00001d007807	43	green	ATP-dependent DNA helicase 2 subunit KU70
Zm00001d051139	42	green	RNA-binding (RRM/RBD/RNP motifs) family protein
Zm00001d046697	42	green	Dihydroflavonol-4-reductase
Zm00001d029208	42	green	Haloacid dehalogenase-like hydrolase (HAD) superfamily protein
Zm00001d039169	41	green	Cell envelope integrity inner membrane protein TolA
Zm00001d032265	41	green	WRKY69-superfamily of TFs having WRKY and zinc finger domains
Zm00001d019163	40	green	Stachyose synthase
Zm00001d043049	39	green	Non-specific lipid-transfer protein 1
Zm00001d020530	39	green	hydroxycinnamoyltransferase11
Zm00001d003431	39	green	Pectinesterase 5
Zm00001d002632	39	green	RHOMBOID-like protein 3
Zm00001d001711	39	green
Zm00001d012482	38	green	Putative WRKY DNA-binding domain superfamily protein
Zm00001d005812	38	green	sterile alpha motif (SAM) domain-containing protein
Zm00001d000224	38	green	F-box protein SKP2A
GRMZM5G881135	38	green
Zm00001d043731	37	green	Subtilisin-like protease SBT5.3
Zm00001d040322	37	green	ATP-dependent Clp protease proteolytic subunit
Zm00001d031437	37	green	pangloss1
Zm00001d006588	37	green	Protein THYLAKOID FORMATION 1 chloroplastic
Zm00001d020955	36	green	WAK80-OsWAK receptor-like protein kinase
Zm00001d017077	36	green	red aleurone1
Zm00001d016697	35	green	Germin-like protein subfamily 3 member 2
Zm00001d012693	35	green	Solute carrier family 23 member 2
Zm00001d002501	35	green	DnaJ/Hsp40 cysteine-rich domain superfamily protein
Zm00001d042065	34	green	P-loop containing nucleoside triphosphate hydrolases superfamily protein
Zm00001d043390	32	green	delay of germination 1
Zm00001d012720	32	green	E3 ubiquitin-protein ligase ATL41
Zm00001d007195	32	green	Alpha-L-arabinofuranosidase 1
Zm00001d020623	31	green	Copper transporter 5
Zm00001d025846	30	green	Beta-glucosidase 47
Zm00001d043422	28	green	RING-H2 finger protein ATL2K
Zm00001d019422	24	green	Nucleotide-diphospho-sugar transferase family protein
Zm00001d034415	18	green	Bifunctional inhibitor
Zm00001d042909	17	green	Elicitor-responsive protein 1
Zm00001d033846	16	green
Zm00001d018819	13	green	nine-cis-epoxycarotenoid dioxygenase5
Zm00001d003185	1	green
Zm00001d020272	77	greenyellow	trehalose-6-phosphate phosphatase8
Zm00001d009418	77	greenyellow	alpha/beta-Hydrolases superfamily protein
Zm00001d034673	76	greenyellow	Bowman-Birk type trypsin inhibitor
Zm00001d047189	75	greenyellow
Zm00001d010798	75	greenyellow	oxidative stress 3
Zm00001d043911	74	greenyellow	drought-induced 19
Zm00001d036787	74	greenyellow	TMV response protein
Zm00001d003463	74	greenyellow	OSJNBa0006M15.15 protein; protein
Zm00001d053746	73	greenyellow	Probable WRKY transcription factor 40
Zm00001d047190	73	greenyellow	3-ketoacyl-CoA synthase 12
Zm00001d029371	73	greenyellow	Probable trehalose-phosphate phosphatase J
Zm00001d017968	73	greenyellow
Zm00001d008756	73	greenyellow	HXXXD-type acyl-transferase family protein
Zm00001d006823	73	greenyellow	Peptide transporter PTR2
Zm00001d033463	72	greenyellow	Putative auxin-induced protein family
Zm00001d021836	72	greenyellow	Leucine-rich repeat (LRR) family protein
Zm00001d017684	72	greenyellow	DUF740 family protein
Zm00001d014737	72	greenyellow	Arogenate dehydrogenase 1 chloroplastic
Zm00001d012415	72	greenyellow	Putative aspartic protease family protein
Zm00001d002824	72	greenyellow	Vacuolar processing enzyme
Zm00001d035767	71	greenyellow	Jasmonate O-methyltransferase
Zm00001d010201	71	greenyellow	Transcription repressor MYB6
Zm00001d052530	70	greenyellow	Cytochrome P450 94C1
Zm00001d047732	70	greenyellow	Probable protein phosphatase 2C 30
Zm00001d002071	70	greenyellow	DNA topoisomerase 2
Zm00001d043062	69	greenyellow	Probable WRKY transcription factor 30
Zm00001d042812	69	greenyellow	Tetratricopeptide repeat (TPR)-like superfamily protein
Zm00001d021205	69	greenyellow	Dehydration-responsive element-binding protein 1B
Zm00001d025707	68	greenyellow	BTB/POZ and TAZ domain-containing protein 2
Zm00001d048307	67	greenyellow
Zm00001d026661	66	greenyellow	Transcription repressor OFP13
Zm00001d005885	66	greenyellow
Zm00001d026012	65	greenyellow	OSJNBa0088A01.13 protein; protein
Zm00001d033719	64	greenyellow	Zinc finger protein CONSTANS-LIKE 7
Zm00001d033062	64	greenyellow	Transparent testa 12 protein
Zm00001d020627	64	greenyellow	Subtilisin-like protease SBT1.8
Zm00001d050082	63	greenyellow	Pectinesterase
Zm00001d039524	63	greenyellow	Transposon protein CACTA%2C En/Spm sub-class
Zm00001d025901	63	greenyellow	FIP1
Zm00001d046364	62	greenyellow	Putative U-box domain protein kinase family
Zm00001d027901	62	greenyellow	ZIM motif family protein
Zm00001d006608	62	greenyellow
Zm00001d028752	61	greenyellow	Probable protein phosphatase 2C 30
Zm00001d022461	61	greenyellow	ERF-like protein
Zm00001d015216	60	greenyellow	Salicylate/benzoate carboxyl methyltransferase
Zm00001d052252	59	greenyellow	Glutaredoxin family protein
Zm00001d030133	59	greenyellow	CSC1-like protein
Zm00001d022451	58	greenyellow	CBL-interacting serine/threonine-protein kinase 11
Zm00001d047972	57	greenyellow	Putative inositol polyphosphate phosphatase (Synaptogenin-like) family protein
Zm00001d017287	57	greenyellow
Zm00001d048962	56	greenyellow	Leucine-rich receptor-like protein kinase family protein
Zm00001d046812	56	greenyellow	Chaperone protein dnaJ 8 chloroplastic
Zm00001d008734	56	greenyellow	Putative bZIP transcription factor superfamily protein
Zm00001d047470	55	greenyellow	Protein EARLY RESPONSIVE TO DEHYDRATION 15
Zm00001d048006	54	greenyellow	Putative phytosulfokine peptide
Zm00001d044769	53	greenyellow
Zm00001d043128	53	greenyellow	NHL25
Zm00001d017622	51	greenyellow	OSJNBa0088A01.13 protein; protein
Zm00001d023029	50	greenyellow
Zm00001d021006	49	greenyellow	MTD1
Zm00001d014493	49	greenyellow	Wound-responsive family protein
Zm00001d029920	48	greenyellow	Putative glucuronosyltransferase PGSIP7
Zm00001d027932	47	greenyellow
Zm00001d008793	46	greenyellow	Probable WRKY transcription factor 50
Zm00001d017084	45	greenyellow	NAC13 NAC type transcription factor
Zm00001d013088	42	greenyellow
Zm00001d024522	41	greenyellow	Putative HLH DNA-binding domain superfamily protein
Zm00001d040634	41	greenyellow	Binding protein
Zm00001d036726	40	greenyellow	Putative WRKY DNA-binding domain superfamily protein
Zm00001d020133	40	greenyellow
Zm00001d032503	35	greenyellow	DUF641 family protein
Zm00001d006285	35	greenyellow	SAUR52-auxin-responsive SAUR family member
Zm00001d026457	33	greenyellow	DNA topoisomerase 2
Zm00001d026632	32	greenyellow	Stem-specific protein TSJT1
Zm00001d023936	27	greenyellow	CASP-like protein 8
Zm00001d015556	27	greenyellow	Protein S-acyltransferase 24
Zm00001d018087	21	greenyellow
Zm00001d013493	18	greenyellow	lipoxygenase5
Zm00001d042014	4	greenyellow
Zm00001d043621	35	lightcyan	Phosphatase phospho1
Zm00001d032188	35	lightcyan	Probable mannan synthase 7
Zm00001d053978	34	lightcyan	alpha/beta-Hydrolases superfamily protein
Zm00001d040783	34	lightcyan
Zm00001d037367	34	lightcyan	O-fucosyltransferase family protein
Zm00001d034705	34	lightcyan
Zm00001d034022	34	lightcyan	Tubulin beta-4 chain
Zm00001d033325	34	lightcyan	Dof zinc finger protein DOF1.6
Zm00001d031799	34	lightcyan	3-beta hydroxysteroid dehydrogenase/isomerase
Zm00001d029898	34	lightcyan	Transcription factor UNE10
Zm00001d029776	34	lightcyan	Serine carboxypeptidase-like 34
Zm00001d025845	34	lightcyan
Zm00001d021841	34	lightcyan	Chaperonin-like RbcX protein
Zm00001d017767	34	lightcyan	Lipid phosphate phosphatase epsilon 2 chloroplastic
Zm00001d017418	34	lightcyan	Aldehyde dehydrogenase
Zm00001d015921	34	lightcyan	Plasma membrane-associated cation-binding protein 1
Zm00001d015477	34	lightcyan	Protein ECERIFERUM 3
Zm00001d012868	34	lightcyan	carotene isomerase3
Zm00001d012036	34	lightcyan	Sucrose-phosphate synthase
Zm00001d006193	34	lightcyan	cytochrome P450 family 78 subfamily A polypeptide 8
Zm00001d004978	34	lightcyan	Saccharopine dehydrogenase
Zm00001d048336	33	lightcyan	Serine/threonine-protein phosphatase
Zm00001d028474	33	lightcyan	Beta-galactosidase
Zm00001d001760	33	lightcyan
Zm00001d052137	32	lightcyan	Probable tyrosine-protein phosphatase
Zm00001d044339	32	lightcyan	aldehyde dehydrogenase3
Zm00001d043562	31	lightcyan	Proline-rich receptor-like protein kinase PERK10
Zm00001d033338	31	lightcyan	NAD(P)-linked oxidoreductase superfamily protein
Zm00001d028537	31	lightcyan	zinc finger protein-related
Zm00001d049995	30	lightcyan	Nitrate reductase
Zm00001d045535	30	lightcyan
Zm00001d032094	29	lightcyan	SAUR33-auxin-responsive SAUR family member
zma-MIR156j	29	lightcyan
Zm00001d012626	29	lightcyan
Zm00001d033543	27	lightcyan	Integral membrane HPP family protein
Zm00001d029366	4	lightcyan	Transducin/WD40 repeat-like superfamily protein
Zm00001d047447	451	pink	Phosphoinositide phospholipase C 2
Zm00001d013798	451	pink	Cycloartenol synthase
Zm00001d047901	450	pink
Zm00001d026599	447	pink	light harvesting chlorophyll a/b binding protein6
Zm00001d052173	446	pink
Zm00001d048998	443	pink	Chlorophyll a-b binding protein CP26 chloroplastic
Zm00001d018184	441	pink	flavonol synthase1
Zm00001d006587	441	pink	Chlorophyll a-b binding protein CP29.1 chloroplastic
Zm00001d001250	439	pink
Zm00001d040509	437	pink	beta tubulin5
Zm00001d046188	436	pink	AT5g56980/MHM17_10
Zm00001d048953	435	pink	3-ketoacyl-CoA synthase 2
Zm00001d044099	435	pink	carbonic anhydrase1
Zm00001d006663	435	pink	light harvesting complex A1
Zm00001d049950	434	pink	male sterile protein homolog1
Zm00001d043510	432	pink	IQ-domain 25
Zm00001d029814	432	pink	Xyloglucan endotransglucosylase/hydrolase protein 32
Zm00001d051206	431	pink	Serine carboxypeptidase-like 34
Zm00001d015385	430	pink	Chlorophyll a-b binding protein 6 chloroplastic
Zm00001d033794	429	pink	65-kDa microtubule-associated protein 6
Zm00001d024885	429	pink	Putative WD40-like beta propeller repeat family protein
Zm00001d001857	428	pink	light harvesting complex photosystem II subunit 6
Zm00001d039040	427	pink	Light harvesting complex mesophyll7
Zm00001d021763	427	pink	photosystem II subunit29
Zm00001d007267	427	pink	light harvesting chlorophyll a/b binding protein5
Zm00001d043549	426	pink	Harpin-induced protein
Zm00001d040426	426	pink	myb domain protein 56
Zm00001d045101	425	pink	Cinnamoyl-CoA reductase 1
Zm00001d044402	425	pink	Chlorophyll a-b binding protein 2
Zm00001d023443	425	pink	Basic-leucine zipper (bZIP) transcription factor family protein
Zm00001d037653	424	pink	Xylanase inhibitor protein 1
Zm00001d018106	424	pink	Protein EXORDIUM
Zm00001d002132	423	pink
Zm00001d049303	422	pink	O-methyltransferase ZRP4
Zm00001d026405	422	pink	Glutamyl-tRNA reductase
Zm00001d013146	421	pink	Photosystem I reaction center subunit III chloroplastic
Zm00001d050403	420	pink	Chlorophyll a-b binding protein 4
Zm00001d029391	420	pink	Phospho-2-dehydro-3-deoxyheptonate aldolase 2 chloroplastic
Zm00001d036175	419	pink	GDSL esterase/lipase APG
Zm00001d016066	419	pink	F-box/kelch-repeat protein
Zm00001d018796	418	pink	High-light-induced protein chloroplastic
Zm00001d000640	418	pink
Zm00001d004689	417	pink	O-methyltransferase ZRP4
Zm00001d031601	415	pink	Receptor-like kinase-like
Zm00001d024734	414	pink	Peroxidase 2
Zm00001d046170	414	pink	Phosphoenolpyruvate carboxylase 1
Zm00001d038692	414	pink
Zm00001d026435	413	pink	PIF / Ping-Pong family of plant transposases
Zm00001d044399	411	pink	photosystem II light harvesting complex gene B1B2
Zm00001d027048	411	pink
Zm00001d052673	410	pink	Chalcone synthase C2
Zm00001d004048	410	pink	Xanthoxin dehydrogenase
Zm00001d002825	410	pink	Cysteine-rich repeat secretory protein 15
Zm00001d044396	409	pink	Chlorophyll a-b binding protein 48
Zm00001d005250	408	pink	Cellulose synthase A catalytic subunit 3 [UDP-forming]
Zm00001d050099	408	pink
Zm00001d029195	406	pink	terpene synthase8
Zm00001d042049	406	pink	Ferredoxin
Zm00001d047263	405	pink
Zm00001d042898	405	pink	Aspartic proteinase PCS1
Zm00001d026603	405	pink	Magnesium-chelatase subunit ChlH chloroplastic
Zm00001d033382	404	pink
Zm00001d009589	404	pink	Chlorophyll a-b binding protein M9%2C chloroplastic
Zm00001d047931	403	pink	3-ketoacyl-CoA synthase
Zm00001d040774	403	pink
Zm00001d025670	403	pink	Glycerophosphodiester phosphodiesterase GDPDL3
Zm00001d049084	402	pink
Zm00001d042376	401	pink	DUF506 family protein
Zm00001d026810	401	pink
Zm00001d013039	400	pink	photosystem I subunit d1
Zm00001d050308	399	pink	U-box domain-containing protein 18
Zm00001d044401	399	pink	photosystem II light harvesting complex gene B1B2
Zm00001d003398	399	pink	floury endosperm1
Zm00001d002546	399	pink	Histone H4
Zm00001d000479	399	pink
Zm00001d006446	398	pink	salmon silk2
Zm00001d041733	398	pink	Peroxisomal membrane 22 kDa (Mpv17/PMP22) family protein
Zm00001d003767	398	pink	Photosystem I subunit O
Zm00001d018412	397	pink	50S ribosomal protein L9 chloroplastic
Zm00001d039669	397	pink	Cytosolic sulfotransferase 17
Zm00001d011468	397	pink
Zm00001d017822	395	pink
Zm00001d003016	395	pink	phenylalanine ammonia lyase2
Zm00001d053558	394	pink
Zm00001d041418	392	pink	Auxin-responsive protein IAA4
Zm00001d025558	391	pink
Zm00001d048991	390	pink	Putative AP2/EREBP transcription factor superfamily protein
Zm00001d013311	389	pink
Zm00001d029076	387	pink
Zm00001d017530	386	pink	Late embryogenesis abundant (LEA) hydroxyproline-rich glycoprotein family
Zm00001d011599	386	pink	Aspartic proteinase nepenthesin-2
Zm00001d018288	385	pink	Ethylene-responsive transcription factor ERF018
Zm00001d040504	384	pink	early nodulin-like protein 18
Zm00001d011285	384	pink	photosystem II light harvesting complex gene B1B2
Zm00001d007056	384	pink
Zm00001d029243	383	pink	Cytochrome P450 84A1
Zm00001d021579	383	pink	Filament-like plant protein 3
Zm00001d002960	383	pink	kunitz trypsin inhibitor 1
Zm00001d027904	381	pink	3-ketoacyl-CoA synthase
Zm00001d001694	381	pink
Zm00001d039495	380	pink	Zinc finger CCCH domain-containing protein 23
Zm00001d027047	380	pink
Zm00001d047276	377	pink	brittle stalk2
Zm00001d051746	377	pink	Calcium sensing receptor chloroplastic
Zm00001d012381	377	pink
Zm00001d007082	376	pink	Phosphatidylinositol 4-phosphate 5-kinase 6
Zm00001d014965	376	pink	Glycosyltransferase
Zm00001d013111	376	pink	DnaJ protein
Zm00001d022245	375	pink	IQ domain-containing protein IQM2
Zm00001d027899	375	pink	ZIM motif family protein
Zm00001d008075	375	pink
Zm00001d051200	374	pink	Serine/threonine phosphatase family 2C
Zm00001d026897	374	pink
Zm00001d012505	374	pink	Putative WRKY DNA-binding domain superfamily protein
Zm00001d003172	374	pink
Zm00001d006524	373	pink	Harpin-induced protein
Zm00001d039833	372	pink	Spermidine hydroxycinnamoyl transferase
Zm00001d018801	371	pink
Zm00001d053889	369	pink	cycloartenol synthase1
Zm00001d052903	369	pink	3-hydroxy-3-methylglutaryl-coenzyme A reductase 2
Zm00001d033225	369	pink	Pyruvate dehydrogenase E1 component subunit beta-3 chloroplastic
Zm00001d051053	368	pink
Zm00001d050247	368	pink	Putative WRKY DNA-binding domain superfamily protein%3B WRKY69-superfamily of TFs having WRKY and zinc finger domains
Zm00001d003784	368	pink	Glucan endo-13-beta-glucosidase 14
Zm00001d044765	367	pink	Benzoate carboxyl methyltransferase
Zm00001d044686	367	pink	Non-specific lipid-transfer protein
Zm00001d029183	367	pink	cytochrome P450 family 81 subfamily D polypeptide 8
Zm00001d034463	366	pink	Aux/IAA-transcription factor5
Zm00001d032091	366	pink	SAUR33-auxin-responsive SAUR family member
Zm00001d027172	366	pink
Zm00001d050106	365	pink	ferredoxin-related
Zm00001d052081	365	pink	Mitochondrial transcription termination factor family protein
Zm00001d024607	365	pink	Ae3%3B Ae3 protein%3B Androgenic embryo3
Zm00001d018467	365	pink	homolog of Synechocystis YCF37
Zm00001d005928	364	pink	D-type cyclin
Zm00001d023084	363	pink
Zm00001d014100	362	pink	Glycine rich protein 3
Zm00001d005146	362	pink	PVR3-like protein
Zm00001d044677	361	pink
Zm00001d015092	361	pink	Cyclin-U4-2
Zm00001d042063	360	pink
Zm00001d006169	359	pink	CBF3-like protein%3B CRT/DRE binding factor%3B DREB-like protein
Zm00001d039567	358	pink	LRR protein WM1.10
Zm00001d033024	358	pink	Tyrosine decarboxylase 1
Zm00001d007403	358	pink	Chalcone synthase WHP1
Zm00001d046996	357	pink	Tubulin beta-4 chain
Zm00001d041578	357	pink	Expressed protein; protein
Zm00001d032197	355	pink	Chlorophyll a-b binding protein 4 chloroplastic
Zm00001d001178	355	pink
Zm00001d037658	354	pink
Zm00001d026404	354	pink
Zm00001d011924	354	pink	Protein LURP-one-related 2
Zm00001d037019	352	pink	Putative RING zinc finger domain superfamily protein
Zm00001d033136	352	pink	light harvesting chlorophyll binding protein9
Zm00001d025477	352	pink	Ethylene-responsive transcription factor ERF021
Zm00001d012997	352	pink
Zm00001d006866	352	pink	3-oxoacyl-[acyl-carrier-protein] synthase II chloroplastic
Zm00001d040265	351	pink	Glycerol-3-phosphate acyltransferase 1
Zm00001d028017	351	pink	Ethylene-responsive transcription factor ERF055
Zm00001d005890	351	pink	Alpha-amylase 1
Zm00001d012080	350	pink
Zm00001d034160	349	pink	DNA binding protein
Zm00001d024027	349	pink	proline rich cell wall protein1
Zm00001d003044	349	pink	Beta-glucosidase 47
Zm00001d023184	348	pink
Zm00001d042122	347	pink	Cytosolic sulfotransferase 17
Zm00001d048393	347	pink	Ras-related protein RABC2a
Zm00001d013454	347	pink
Zm00001d034015	346	pink	exoglucanase1
Zm00001d048162	346	pink	Expressed protein; protein
Zm00001d003334	346	pink	WPP domain-interacting protein 2
Zm00001d043477	344	pink	cellulose synthase 11
Zm00001d023313	344	pink	BTB/POZ domain-containing protein
Zm00001d048201	343	pink	Inositol-3-phosphate synthase isozyme 1
Zm00001d039464	343	pink
Zm00001d021906	343	pink	Chlorophyll a-b binding protein
Zm00001d002759	343	pink	Nudix hydrolase 8
Zm00001d054066	342	pink	Glycosyltransferase family 61 protein
Zm00001d000987	342	pink
Zm00001d052102	341	pink	Putative AP2/EREBP transcription factor superfamily protein
Zm00001d046673	341	pink
Zm00001d045919	339	pink	Pyrophosphate--fructose 6-phosphate 1-phosphotransferase subunit alpha 2
Zm00001d035677	338	pink	Putative RING zinc finger domain superfamily protein
Zm00001d009743	338	pink	Pentatricopeptide repeat-containing protein
Zm00001d042881	337	pink	Probable UDP-arabinopyranose mutase 5
Zm00001d038377	337	pink	PIF / Ping-Pong family of plant transposases
Zm00001d016136	337	pink	E3 ubiquitin-protein ligase ATL41
Zm00001d052015	336	pink	Serine-rich protein
Zm00001d048719	336	pink	Glutaredoxin-C13
Zm00001d015603	335	pink	RNA-metabolising metallo-beta-lactamase family protein
Zm00001d033132	335	pink	photosystem II light harvesting complex gene 2.1
Zm00001d026955	335	pink
Zm00001d027965	333	pink	Aspartyl protease AED3
Zm00001d008016	333	pink
Zm00001d023869	331	pink	Glutaredoxin-C13
Zm00001d004583	331	pink
Zm00001d048945	330	pink	Protein WVD2-like 3
Zm00001d000763	330	pink
Zm00001d020531	329	pink	cellulose synthase 12
Zm00001d039150	329	pink	S-type anion channel SLAH3
Zm00001d017107	329	pink	BCL-2 binding anthanogene-1
Zm00001d008910	329	pink	DUF538 family protein
Zm00001d044685	328	pink	Non-specific lipid-transfer protein
Zm00001d053007	328	pink
Zm00001d039010	327	pink	Fasciclin-like arabinogalactan protein 7
Zm00001d025885	327	pink	cytokinin oxidase11
Zm00001d020614	327	pink	ZIM-transcription factor 28
Zm00001d015217	327	pink	Salicylate/benzoate carboxyl methyltransferase
Zm00001d043374	326	pink	Peptide transporter PTR2
Zm00001d039424	326	pink
Zm00001d038699	326	pink	O-methyltransferase ZRP4
Zm00001d032234	326	pink
Zm00001d031796	326	pink	AP2 domain containing protein
Zm00001d028632	326	pink
Zm00001d040050	325	pink
Zm00001d047616	325	pink
Zm00001d028769	325	pink	tetratricopeptide repeat (TPR)-containing protein
Zm00001d027069	325	pink
Zm00001d026413	325	pink
Zm00001d016947	325	pink
Zm00001d014494	324	pink
Zm00001d012019	324	pink	SNF1-related protein kinase regulatory subunit gamma-1
Zm00001d032694	321	pink	myb domain protein 15
Zm00001d026767	320	pink
Zm00001d000117	319	pink	Glucan endo-13-beta-glucosidase 14
Zm00001d045763	318	pink	O-fucosyltransferase family protein
Zm00001d042811	318	pink	Nematode resistance protein-like HSPRO2
Zm00001d039770	317	pink	Fasciclin-like arabinogalactan protein 11
Zm00001d008210	316	pink	Germin-like protein subfamily 2 member 1
Zm00001d002816	316	pink	Lactoylglutathione lyase / glyoxalase I family protein
Zm00001d036237	315	pink	GDSL esterase/lipase
Zm00001d035978	315	pink
Zm00001d027824	315	pink
Zm00001d034917	314	pink	GDSL esterase/lipase EXL3
Zm00001d012689	314	pink	Protein CURVATURE THYLAKOID 1C chloroplastic
Zm00001d005775	314	pink	Cellulose synthase A catalytic subunit 7 [UDP-forming]
Zm00001d002721	313	pink	extensin-like protein
Zm00001d048826	313	pink
Zm00001d016948	313	pink
Zm00001d023085	312	pink
Zm00001d020583	312	pink	Galactosyltransferase family protein
Zm00001d002520	312	pink	OSJNBa0013K16.16 protein; protein
Zm00001d043525	311	pink	oxidative stress 3
Zm00001d038911	311	pink	Non-specific lipid-transfer protein 2
Zm00001d025141	311	pink	basic helix-loop-helix (bHLH) DNA-binding superfamily protein
Zm00001d050462	310	pink	Leucine zipper-containing protein-like
Zm00001d043386	309	pink	Dynein light chain LC6%2C flagellar outer arm
Zm00001d021905	309	pink
Zm00001d032973	308	pink	Glycerol-3-phosphate acyltransferase 5
Zm00001d030509	308	pink	Pollen Ole e 1 allergen and extensin family protein
Zm00001d007877	308	pink	Uncharacterised protein family UPF0090
Zm00001d020781	306	pink	Purine permease 3
zma-MIR167d	306	pink
Zm00001d043780	306	pink	threonine synthase1
Zm00001d038365	306	pink	Aldo-keto reductase family 4 member C9
Zm00001d032285	305	pink
Zm00001d044426	304	pink	DnaJ-like protein
Zm00001d012397	304	pink
Zm00001d044864	303	pink	Protein EXORDIUM
Zm00001d038163	303	pink	pyruvate orthophosphate dikinase1
Zm00001d034678	303	pink	Permease I
Zm00001d053818	302	pink	Protein kinase superfamily protein
Zm00001d044374	302	pink
Zm00001d037575	302	pink	DUF868 family protein
Zm00001d034611	302	pink
Zm00001d015224	302	pink	Salicylate/benzoate carboxyl methyltransferase
Zm00001d053908	301	pink	Cold shock protein 2
Zm00001d052139	301	pink	Nitrate reductase
Zm00001d047820	301	pink	ROTUNDIFOLIA like 8
GRMZM5G821687	301	pink
Zm00001d000607	300	pink
Zm00001d034635	300	pink	chalcone flavanone isomerase1
Zm00001d030891	300	pink	Homeodomain-like superfamily protein
Zm00001d026795	299	pink
Zm00001d004232	299	pink
Zm00001d048533	298	pink	Cyclin-dependent protein kinase inhibitor EL2
Zm00001d045030	298	pink
Zm00001d029526	298	pink	cytochrome P-450 18
Zm00001d022099	297	pink	Nuclear transcription factor Y subunit B-3
Zm00001d005663	297	pink	Succinate dehydrogenase [ubiquinone] iron-sulfur subunit 3 mitochondrial
Zm00001d022102	296	pink	Expressed protein; protein
Zm00001d009506	296	pink	Cytochrome b561 and DOMON domain-containing protein
Zm00001d040152	296	pink	basic helix-loop-helix (bHLH) DNA-binding superfamily protein
Zm00001d039649	296	pink
Zm00001d043854	295	pink	Cytochrome b561 and DOMON domain-containing protein
Zm00001d029353	295	pink	benzoxazinone synthesis12
Zm00001d002309	295	pink
Zm00001d027522	294	pink	DUF241 domain protein
Zm00001d051468	294	pink	RING/U-box superfamily protein
Zm00001d032776	294	pink	cellulose synthase10
Zm00001d004208	292	pink	Zinc finger%2C C3HC4 type family protein
Zm00001d031484	291	pink	PsbP domain-containing protein 3 chloroplastic
Zm00001d004555	290	pink	cytochrome P450 family 93 subfamily D polypeptide 1
Zm00001d003603	290	pink	Protein NRT1/ PTR FAMILY 4.4
Zm00001d047591	289	pink	VQ motif family protein expressed
Zm00001d034453	289	pink	Tryptophan synthase alpha chain chloroplastic
Zm00001d052206	287	pink	Protein EXORDIUM
Zm00001d003482	287	pink
Zm00001d047329	286	pink	Transcriptional regulatory protein algP
Zm00001d019149	286	pink	cellulose synthase4
Zm00001d017525	284	pink	Mitogen-activated protein kinase kinase kinase YODA
Zm00001d037607	283	pink	Probable WRKY transcription factor 50
Zm00001d021784	282	pink	Chlorophyll a-b binding protein of LHCII type III
Zm00001d040126	281	pink
Zm00001d044646	281	pink	glucosamine fructose-6-phosphate aminotransferase1
Zm00001d026967	280	pink
Zm00001d012791	279	pink	BURP domain protein RD22
Zm00001d004700	278	pink	Bifunctional inhibitor/lipid-transfer protein/seed storage 2S albumin superfamily protein
Zm00001d007345	277	pink	11-beta-hydroxysteroid dehydrogenase-like 5
Zm00001d024946	276	pink	flavone synthase typeII1
Zm00001d009171	276	pink	Mitochondrial substrate carrier family protein
Zm00001d036762	276	pink	Putative cytochrome P450 superfamily protein
Zm00001d018181	274	pink	flavonol synthase2
Zm00001d019507	274	pink	Cellulose synthase-7
Zm00001d046786	274	pink	Photosystem I chlorophyll a/b-binding protein 3-1 chloroplastic
Zm00001d012321	274	pink	Nematode resistance protein-like HSPRO2
Zm00001d050320	273	pink	HXXXD-type acyl-transferase family protein
Zm00001d034032	272	pink	Protein STRICTOSIDINE SYNTHASE-LIKE 3
Zm00001d052135	272	pink
Zm00001d021026	272	pink	Protein capI
Zm00001d005892	272	pink	Ethylene-responsive transcription factor ERF109
Zm00001d046242	271	pink	Putative ferroportin-domain family protein
Zm00001d040089	270	pink	nodulin MtN21 /EamA-like transporter family protein
Zm00001d048819	270	pink	Putative cytochrome P450 superfamily protein
Zm00001d024755	269	pink	PTI1-like tyrosine-protein kinase 3
Zm00001d017615	269	pink	RING/U-box superfamily protein
Zm00001d003530	269	pink	Serine carboxypeptidase-like 19
Zm00001d027810	268	pink	Glycerol-3-phosphate acyltransferase 5
Zm00001d030775	268	pink	Expressed protein; protein
Zm00001d044604	267	pink	Putative serine/threonine-protein kinase-like protein CCR3
Zm00001d042963	267	pink
Zm00001d029201	266	pink	50S ribosomal protein L6
Zm00001d034461	265	pink	Tryptophan synthase alpha chain chloroplastic
Zm00001d024324	264	pink	Putative AP2/EREBP transcription factor superfamily protein
Zm00001d051787	262	pink	3-ketoacyl-CoA synthase
Zm00001d034588	262	pink	Protein CDI
Zm00001d034901	261	pink	Receptor protein kinase-like protein
Zm00001d000350	261	pink	Preprotein translocase subunit SCY1 chloroplastic
Zm00001d052478	261	pink	Embryogenesis transmembrane protein-like
Zm00001d043538	260	pink	BURP domain protein RD22
Zm00001d028906	260	pink
Zm00001d014614	260	pink	Probable xyloglucan endotransglucosylase/hydrolase protein 21
Zm00001d013313	260	pink
Zm00001d052651	258	pink	Probable xyloglucan endotransglucosylase/hydrolase protein 5
Zm00001d002590	258	pink	Nitrilase-associated protein
Zm00001d031275	258	pink	DNA glycosylase superfamily protein
Zm00001d048446	258	pink	Putative AMP-dependent synthetase and ligase superfamily protein
Zm00001d025338	257	pink
Zm00001d046191	257	pink
Zm00001d034417	255	pink	Acyl-CoA N-acyltransferases (NAT) superfamily protein
Zm00001d016910	255	pink	UDP-glycosyltransferase 85A7
Zm00001d021702	254	pink	Beta-amylase
Zm00001d031773	253	pink	Protein HVA22
Zm00001d028406	252	pink	3-ketoacyl-CoA synthase 1
Zm00001d022553	250	pink
Zm00001d003751	250	pink	NDR1/HIN1-like 1
Zm00001d003314	250	pink
Zm00001d044861	250	pink
Zm00001d033957	250	pink	Helix-loop-helix DNA-binding domain containing protein
Zm00001d017333	250	pink	Serine carboxypeptidase-like 34
Zm00001d029680	249	pink
Zm00001d034355	249	pink
Zm00001d032719	248	pink	Long-chain-alcohol oxidase FAO4B
Zm00001d012535	247	pink	Putative bifunctional inhibitor/LTP/seed storage protein family
Zm00001d051334	246	pink	HXXXD-type acyl-transferase family protein
Zm00001d035682	245	pink	Alpha-humulene/(-)-(E)-beta-caryophyllene synthase
Zm00001d009060	245	pink	Probable beta-D-xylosidase 5
Zm00001d024386	242	pink	xyloglucan endo-transglycosylase/hydrolase1
Zm00001d017591	242	pink	Ethylene-responsive transcription factor ERF025
Zm00001d036241	241	pink	GDSL esterase/lipase
Zm00001d047625	240	pink
Zm00001d052346	240	pink	PAP/OAS1 substrate-binding domain superfamily
Zm00001d043523	238	pink	Profilin
Zm00001d053995	237	pink
Zm00001d028967	236	pink	Probable ADP-ribosylation factor GTPase-activating protein AGD14
Zm00001d029190	235	pink	Very-long-chain 3-oxoacyl-CoA reductase-like protein
Zm00001d039726	234	pink
Zm00001d010832	233	pink	Fasciclin-like arabinogalactan protein 11
Zm00001d043158	233	pink	beta tubulin6b
Zm00001d012957	232	pink	Expansin-A6
Zm00001d046334	232	pink	cytochrome P450 9
Zm00001d032287	232	pink
Zm00001d052101	231	pink	chaperonin10
Zm00001d026002	231	pink	Putative RING zinc finger domain superfamily protein
Zm00001d018744	231	pink
Zm00001d009567	230	pink	Fasciclin-like arabinogalactan protein 7
Zm00001d012980	230	pink	NAD(P)-binding Rossmann-fold superfamily protein
Zm00001d001076	229	pink
Zm00001d053288	227	pink	Fasciclin-like arabinogalactan protein 6
Zm00001d024886	226	pink	Zinc finger (C3HC4-type RING finger) family protein
Zm00001d002026	225	pink	Protein kinase superfamily protein
Zm00001d009328	225	pink	Glycosyltransferase
Zm00001d018704	224	pink
Zm00001d038052	220	pink	Lichenase-2%3B Putative O-Glycosyl hydrolase superfamily protein
Zm00001d026436	220	pink	Bifunctional inhibitor/lipid-transfer protein/seed storage 2S albumin superfamily protein
Zm00001d001960	217	pink	Naringenin2-oxoglutarate 3-dioxygenase
Zm00001d052011	217	pink	Heparanase-like protein 3
Zm00001d006330	217	pink	Eukaryotic aspartyl protease family protein
Zm00001d036595	216	pink	30-kDa cleavage and polyadenylation specificity factor 30
Zm00001d040650	215	pink	Pectinesterase
Zm00001d011778	214	pink	tonoplast intrinsic protein1
Zm00001d039414	213	pink	Polyketide cyclase/dehydrase and lipid transport superfamily protein
Zm00001d017638	212	pink	Expressed protein; protein
Zm00001d047425	211	pink	Flavonoid 3'-monooxygenase
Zm00001d043232	210	pink	Early nodulin-like protein 3
Zm00001d005208	210	pink	NAC domain-containing protein 2
Zm00001d028631	210	pink
Zm00001d030915	209	pink
Zm00001d014617	208	pink	Xyloglucan endotransglucosylase/hydrolase protein 14
Zm00001d033985	208	pink
Zm00001d009510	207	pink	Eukaryotic aspartyl protease family protein
Zm00001d048775	206	pink	Putative polyol transporter 1
Zm00001d008957	206	pink	Indole-3-acetic acid-amido synthetase GH3.6
Zm00001d002094	205	pink	Bifunctional inhibitor/lipid-transfer protein/seed storage 2S albumin superfamily protein
Zm00001d016590	204	pink	sugars will eventually be exported transporter15b
Zm00001d027599	204	pink	cytochrome P450 family 96 subfamily A polypeptide 1
Zm00001d030348	202	pink	Alcohol dehydrogenase-like 3
Zm00001d021731	202	pink	Cellulose synthase-like protein D3
Zm00001d002774	201	pink
Zm00001d013263	200	pink	Expressed protein; protein
Zm00001d004624	200	pink	O-methyltransferase ZRP4
Zm00001d024926	199	pink
Zm00001d026029	199	pink	OSJNBa0013K16.16 protein; protein
Zm00001d020903	198	pink	Fasciclin-like arabinogalactan protein 7
Zm00001d019100	190	pink	Protein YLS3
Zm00001d033344	190	pink	BTB/POZ domain-containing protein NPY2
Zm00001d005454	188	pink
Zm00001d048625	187	pink	O-methyltransferase ZRP4
Zm00001d022549	187	pink	Protein kinase 2B chloroplastic
Zm00001d021605	183	pink
Zm00001d003287	183	pink	nitrate transport4
Zm00001d012167	182	pink	SF16 protein
Zm00001d045388	181	pink	Putative D-mannose binding lectin receptor-like protein kinase family protein
Zm00001d027019	180	pink
Zm00001d002851	180	pink	Probable galacturonosyltransferase-like 3
Zm00001d014758	178	pink	Bifunctional inhibitor/lipid-transfer protein/seed storage 2S albumin superfamily protein
Zm00001d012476	178	pink	GDSL esterase/lipase
Zm00001d037974	177	pink	PIT1
Zm00001d014072	177	pink
Zm00001d045433	176	pink	SWI/SNF complex component SNF12 homolog
Zm00001d023536	172	pink	Magnesium-chelatase subunit ChlI-1 chloroplastic
Zm00001d048771	170	pink	Putative polyol transporter 1
Zm00001d033665	169	pink	30S ribosomal protein S13 chloroplastic
Zm00001d010463	168	pink	Phospholipase A1-Igamma1 chloroplastic
Zm00001d023426	166	pink
Zm00001d043587	166	pink	Transferase
Zm00001d052165	162	pink	nitrite reductase2
Zm00001d005451	156	pink	Cellulose synthase A catalytic subunit 5 [UDP-forming]
Zm00001d048208	149	pink	Ethylene-responsive transcription factor ERF055
Zm00001d044136	143	pink	Glycerol-3-phosphate acyltransferase 1
Zm00001d044605	141	pink	Omega-3 fatty acid desaturase
Zm00001d053952	141	pink	Bax inhibitor 1
Zm00001d033049	141	pink	ZIM motif family protein
Zm00001d008779	140	pink	Leucine-rich repeat extensin-like protein 3
Zm00001d052213	128	pink	Probable pectin methyltransferase QUA2
Zm00001d031464	128	pink
Zm00001d013825	122	pink
Zm00001d004198	93	pink	CASP-like protein 2A1
Zm00001d036617	74	pink	Protein LIGHT-DEPENDENT SHORT HYPOCOTYLS 5
Zm00001d034513	56	pink	Lipid binding protein
Zm00001d032318	55	pink
Zm00001d048348	57	salmon	transcription activator-related
Zm00001d048289	57	salmon
Zm00001d047480	57	salmon
Zm00001d045312	57	salmon
Zm00001d044443	57	salmon	ABC transporter G family member 40
Zm00001d033475	57	salmon	Cation/calcium exchanger 2
Zm00001d030513	57	salmon	Ethylene-responsive transcription factor ERF055
Zm00001d027530	57	salmon	NAC-transcription factor 53
Zm00001d024752	57	salmon	Peroxidase 64
Zm00001d022380	57	salmon	Glycosyltransferase family 61 protein
Zm00001d018857	57	salmon	Probable carboxylesterase 15
Zm00001d017243	57	salmon	R2R3MYB-domain protein
Zm00001d005196	57	salmon
Zm00001d002549	57	salmon
Zm00001d002539	57	salmon	Pentatricopeptide repeat-containing protein
Zm00001d053867	56	salmon	Tyrosine-sulfated glycopeptide receptor 1
Zm00001d052152	56	salmon	Putative AP2/EREBP transcription factor superfamily protein
Zm00001d045347	56	salmon	Pyridoxal-5'-phosphate-dependent enzyme family protein
Zm00001d044707	56	salmon	Pentatricopeptide repeat-containing protein mitochondrial
Zm00001d042389	56	salmon	Putative pentatricopeptide repeat-containing protein
Zm00001d040442	56	salmon	Presenilin-like protein
Zm00001d038401	56	salmon
Zm00001d025861	56	salmon	NAC domain containing protein 74
Zm00001d024541	56	salmon	Putative FAD-binding Berberine family protein
Zm00001d024371	56	salmon	Methionyl-tRNA synthetase
Zm00001d022518	56	salmon	Thioredoxin-like 1-1 chloroplastic
Zm00001d018393	56	salmon	Protein binding protein
Zm00001d005609	56	salmon	protein phosphatase homolog7
Zm00001d053410	55	salmon
Zm00001d041842	55	salmon	Amino acid permease 2
Zm00001d040519	55	salmon	Germin-like protein subfamily 2 member 1
Zm00001d032030	55	salmon	Chaperone protein dnaJ 11 chloroplastic
Zm00001d017264	55	salmon	Wall-associated receptor kinase-like 8
Zm00001d013956	55	salmon	tonoplast intrinsic protein3
Zm00001d007166	55	salmon	CBL-interacting serine/threonine-protein kinase 4
Zm00001d006137	55	salmon	UDP-glycosyltransferase 74B1
Zm00001d000866	55	salmon
Zm00001d052841	54	salmon	Caffeoyl-CoA O-methyltransferase 1
Zm00001d039057	54	salmon
Zm00001d042460	53	salmon	B3 domain-containing protein
Zm00001d038050	53	salmon
Zm00001d029154	53	salmon	Inactive beta-amylase 9
Zm00001d020940	53	salmon
Zm00001d006102	53	salmon	Probable protein S-acyltransferase 7
Zm00001d003009	53	salmon	senescence regulator
Zm00001d051475	52	salmon	OSJNBa0088A01.13 protein; protein
Zm00001d043290	52	salmon
Zm00001d025059	52	salmon	Germin-like protein subfamily 1 member 8
Zm00001d052793	51	salmon	Putative O-Glycosyl hydrolase superfamily protein
Zm00001d004346	51	salmon	Natterin-4
Zm00001d044713	50	salmon	ACT domain-containing protein ACR12
Zm00001d004344	50	salmon	Natterin-4
Zm00001d049016	49	salmon	F-box/kelch-repeat protein SKIP20
Zm00001d023496	49	salmon
Zm00001d046147	46	salmon	E3 ubiquitin-protein ligase ATL41
Zm00001d037229	43	salmon	Transmembrane amino acid transporter family protein
Zm00001d033783	26	salmon
Zm00001d021457	25	salmon	Auxin-responsive protein SAUR61
Zm00001d053880	368	red	Protein CHLOROPLAST IMPORT APPARATUS 2
Zm00001d053352	368	red	Late embryogenesis abundant (LEA) hydroxyproline-rich glycoprotein family
Zm00001d052261	368	red	Aquaporin NIP1-2
Zm00001d050705	368	red
Zm00001d049851	368	red	ACT domain-containing protein ACR4
Zm00001d049769	368	red
Zm00001d047671	368	red	Transcription factor MYB12
Zm00001d042506	368	red	Formin-like protein 1
Zm00001d038465	368	red	Major facilitator superfamily protein
Zm00001d038126	368	red
Zm00001d034319	368	red	Dihydroceramide fatty acyl 2-hydroxylase FAH1
Zm00001d034249	368	red	Leucine carboxyl methyltransferase
Zm00001d031808	368	red	NAD(P)-binding Rossmann-fold superfamily protein
Zm00001d029226	368	red	Rhomboid-like protein 19
Zm00001d028366	368	red	Type IV inositol polyphosphate 5-phosphatase 9
Zm00001d021525	368	red	FAD/NAD(P)-binding oxidoreductase family protein
Zm00001d018214	368	red	O-Glycosyl hydrolases family 17 protein
Zm00001d018207	368	red	Ubiquitin ligase protein COP1
Zm00001d013699	368	red	Homeobox-leucine zipper protein ATHB-14
Zm00001d002429	368	red	Putative growth-regulating factor 6
Zm00001d002428	368	red	EF hand family protein
Zm00001d002252	368	red	myosin heavy chain-related
Zm00001d052174	367	red	Cyclin-dependent kinase inhibitor 1
Zm00001d051429	367	red
Zm00001d051005	367	red	Remorin family protein
Zm00001d049554	367	red	Putative glycerol-3-phosphate transporter 1
Zm00001d048471	367	red	Putative knotted-like transcription factor family protein
Zm00001d047661	367	red	Tetratricopeptide repeat (TPR)-like superfamily protein
Zm00001d044667	367	red	Nucleic acid binding protein
Zm00001d042480	367	red	U-box domain-containing protein 7
Zm00001d041877	367	red	Filament-like plant protein 3
Zm00001d039141	367	red	Mitogen-activated protein kinase 20
Zm00001d034479	367	red	histone one (H1)
Zm00001d034359	367	red	Drought and salt tolerance protein; Expressed protein
Zm00001d032926	367	red	chlorophyllase2
Zm00001d032233	367	red	Encodes a protein whose expression is responsive to nematode infection.
Zm00001d030516	367	red
Zm00001d029903	367	red	Expansin-B4
Zm00001d029711	367	red	Basic-leucine zipper (bZIP) transcription factor family protein
Zm00001d029654	367	red	trehalase1
Zm00001d028576	367	red	fringe-related protein
Zm00001d028367	367	red	Purple acid phosphatase 3
Zm00001d027403	367	red	Remorin family protein
Zm00001d026498	367	red
Zm00001d025319	367	red	Probable BOI-related E3 ubiquitin-protein ligase 2
Zm00001d024866	367	red	C2H2-type zinc finger family protein
Zm00001d022650	367	red
Zm00001d021422	367	red	Histone H4
Zm00001d020018	367	red	P-loop containing nucleoside triphosphate hydrolases superfamily protein
Zm00001d018749	367	red	Formin-like protein 18
Zm00001d018247	367	red	Zinc finger protein
Zm00001d014938	367	red	Trihelix transcription factor GTL2
Zm00001d013118	367	red	Drought and salt tolerance protein; Expressed protein
Zm00001d013067	367	red	Histone H1
Zm00001d012394	367	red	phytoene synthase2
Zm00001d010587	367	red	RING-H2 finger protein ATL66
Zm00001d006813	367	red	Nuclear transcription factor Y subunit B-2
Zm00001d053569	366	red	Cytochrome P450 711A1
Zm00001d053412	366	red	RHOMBOID-like protein 9 chloroplastic
Zm00001d053060	366	red	Putative MYB DNA-binding domain superfamily protein
Zm00001d051529	366	red	Putative AMP-dependent synthetase and ligase superfamily protein
Zm00001d048491	366	red	Histone H2B
Zm00001d047916	366	red	IRK-interacting protein
Zm00001d047069	366	red	Putative RING zinc finger domain superfamily protein
Zm00001d039993	366	red
Zm00001d038526	366	red
Zm00001d037735	366	red	B-box zinc finger protein 22
Zm00001d033857	366	red	EPIDERMAL PATTERNING FACTOR-like protein 2
Zm00001d029823	366	red	RING-H2 finger protein ATL57
Zm00001d027987	366	red	Transcription factor bHLH99
Zm00001d023654	366	red
Zm00001d019595	366	red	Regulator of chromosome condensation (RCC1) family protein
Zm00001d018006	366	red	Serine/threonine-protein kinase WNK (With No Lysine)-related
Zm00001d016649	366	red
Zm00001d016255	366	red	Heat stress transcription factor C-1
Zm00001d012488	366	red	Major facilitator superfamily protein
Zm00001d011236	366	red	Histone H2B
Zm00001d008642	366	red	Serine carboxypeptidase-like 27
Zm00001d004876	366	red	Late embryogenesis abundant (LEA) hydroxyproline-rich glycoprotein family
Zm00001d004635	366	red	Leucine-rich repeat protein kinase family protein
Zm00001d003631	366	red	OSJNBa0006B20.2 protein; protein
Zm00001d003468	366	red	Sugar transport protein 5
Zm00001d002999	366	red	gibberellin 2-oxidase2
Zm00001d000785	366	red
Zm00001d052639	365	red	Putative RING zinc finger domain superfamily protein
Zm00001d051670	365	red	RPM1-interacting protein 4 (RIN4) family protein
Zm00001d051355	365	red	Putative AP2/EREBP transcription factor superfamily protein
Zm00001d050285	365	red
Zm00001d049870	365	red	Transcription factor bHLH137
Zm00001d048671	365	red
Zm00001d047614	365	red	Putative HLH DNA-binding domain superfamily protein
Zm00001d042935	365	red
Zm00001d040541	365	red	Auxin-responsive protein IAA20
Zm00001d035079	365	red	Zea mays ARGOS5
Zm00001d033391	365	red
Zm00001d029460	365	red	Ids4-like protein
Zm00001d028260	365	red	glutamine synthetase6
Zm00001d026141	365	red
Zm00001d021086	365	red	Transcription factor bHLH137
Zm00001d018429	365	red	phosphoenolpyruvate carboxylase kinase1
Zm00001d017041	365	red
Zm00001d016698	365	red
Zm00001d015517	365	red	Protein POLAR LOCALIZATION DURING ASYMMETRIC DIVISION AND REDISTRIBUTION
Zm00001d015215	365	red
Zm00001d013676	365	red	Nuclear transcription factor Y subunit A-10
Zm00001d011747	365	red
Zm00001d008872	365	red	Putative AP2/EREBP transcription factor superfamily protein
Zm00001d003559	365	red	Ferric reduction oxidase 7 chloroplastic
Zm00001d002822	365	red	Elongation factor G chloroplastic
Zm00001d001852	365	red	Gibberellin-regulated protein 2
Zm00001d052026	364	red	Putative AP2/EREBP transcription factor superfamily protein
Zm00001d051267	364	red	myb domain protein 19
Zm00001d047124	364	red	Proline oxidase
Zm00001d043965	364	red	Mannan endo-14-beta-mannosidase 7
Zm00001d041792	364	red
Zm00001d039919	364	red	DUF789 family protein
Zm00001d039790	364	red	Histone H3.2
Zm00001d039377	364	red	RING-H2 finger protein ATL2K
Zm00001d039349	364	red	Ectonucleotide pyrophosphatase/phosphodiesterase family member 3
Zm00001d037150	364	red	Probable tyrosine-protein phosphatase
Zm00001d028866	364	red	Tetratricopeptide repeat (TPR)-like superfamily protein
Zm00001d028229	364	red	myosin-related
Zm00001d014193	364	red
Zm00001d009415	364	red	Arabinogalactan peptide 3
Zm00001d008329	364	red	Zinc inducible protein
Zm00001d008222	364	red
Zm00001d000986	364	red
Zm00001d026785	363	red
Zm00001d022512	363	red	Tryptophan/tyrosine permease
Zm00001d013066	363	red	Histone H1
Zm00001d011734	363	red	Inorganic pyrophosphatase 1
Zm00001d003848	363	red
Zm00001d000020	363	red	Fatty acid desaturase 4 chloroplastic
Zm00001d051480	362	red	Protein REVEILLE 1
Zm00001d044189	362	red
Zm00001d041291	362	red	RING-H2 finger protein ATL70
Zm00001d040076	362	red	CDP-diacylglycerol--serine O-phosphatidyltransferase 1
Zm00001d039482	362	red	Dof zinc finger protein DOF1.6
Zm00001d038920	362	red	DUF1639 family protein
Zm00001d027394	362	red	Histone H4
Zm00001d025567	362	red
Zm00001d017545	362	red	SEC14 cytosolic factor family protein / phosphoglyceride transfer family protein
Zm00001d005786	362	red	Zinc finger protein 2
Zm00001d004882	362	red	Transcription repressor OFP13
Zm00001d049157	361	red	octicosapeptide/Phox/Bem1p (PB1) domain-containing protein
Zm00001d046402	361	red	Putative bZIP transcription factor superfamily protein
Zm00001d042954	361	red	Histone H4
Zm00001d039314	361	red	S-type anion channel SLAH3
Zm00001d030945	361	red	RING-H2 finger protein ATL65
Zm00001d029885	361	red	Zinc finger protein CONSTANS-LIKE 5
Zm00001d029564	361	red	Probable WRKY transcription factor 4
Zm00001d028867	361	red	cAMP-regulated phosphoprotein 19-related protein
Zm00001d026537	361	red	Putative homeobox DNA-binding domain superfamily protein%3B WUS2 protein
Zm00001d018981	361	red	histone1a
Zm00001d016182	361	red	Peroxidase 52
Zm00001d010575	361	red	Histone H4
Zm00001d010410	361	red	tonoplast intrinsic protein4
Zm00001d008396	361	red
Zm00001d003505	361	red
Zm00001d049494	360	red	sigma factor 1B
Zm00001d042874	360	red	Mannose-1-phosphate guanylyltransferase 1
Zm00001d029896	360	red	GATA transcription factor 2
Zm00001d020708	360	red	Remorin family protein
Zm00001d020653	360	red	Zinc finger protein 8
Zm00001d020487	360	red	ARM repeat superfamily protein
Zm00001d019045	360	red	Histone H2A
Zm00001d052164	359	red	Ferredoxin--nitrite reductase chloroplastic
Zm00001d046834	359	red	Low temperature and salt responsive protein
Zm00001d042500	359	red	PTI1-like tyrosine-protein kinase 3
Zm00001d033790	359	red	Actin-1
Zm00001d023455	359	red	Transcription repressor OFP13
Zm00001d012712	359	red	gibberellin 2-oxidase10
Zm00001d012484	359	red	Heavy metal transport/detoxification superfamily protein
Zm00001d008912	359	red
Zm00001d006417	359	red	RING/U-box superfamily protein
Zm00001d003598	359	red	Two-component response regulator ARR16
Zm00001d002748	359	red	Dehydration-responsive element-binding protein 1B
Zm00001d047081	358	red	GATA transcription factor 2
Zm00001d044806	358	red	Serine/threonine-protein kinase WNK (With No Lysine)-related
Zm00001d044541	358	red	SPX domain-containing protein 3
Zm00001d035396	358	red
Zm00001d018318	358	red	Protein kinase superfamily protein with octicosapeptide/Phox/Bem1p domain
Zm00001d031079	357	red	Os12g0617001 protein
Zm00001d022624	357	red
Zm00001d021573	357	red	SBP domain containing protein
Zm00001d020837	357	red	Dof zinc finger protein DOF1.6
Zm00001d017598	357	red	Glucose-methanol-choline (GMC) oxidoreductase family protein
Zm00001d014990	357	red	WD repeat-containing protein RUP2
Zm00001d011901	357	red	Tetratricopeptide repeat (TPR)-like superfamily protein
Zm00001d051915	356	red	ABC(yeast) homolog1
Zm00001d038364	356	red
Zm00001d034182	356	red
Zm00001d003593	356	red	Expressed protein; protein
Zm00001d002754	356	red	Homeobox-leucine zipper protein ATHB-4
Zm00001d047788	355	red	Histone H2B
Zm00001d043019	355	red	Laccase-13
Zm00001d023522	355	red	from the Czech 'roh' meaning 'corner'
Zm00001d022669	355	red
Zm00001d051788	354	red	Putative MYB DNA-binding domain superfamily protein
Zm00001d051313	354	red	Leucine-rich repeat (LRR) family protein
Zm00001d044717	354	red	Potassium outward rectifying channel
Zm00001d039643	354	red	UDP-glycosyltransferase 73D1
Zm00001d044022	353	red	seed maturation protein PM41
Zm00001d039487	353	red	1-aminocyclopropane-1-carboxylate synthase1
Zm00001d023341	353	red	Putative RING zinc finger domain superfamily protein
Zm00001d020610	353	red
Zm00001d050697	352	red	Histone H3.2
Zm00001d043165	352	red	Indole-3-acetate beta-glucosyltransferase
Zm00001d042730	352	red	Histone H3
Zm00001d042289	352	red	Rieske domain containing protein
Zm00001d039086	352	red	Tetratricopeptide repeat (TPR)-like superfamily protein
Zm00001d038626	352	red
Zm00001d022237	352	red	RNA binding protein 1
Zm00001d020536	352	red	Eukaryotic aspartyl protease family protein
Zm00001d017391	352	red	Axial regulator YABBY 1
Zm00001d006720	352	red	Triacylglycerol lipase
Zm00001d006590	352	red	ARM repeat superfamily protein
Zm00001d002350	352	red	kaurene synthase2
Zm00001d047087	351	red	beta expansin8
Zm00001d044975	351	red	Anthocyanin regulatory C1 protein
Zm00001d009160	351	red	sequence-specific DNA binding transcription factors
Zm00001d005760	351	red	R2R3MYB-domain protein
Zm00001d002324	351	red
Zm00001d000749	351	red
Zm00001d048469	350	red	hydroxylase5
Zm00001d046500	350	red	SPX domain-containing protein 1
Zm00001d017597	349	red	SPX domain-containing membrane protein
Zm00001d015742	349	red
Zm00001d012837	349	red	Histone H2A
Zm00001d047736	348	red	asparagine synthetase4
Zm00001d046888	348	red	B-box zinc finger family protein%3B Putative B-box type zinc finger family protein
Zm00001d027742	348	red
Zm00001d040545	347	red
Zm00001d034783	347	red	Protein SENSITIVE TO PROTON RHIZOTOXICITY 1
Zm00001d027022	347	red
Zm00001d022552	347	red	Transcription factor bHLH148
Zm00001d000660	347	red
Zm00001d041439	346	red	Serine/threonine-protein kinase Nek1
Zm00001d038695	346	red	gibberellin 2-oxidase7
Zm00001d025913	346	red	Histone H2B
Zm00001d025347	346	red
Zm00001d014778	346	red
Zm00001d013133	346	red	Verprolin
Zm00001d005791	346	red	Histone H4
zma-MIR156e	345	red
Zm00001d049678	345	red	NAC domain-containing protein 43
Zm00001d033180	345	red	brassinosteroid-deficient dwarf1
Zm00001d047740	344	red
Zm00001d028161	344	red
Zm00001d022390	344	red	Eukaryotic aspartyl protease family protein
Zm00001d010585	344	red	UTP--glucose-1-phosphate uridylyltransferase 3 chloroplastic
Zm00001d049883	343	red	Protein PROTON GRADIENT REGULATION 5 chloroplastic
Zm00001d042826	343	red	AER
Zm00001d026510	343	red	Putative HLH DNA-binding domain superfamily protein
Zm00001d002601	343	red	histone H1-3
Zm00001d052890	341	red	Squamosa promoter-binding-like protein 15
Zm00001d032153	341	red	Cytochrome c oxidase subunit Vib family protein
Zm00001d030678	341	red	Transcription factor MYB48
Zm00001d018846	341	red	3-oxo-5-alpha-steroid 4-dehydrogenase 2
Zm00001d013530	341	red	5'-AMP-activated protein kinase-related
Zm00001d008600	341	red	Sulfoquinovosyl transferase SQD2
Zm00001d039634	340	red	dwarf plant1
Zm00001d036683	340	red
Zm00001d044970	339	red	Probable tyrosine-protein phosphatase
Zm00001d017480	339	red	Ethylene-responsive transcription factor ERF035
Zm00001d036366	338	red	Basic endochitinase B
Zm00001d014834	338	red	DUF241 domain protein
Zm00001d053830	337	red	early nodulin-like protein 9
Zm00001d040263	337	red	Glycogen synthase kinase-3 MsK-3
Zm00001d039914	337	red	Metallothionein-like protein type 2
Zm00001d039061	337	red	Probable sodium/metabolite cotransporter BASS4 chloroplastic
Zm00001d038291	337	red	Ferredoxin-6%2C chloroplastic
Zm00001d006254	337	red	Serine/threonine protein phosphatase 2A 59 kDa regulatory subunit B' zeta isoform
Zm00001d006195	337	red	Homeobox-leucine zipper protein ATHB-12
Zm00001d005769	337	red	BTB/POZ domain-containing protein NPY1
Zm00001d029078	336	red
Zm00001d010671	336	red	Probable glucan endo-13-beta-glucosidase BG1
Zm00001d010434	335	red	Arabinogalactan peptide 20
Zm00001d003212	335	red	Probable protein kinase
Zm00001d045118	334	red	DeSI-like protein
Zm00001d043486	334	red
Zm00001d041856	334	red
Zm00001d039733	334	red	Histone H4
Zm00001d044246	333	red	Histone H2A
Zm00001d037173	333	red	EF hand family protein
Zm00001d019398	333	red	ABC transporter G family member 11
Zm00001d020736	332	red	Gibberellin receptor GID1L2
Zm00001d029771	330	red	KH domain-containing protein
Zm00001d008843	330	red	Grx_A2-glutaredoxin subgroup III
Zm00001d000308	330	red	F-box domain containing protein expressed
Zm00001d047568	328	red
Zm00001d029835	328	red	plant/K24M7-17 protein
Zm00001d007331	328	red	Expressed protein; protein
zma-MIR164c	327	red
Zm00001d034560	327	red	Ubiquitin-60S ribosomal protein L40
zma-MIR159f	326	red
Zm00001d038473	326	red	Transcription repressor OFP1
Zm00001d012276	326	red	Histone H3.2
Zm00001d048061	325	red	3-ketoacyl-CoA synthase
Zm00001d045568	324	red	brassinosteroid-responsive RING-H2
Zm00001d044376	322	red	Membrane protein
Zm00001d028122	322	red
Zm00001d023402	322	red	Putative MYB DNA-binding domain superfamily protein
Zm00001d015291	322	red	Probable LRR receptor-like serine/threonine-protein kinase
Zm00001d037623	321	red	ROTUNDIFOLIA like 12
Zm00001d008539	321	red
Zm00001d002589	321	red	hydroxylase4
Zm00001d045475	320	red	Histone H3
Zm00001d042365	320	red	CRP7 - Cysteine-rich family protein precursor expressed
Zm00001d052424	319	red	Pectinesterase inhibitor domain containing protein expressed
Zm00001d046661	319	red	Amino acid transporter-like protein
Zm00001d032152	319	red	cinnamoyl CoA reductase1
Zm00001d043699	318	red	Transcription factor bHLH87
Zm00001d032933	318	red	Protein NETWORKED 1A
Zm00001d050831	317	red
Zm00001d046561	313	red	Protein kinase superfamily protein
Zm00001d041672	311	red	Histone H3.2
Zm00001d051511	310	red	PLATZ transcription factor family protein
Zm00001d023390	310	red
Zm00001d020840	310	red	Fasciclin-like arabinogalactan protein 8
Zm00001d032604	308	red	WAT1-related protein chloroplastic
Zm00001d036515	306	red
Zm00001d018206	306	red	Nitrate reductase [NADH] 2
Zm00001d028400	303	red	Pathogenesis-related thaumatin superfamily protein
Zm00001d046667	302	red
Zm00001d052962	301	red	Putative RING zinc finger domain superfamily protein
Zm00001d020982	300	red	NAC domain containing protein 38
Zm00001d051802	299	red	SAUR-like auxin-responsive protein family
Zm00001d038355	299	red	BEL1-like homeodomain protein 9
Zm00001d042016	298	red
Zm00001d045463	295	red	NAC domain-containing protein 43
Zm00001d026308	292	red	Auxin-responsive protein SAUR71
Zm00001d022406	292	red	Probable mitochondrial adenine nucleotide transporter BTL1
Zm00001d036382	288	red	Transcription factor bHLH93
Zm00001d035561	288	red	Expressed protein; Mannose-specific jacalin-related lectin; protein
Zm00001d018940	286	red	early light inducible protein2
Zm00001d003247	285	red	malate synthase1
Zm00001d051596	282	red
Zm00001d012016	282	red	F-box protein
Zm00001d008451	279	red
Zm00001d012450	278	red
Zm00001d052397	277	red	glossy3
Zm00001d004650	275	red	CRP7 - Cysteine-rich family protein precursor expressed
Zm00001d052208	274	red	EPIDERMAL PATTERNING FACTOR-like protein 1
Zm00001d031546	269	red
Zm00001d052591	267	red	B3 domain-containing protein
Zm00001d029710	267	red
Zm00001d042233	259	red	Ribosomal protein S18
Zm00001d018717	259	red
Zm00001d047573	246	red	F-box protein
Zm00001d018104	246	red	EPIDERMAL PATTERNING FACTOR-like protein 1
Zm00001d034663	243	red	alpha-expansin4
Zm00001d053626	242	red	SPX domain-containing protein 1
Zm00001d012515	242	red	proline-rich family protein
Zm00001d015661	241	red	Auxin-responsive protein SAUR61
Zm00001d046626	235	red	Putative leucine-rich repat protein kinase family protein
Zm00001d009077	234	red	Mono-/di-acylglycerol lipase N-terminal;Lipase class 3
Zm00001d020585	229	red	Histone H4
Zm00001d020124	227	red
Zm00001d044170	226	red	ATP binding microtubule motor family protein
Zm00001d031264	224	red	Cupin
Zm00001d051841	221	red
Zm00001d018369	218	red	Serine carboxypeptidase 24
Zm00001d025752	203	red	Transcription factor bHLH68
Zm00001d034077	178	red
Zm00001d050347	171	red
Zm00001d012655	140	red	Putative subtilase family protein
Zm00001d018729	98	red	BZIP transcription factor family protein
Zm00001d026339	93	red
Zm00001d010499	9	red	Sec14p-like phosphatidylinositol transfer family protein
Zm00001d027708	6	red	Metal ion binding protein
Zm00001d052334	117	purple
Zm00001d052122	117	purple
Zm00001d051420	117	purple	dehydrin3
Zm00001d051413	117	purple	CGI-like protein
Zm00001d049258	117	purple	Putative ARM repeat-containing protein containing family protein
Zm00001d048040	117	purple	Centromere protein-like
Zm00001d047823	117	purple	Retrovirus-related Pol polyprotein LINE-1
Zm00001d045109	117	purple	Putative homeodomain-like transcription factor superfamily protein
Zm00001d041282	117	purple
Zm00001d040726	117	purple	Mitochondrial substrate carrier family protein
Zm00001d038779	117	purple	Dual-specificity protein-like phosphatase 4
Zm00001d038389	117	purple	Phosphatidate phosphatase PAH1
Zm00001d038228	117	purple	Protein trichome berefringence-like 7
Zm00001d037574	117	purple	DNA-directed RNA polymerase V subunit 7
Zm00001d034641	117	purple	ZFP16-2
Zm00001d031794	117	purple	Alpha-amylase 1
Zm00001d028784	117	purple	Mitochondrial substrate carrier family protein
Zm00001d028362	117	purple
Zm00001d028307	117	purple	Probable inactive poly [ADP-ribose] polymerase SRO1
Zm00001d027200	117	purple
Zm00001d026758	117	purple
Zm00001d025696	117	purple	Cellulase (glycosyl hydrolase family 5) protein
Zm00001d021706	117	purple	Histone H2A
Zm00001d018803	117	purple	Probable inositol transporter 2
Zm00001d017539	117	purple	Mechanosensitive ion channel protein 6
Zm00001d015520	117	purple	Chaperone protein ClpB4 mitochondrial
Zm00001d015091	117	purple	Bax inhibitor 1
Zm00001d014794	117	purple	physical impedance induced protein2
Zm00001d012556	117	purple	beta tubulin6
Zm00001d012545	117	purple	Serine-type endopeptidase inhibitor
Zm00001d009359	117	purple	Ubiquitin fusion degradation UFD1 family protein
Zm00001d007271	117	purple	22.0 kDa class IV heat shock protein
Zm00001d000610	117	purple
GRMZM5G898647	117	purple
Zm00001d052948	116	purple	Putative TCP-1/cpn60 chaperonin family protein
Zm00001d050174	116	purple	Enhancer of polycomb-like transcription factor protein
Zm00001d045370	116	purple
Zm00001d042941	116	purple	RuvB-like protein 1
Zm00001d038732	116	purple	Acid phosphatase/vanadium-dependent haloperoxidase-related protein
Zm00001d038387	116	purple	plant-specific domain TIGR01589 family protein expressed
Zm00001d033987	116	purple	Heat stress transcription factor A-6b
Zm00001d028731	116	purple	Dolichyldiphosphatase 1
Zm00001d027043	116	purple
Zm00001d023025	116	purple
Zm00001d022770	116	purple
Zm00001d020976	116	purple
Zm00001d020898	116	purple	Heat shock protein 90-2
Zm00001d017294	116	purple	gibberellin 2-oxidase4
Zm00001d016720	116	purple	Serine decarboxylase
Zm00001d008214	116	purple	Rhomboid-like protein 14 mitochondrial
Zm00001d003949	116	purple	Major facilitator superfamily protein
Zm00001d001951	116	purple	PHD finger-like domain-containing protein 5A
Zm00001d001877	116	purple	Phytosulfokine receptor 1
Zm00001d001721	116	purple
GRMZM5G890451	116	purple
Zm00001d053266	115	purple
Zm00001d048537	115	purple
Zm00001d042626	115	purple	nitroreductase family protein
Zm00001d039461	115	purple	Harpin-induced protein
Zm00001d036137	115	purple	Palmitoyl-acyl carrier protein thioesterase chloroplastic
Zm00001d032606	115	purple
Zm00001d027673	115	purple	UPF0496 protein
Zm00001d026847	115	purple
Zm00001d003004	115	purple
Zm00001d051653	114	purple
Zm00001d047726	114	purple	DnaJ protein ERDJ3A
Zm00001d037717	114	purple	Heat shock 70 kDa protein 14
Zm00001d037354	114	purple	alpha/beta-Hydrolases superfamily protein
Zm00001d037280	114	purple
Zm00001d034433	114	purple	Heat stress transcription factor A-6b
Zm00001d033610	114	purple	Zinc finger CCCH domain-containing protein 30
Zm00001d015290	114	purple	Adagio protein 1
Zm00001d014446	114	purple	Protein kinase superfamily protein
GRMZM5G807592	114	purple
Zm00001d047542	113	purple	17.6 kDa class II heat shock protein
Zm00001d045435	113	purple	glycine-rich protein
Zm00001d044841	113	purple	Glutaredoxin family protein
Zm00001d036788	113	purple	Subtilisin-like protease SBT4.4
Zm00001d035649	113	purple	embryo defective 2735
Zm00001d035395	113	purple	OSJNBb0004G23.8 protein; OSJNBb0085F13.3 protein
Zm00001d019463	113	purple	Lipase
Zm00001d012285	113	purple	Putative MYB DNA-binding domain superfamily protein
Zm00001d050115	112	purple
Zm00001d044934	112	purple	Galactoside 2-alpha-L-fucosyltransferase
Zm00001d038070	112	purple
Zm00001d037738	112	purple	RALF
Zm00001d017813	112	purple	17.4 kDa class I heat shock protein 3
Zm00001d017671	112	purple	E3 ubiquitin-protein ligase PUB23
Zm00001d008139	112	purple
GRMZM5G884538	112	purple
Zm00001d032481	111	purple
Zm00001d009999	111	purple	Putative HLH DNA-binding domain superfamily protein
Zm00001d010249	110	purple	MLO-like protein
Zm00001d009556	110	purple	HSP40/DnaJ peptide-binding protein
Zm00001d001839	110	purple
Zm00001d051362	109	purple	tonoplast intrinsic protein2
Zm00001d033714	109	purple	Regulator of Vps4 activity in the MVB pathway protein
Zm00001d029799	109	purple	Glutathione S-transferase F9
Zm00001d025264	109	purple	Pentatricopeptide repeat-containing protein chloroplastic
Zm00001d002867	108	purple	Ethylene-responsive transcription factor ERF053
Zm00001d018082	107	purple	trehalose-6-phosphate phosphatase7
Zm00001d014751	107	purple	Tetratricopeptide repeat (TPR)-like superfamily protein
Zm00001d052117	106	purple
Zm00001d006701	106	purple
Zm00001d008111	104	purple
Zm00001d029557	103	purple	Chaperone protein ClpB3 chloroplastic
Zm00001d023700	103	purple	Expressed protein; protein
Zm00001d012158	102	purple	Formin-like protein 1
Zm00001d011788	102	purple	Pentatricopeptide repeat-containing protein chloroplastic
Zm00001d008003	102	purple
Zm00001d004472	101	purple	Polyketide cyclase/dehydrase and lipid transport superfamily protein
Zm00001d012228	100	purple	4%2C5-DOPA dioxygenase extradiol
Zm00001d051691	98	purple	DUF506 family protein
Zm00001d018707	93	purple	OSJNBb0004G23.8 protein; OSJNBb0085F13.3 protein
Zm00001d017387	89	purple	shortage in chiasmata 1
Zm00001d052362	72	purple
Zm00001d045338	70	purple	HXXXD-type acyl-transferase family protein
Zm00001d018708	70	purple	OSJNBb0004G23.8 protein; OSJNBb0085F13.3 protein
Zm00001d010578	785	yellow	Protein kinase superfamily protein
Zm00001d012834	785	yellow	derlin2
Zm00001d021878	785	yellow	Protein FREE1
Zm00001d049192	785	yellow	chaperone protein dnaJ-related
Zm00001d053544	785	yellow	U-box domain-containing protein 17
Zm00001d000346	784	yellow	Protein kinase superfamily protein with octicosapeptide/Phox/Bem1p domain
Zm00001d003003	784	yellow	OSJNBa0019D11.18 protein; protein
Zm00001d006343	784	yellow	Carbohydrate-binding X8 domain superfamily protein
Zm00001d006930	784	yellow	zinc knuckle (CCHC-type) family protein
Zm00001d011559	784	yellow	empty pericarp16
Zm00001d012034	784	yellow	N-acetylglucosaminyl transferase component family protein / Gpi1 family protein
Zm00001d012611	784	yellow	DNA repair metallo-beta-lactamase family protein
Zm00001d012934	784	yellow	Calmodulin binding protein
Zm00001d013264	784	yellow
Zm00001d014895	784	yellow	Putative integral membrane protein conserved region (DUF2404)
Zm00001d020006	784	yellow	Pyrophosphate--fructose 6-phosphate 1-phosphotransferase subunit alpha 2
Zm00001d043136	784	yellow	Serine-type endopeptidase inhibitor
Zm00001d045405	784	yellow	Coiled-coil domain-containing protein 97 isoform 1
Zm00001d046624	784	yellow	Probable E3 ubiquitin ligase SUD1
Zm00001d051690	784	yellow	Putative RING zinc finger domain superfamily protein isoform 1
Zm00001d052292	784	yellow	Probable galacturonosyltransferase-like 9
Zm00001d053080	784	yellow	Protein kinase protein with adenine nucleotide alpha hydrolases-like domain
Zm00001d001952	783	yellow	Zinc finger C-x8-C-x5-C-x3-H type family protein
Zm00001d002656	783	yellow	Protein CHROMATIN REMODELING 19
Zm00001d002770	783	yellow	ARM repeat superfamily protein
Zm00001d004993	783	yellow	RNA binding (RRM/RBD/RNP motifs) family protein
Zm00001d009011	783	yellow	Cyclin-A1-1
Zm00001d009564	783	yellow	Guanylate-binding family protein
Zm00001d012839	783	yellow	transducin family protein / WD-40 repeat family protein
Zm00001d012840	783	yellow	transducin family protein / WD-40 repeat family protein
Zm00001d016512	783	yellow	Peptidyl-prolyl cis-trans isomerase FKBP65
Zm00001d018113	783	yellow	LMBR1-like membrane protein
Zm00001d020403	783	yellow	Receptor kinase
Zm00001d022132	783	yellow	inter-alpha-trypsin inhibitor heavy chain-related
Zm00001d022493	783	yellow	alpha/beta-Hydrolases superfamily protein
Zm00001d023249	783	yellow
Zm00001d024973	783	yellow
Zm00001d025409	783	yellow	Putative AP2/EREBP transcription factor superfamily protein
Zm00001d025664	783	yellow	Transcription factor MYB80
Zm00001d025749	783	yellow	Inositol transporter 1
Zm00001d026303	783	yellow	Putative leucine-rich repeat receptor-like protein kinase family protein
Zm00001d028220	783	yellow	Pyridoxal-5'-phosphate-dependent enzyme family protein
Zm00001d028593	783	yellow	E3 ubiquitin-protein ligase SDIR1
Zm00001d028863	783	yellow	BRCT domain-containing protein
Zm00001d029191	783	yellow	Monocopper oxidase-like protein SKU5
Zm00001d031065	783	yellow	Probable mediator of RNA polymerase II transcription subunit 19b
Zm00001d031593	783	yellow	FHA domain-containing protein FHA2
Zm00001d032012	783	yellow
Zm00001d033488	783	yellow	Membrin-11
Zm00001d034030	783	yellow	Kinesin-like protein KIN-12E
Zm00001d034650	783	yellow	SEC14 cytosolic factor family protein
Zm00001d037258	783	yellow	ROS1 protein
Zm00001d041298	783	yellow	LRR receptor-like serine/threonine-protein kinase EFR
Zm00001d041703	783	yellow	Protein STABILIZED1
Zm00001d043862	783	yellow
Zm00001d044904	783	yellow	Transcription factor EMB1444
Zm00001d045518	783	yellow	Pentatricopeptide repeat-containing protein
Zm00001d045651	783	yellow
Zm00001d046467	783	yellow	UDP-galactose/UDP-glucose transporter 3
Zm00001d046836	783	yellow	Sas10/Utp3/C1D family
Zm00001d047461	783	yellow	Mitochondria fission 1 protein
Zm00001d047993	783	yellow	Probable inactive poly [ADP-ribose] polymerase SRO1
Zm00001d048923	783	yellow	Glutathione S-transferase T1
Zm00001d050251	783	yellow	Hydroxyproline O-galactosyltransferase HPGT1
Zm00001d051054	783	yellow
Zm00001d052113	783	yellow	Replication protein A 70 kDa DNA-binding subunit A
Zm00001d053265	783	yellow	High mobility group B protein 15
Zm00001d053676	783	yellow	Putative STRUBBELIG family receptor protein kinase
Zm00001d000483	782	yellow
Zm00001d000842	782	yellow
Zm00001d001970	782	yellow	Molybdopterin biosynthesis protein CNX1
Zm00001d002383	782	yellow	AT2G41900 (E=3e-023) | zinc finger (CCCH-type) family protein
Zm00001d002387	782	yellow
Zm00001d002517	782	yellow	OSJNBa0013K16.21 protein; OSJNBb0016D16.4 protein; protein
Zm00001d002943	782	yellow	Probable methyltransferase PMT25
Zm00001d003315	782	yellow	Protein Brevis radix-like 4
Zm00001d003409	782	yellow	Agamous-like MADS-box protein AGL16
Zm00001d003890	782	yellow
Zm00001d003924	782	yellow	Glycerophosphodiester phosphodiesterase GDPD2
Zm00001d005030	782	yellow	40S ribosomal protein S4-3
Zm00001d005308	782	yellow	P-loop NTPase domain-containing protein LPA1 homolog 1
Zm00001d006312	782	yellow	PRLI-interacting factor A
Zm00001d006787	782	yellow	Agenet domain-containing protein
Zm00001d007095	782	yellow	UDP-glcnac-adolichol phosphate glcnac-1-p-transferase
Zm00001d007871	782	yellow
Zm00001d008260	782	yellow	Ubiquitin-conjugating enzyme E2 20
Zm00001d009295	782	yellow	Potassium transporter 4
Zm00001d009694	782	yellow	Receptor like protein kinase S.2
Zm00001d009783	782	yellow	DnaJ protein ERDJ3B
Zm00001d009997	782	yellow	Probable beta-13-galactosyltransferase 12
Zm00001d010700	782	yellow	G-type lectin S-receptor-like serine/threonine-protein kinase B120
Zm00001d010823	782	yellow	CASC3/Barentsz eIF4AIII binding
Zm00001d010927	782	yellow	Putative RNA polymerase II subunit B1 CTD phosphatase RPAP2 homolog
Zm00001d011193	782	yellow	integral membrane protein
Zm00001d011276	782	yellow
Zm00001d011379	782	yellow	glycosyl transferase family 1 protein
Zm00001d011767	782	yellow	DnaJ subfamily C member 7
Zm00001d011782	782	yellow	Haloacid dehalogenase-like hydrolase (HAD) superfamily protein
Zm00001d012955	782	yellow	Fes1A
Zm00001d014328	782	yellow
Zm00001d014595	782	yellow	ARM repeat superfamily protein
Zm00001d014623	782	yellow	AAA-ATPase ASD mitochondrial
Zm00001d014650	782	yellow	Disease resistance protein RPM1
Zm00001d014721	782	yellow	Glycosyltransferase family 61 protein
Zm00001d014896	782	yellow	lysine ketoglutarate reductase trans-splicing-like protein
Zm00001d015698	782	yellow	F-box/kelch-repeat protein OR23
Zm00001d016570	782	yellow
Zm00001d017106	782	yellow	Actin-related protein 3
Zm00001d017120	782	yellow	nuclear binding protein35
Zm00001d017126	782	yellow	Transcription factor GTE8
Zm00001d017640	782	yellow
Zm00001d017809	782	yellow	Heat shock 70 kDa protein 17
Zm00001d017862	782	yellow	RING/FYVE/PHD zinc finger superfamily protein
Zm00001d017984	782	yellow	Probable galacturonosyltransferase-like 9
Zm00001d018229	782	yellow	Adenine nucleotide alpha hydrolases-like superfamily protein
Zm00001d018392	782	yellow	neurochondrin family protein
Zm00001d018746	782	yellow
Zm00001d018825	782	yellow	Protein kinase superfamily protein
Zm00001d019111	782	yellow
Zm00001d019216	782	yellow	Ethylene-responsive transcription factor ERF118
Zm00001d019664	782	yellow
Zm00001d020414	782	yellow	Putative 1-phosphatidylinositol-3-phosphate 5-kinase FAB1C
Zm00001d021247	782	yellow	Protein INAPERTURATE POLLEN1
Zm00001d021287	782	yellow	Polygalacturonate 4-alpha-galacturonosyltransferase
Zm00001d021469	782	yellow	Glutathione S-transferase F9
Zm00001d021636	782	yellow	binding;calmodulin binding
Zm00001d021707	782	yellow	Histone H2A
Zm00001d022403	782	yellow	Glutaredoxin family protein
Zm00001d022405	782	yellow	Protein CHROMATIN REMODELING 5
Zm00001d022476	782	yellow
Zm00001d022492	782	yellow	Protein kinase superfamily protein
Zm00001d023049	782	yellow
Zm00001d023291	782	yellow	Secondary cell wall glycosyltransferase family 47
Zm00001d023664	782	yellow	ABA-responsive protein
Zm00001d023710	782	yellow	Small RNA degrading nuclease 5
Zm00001d024975	782	yellow	Disease resistance protein RPM1
Zm00001d025669	782	yellow	Putative WRKY DNA-binding domain superfamily protein
Zm00001d026051	782	yellow	BTB/POZ domain-containing protein
Zm00001d026297	782	yellow	Proline-rich family protein
Zm00001d026665	782	yellow
Zm00001d027289	782	yellow	late embryogenesis abundant protein
Zm00001d027677	782	yellow	Metal regulatory transcription factor 1
Zm00001d027842	782	yellow	O-fucosyltransferase family protein
Zm00001d029129	782	yellow	Metal tolerance protein C1
Zm00001d029672	782	yellow	Chaperone protein ClpC1 chloroplastic
Zm00001d030867	782	yellow
Zm00001d031063	782	yellow	Retrovirus-related Pol polyprotein LINE-1
Zm00001d031118	782	yellow
Zm00001d031135	782	yellow	GATA zinc finger family protein
Zm00001d031728	782	yellow	Dehydration-responsive element-binding protein 1B
Zm00001d031996	782	yellow	WD repeat-containing protein DWA2
Zm00001d032310	782	yellow	Protein kinase superfamily protein
Zm00001d032399	782	yellow	Pentatricopeptide repeat-containing protein chloroplastic
Zm00001d032554	782	yellow	HIT-type Zinc finger family protein
Zm00001d033966	782	yellow	PRA1 family protein G2
Zm00001d034423	782	yellow	Tetratricopeptide repeat (TPR)-like superfamily protein
Zm00001d034432	782	yellow	Bax inhibitor-1 family protein
Zm00001d034501	782	yellow	AAA-ATPase ASD mitochondrial
Zm00001d034844	782	yellow	Nucleotide-diphospho-sugar transferase family protein
Zm00001d034996	782	yellow	evolutionarily conserved C-terminal region 7
Zm00001d036234	782	yellow	Carboxylic ester hydrolase/ hydrolase%2C acting on ester bond
Zm00001d036797	782	yellow	Non-structural maintenance of chromosomes element 4 homolog A
Zm00001d036801	782	yellow	Phosphoribosylanthranilate transferase isoform 1
Zm00001d037747	782	yellow	Prenylated rab acceptor family protein
Zm00001d038224	782	yellow	F-box protein SKP2A
Zm00001d038848	782	yellow	Beta-galactosidase
Zm00001d039446	782	yellow	DNA-directed DNA polymerases
Zm00001d039670	782	yellow	phospholipase D1
Zm00001d040293	782	yellow	H/ACA ribonucleoprotein complex subunit 4
Zm00001d041955	782	yellow	plant-specific domain TIGR01615 family protein expressed
Zm00001d042239	782	yellow	Protein LURP-one-related 2
Zm00001d043037	782	yellow
Zm00001d043945	782	yellow	Cytochrome b561/ferric reductase transmembrane protein family
Zm00001d044815	782	yellow	Protein BOBBER 1
Zm00001d045205	782	yellow	F-box protein
Zm00001d045336	782	yellow
Zm00001d047350	782	yellow	Alpha/beta hydrolase related protein
Zm00001d047382	782	yellow	plasmacytoma 326 homolog
Zm00001d047906	782	yellow	Phosphomevalonate kinase
Zm00001d048073	782	yellow	Heat shock 70 kDa protein 8
Zm00001d048559	782	yellow	glutathione transferase35
Zm00001d048924	782	yellow	Putative DEAD-box ATP-dependent RNA helicase family protein
Zm00001d049018	782	yellow	Trypsin family protein with PDZ domain
Zm00001d049257	782	yellow
Zm00001d050430	782	yellow	Stromal cell-derived factor 2
Zm00001d051415	782	yellow	Mechanosensitive ion channel protein 6
Zm00001d051617	782	yellow
Zm00001d051740	782	yellow	Serine protease SPPA chloroplastic
Zm00001d052167	782	yellow	Putative AP2/EREBP transcription factor superfamily protein
Zm00001d052889	782	yellow	IRK-interacting protein
Zm00001d053059	782	yellow	DEAD/DEAH box RNA helicase family protein
Zm00001d053084	782	yellow	Terpenoid synthases superfamily protein
Zm00001d053229	782	yellow
Zm00001d001094	781	yellow
Zm00001d001766	781	yellow
Zm00001d001850	781	yellow	Magnesium-chelatase subunit ChlH chloroplastic
Zm00001d002385	781	yellow	Putative RNA methyltransferase
Zm00001d002893	781	yellow	WAT1-related protein
Zm00001d003309	781	yellow	Copper amine oxidase family protein
Zm00001d003730	781	yellow	Histone H3.2
Zm00001d005705	781	yellow	Chromatin remodeling protein EBS
Zm00001d006788	781	yellow	DNA replication protein-related
Zm00001d007042	781	yellow	bZIP transcription factor 17
Zm00001d007518	781	yellow	Pentatricopeptide repeat-containing protein
Zm00001d007580	781	yellow
Zm00001d008306	781	yellow	RING/U-box superfamily protein
Zm00001d008498	781	yellow	alanine-tRNA ligases
Zm00001d009926	781	yellow	P-loop containing nucleoside triphosphate hydrolases superfamily protein
Zm00001d009950	781	yellow	Heat shock 70 kDa protein 14
Zm00001d010520	781	yellow	Glycerol-3-phosphate acyltransferase 5
Zm00001d010828	781	yellow	alpha/beta-Hydrolases superfamily protein
Zm00001d011589	781	yellow	NAC domain-containing protein 72
Zm00001d012169	781	yellow	RHOMBOID-like protein 13
Zm00001d012575	781	yellow	Protein MICRORCHIDIA 6
Zm00001d012991	781	yellow	2-oxoglutarate-dependent dioxygenase family protein
Zm00001d013289	781	yellow	Transmembrane BAX inhibitor motif-containing protein 4
Zm00001d013386	781	yellow
Zm00001d013489	781	yellow	splicing factor Prp18 family protein
Zm00001d014187	781	yellow	Carbon catabolite repressor protein 4 homolog 1
Zm00001d014414	781	yellow	Calmodulin
Zm00001d016674	781	yellow	Heat shock factor protein 2
Zm00001d017721	781	yellow	Tudor/PWWP/MBT superfamily protein
Zm00001d018278	781	yellow	Fatty-acid-binding protein 2
Zm00001d018481	781	yellow	myosin2
Zm00001d019576	781	yellow	ORMDL family protein
Zm00001d021273	781	yellow
Zm00001d021845	781	yellow
Zm00001d021861	781	yellow	Vacuole membrane protein KMS1
Zm00001d021933	781	yellow
Zm00001d022026	781	yellow	Golgi transport 1 protein B
Zm00001d023138	781	yellow
Zm00001d023147	781	yellow
Zm00001d023157	781	yellow
Zm00001d023634	781	yellow	U-box domain-containing protein 44
Zm00001d024425	781	yellow	Regulator of Vps4 activity in the MVB pathway protein
Zm00001d024645	781	yellow	alpha/beta-Hydrolases superfamily protein
Zm00001d025274	781	yellow
Zm00001d025717	781	yellow	F-box protein SKIP14
Zm00001d025827	781	yellow	triglyceride lipases;triglyceride lipases
Zm00001d026721	781	yellow
Zm00001d026737	781	yellow
Zm00001d027384	781	yellow	ARM repeat superfamily protein
Zm00001d027976	781	yellow	GLABRA2 expression modulator
Zm00001d028269	781	yellow
Zm00001d028396	781	yellow	26S proteasome non-ATPase regulatory subunit 4 homolog
Zm00001d028606	781	yellow	Oxysterol-binding protein-related protein 3B
Zm00001d028926	781	yellow	Alkaline/neutral invertase A mitochondrial
Zm00001d029673	781	yellow	F-box protein PP2-A13
Zm00001d029738	781	yellow	Alpha/beta hydrolase related protein
Zm00001d030584	781	yellow	DROUGHT SENSITIVE 1
Zm00001d031023	781	yellow	L-type lectin-domain containing receptor kinase IX.1
Zm00001d031114	781	yellow
Zm00001d031432	781	yellow
Zm00001d031445	781	yellow	ETHYLENE INSENSITIVE 3-like 3 protein
Zm00001d031835	781	yellow
Zm00001d031940	781	yellow	F1F0-ATPase inhibitor protein
Zm00001d032013	781	yellow
Zm00001d032112	781	yellow	Protein ecdysoneless homolog
Zm00001d032264	781	yellow	U-box domain-containing protein 40
Zm00001d032391	781	yellow	Ripening-related protein grip22
Zm00001d033393	781	yellow
Zm00001d034643	781	yellow	Actin-depolymerizing factor 10
Zm00001d034867	781	yellow	DCD (Development and Cell Death) domain protein
Zm00001d036255	781	yellow
Zm00001d036495	781	yellow	Putative SERRATE-related C2H2 zinc-finger family protein
Zm00001d036707	781	yellow	Putative ubiquitin carboxyl-terminal hydrolase superfamily protein
Zm00001d037167	781	yellow	Putative RING zinc finger domain superfamily protein
Zm00001d037356	781	yellow	NF-X1-type zinc finger protein NFXL1
Zm00001d037744	781	yellow	Protein kinase family protein
Zm00001d038059	781	yellow	Golgi transport complex protein-related
Zm00001d038060	781	yellow	Probable microtubule-binding protein TANGLED
Zm00001d038687	781	yellow	Beta-arabinofuranosyltransferase RAY1
Zm00001d038805	781	yellow	Probable transcriptional regulatory protein
Zm00001d038879	781	yellow	DNAJ heat shock N-terminal domain-containing protein
Zm00001d039001	781	yellow	Expressed protein; protein
Zm00001d039384	781	yellow	Cytochrome P450 710A1
Zm00001d039514	781	yellow	Clavaminate synthase-like protein
Zm00001d040672	781	yellow	Serine/arginine-rich-splicing factor SR34
Zm00001d042746	781	yellow	Uricase
Zm00001d043877	781	yellow	NAC domain-containing protein 72
Zm00001d044088	781	yellow	Probable isoprenylcysteine alpha-carbonyl methylesterase ICMEL2
Zm00001d044425	781	yellow	Os01g0606100 protein
Zm00001d044838	781	yellow	HVA22-like protein a
Zm00001d047302	781	yellow	Putative chaperone clbp family protein
Zm00001d047659	781	yellow	phosphoinositide binding
Zm00001d048127	781	yellow	Putative cyclin-A3-1
Zm00001d048391	781	yellow	Putative GATA transcription factor family protein
Zm00001d049479	781	yellow	Regulator of Vps4 activity in the MVB pathway protein
Zm00001d049646	781	yellow	Chaperone protein dnaJ 6
Zm00001d049719	781	yellow
Zm00001d050119	781	yellow	Activator of heat shock protein ATPase
Zm00001d051756	781	yellow	Potassium transporter 8
Zm00001d053546	781	yellow
Zm00001d053707	781	yellow	Putative AP2/EREBP transcription factor superfamily protein
Zm00001d053805	781	yellow	Peptidyl-prolyl cis-trans isomerase
Zm00001d053835	781	yellow	ckl5 (Casein Kinase I-like 5); ATP binding / kinase
Zm00001d000113	780	yellow
Zm00001d001929	780	yellow	Transport protein particle (TRAPP) component
Zm00001d002584	780	yellow
Zm00001d004375	780	yellow
Zm00001d004976	780	yellow	PP2A regulatory subunit TAP46
Zm00001d006821	780	yellow	Mitochondrial import inner membrane translocase subunit TIM17-2
Zm00001d007764	780	yellow	Hydroxyproline O-galactosyltransferase GALT4
Zm00001d008465	780	yellow	PR5-like receptor kinase
Zm00001d009087	780	yellow	RESPONSE TO ABA AND SALT 1
Zm00001d010961	780	yellow	Putative CRINKLY4-like receptor protein kinase family protein
Zm00001d011927	780	yellow	Phospholipid/glycerol acyltransferase family protein
Zm00001d012121	780	yellow	Tetratricopeptide repeat (TPR)-like superfamily protein
Zm00001d012233	780	yellow	PHD finger protein
Zm00001d013216	780	yellow
Zm00001d013732	780	yellow	LOB domain-containing protein 28
Zm00001d017053	780	yellow	Calcineurin-like metallo-phosphoesterase superfamily protein
Zm00001d017130	780	yellow	Transcription termination factor MTERF5 chloroplastic
Zm00001d017290	780	yellow	Late embryogenesis abundant (LEA) hydroxyproline-rich glycoprotein family
Zm00001d020687	780	yellow	protein disulfide isomerase8
Zm00001d020901	780	yellow	Putative BPI/LBP family protein
Zm00001d024908	780	yellow	Arginase 1 mitochondrial
Zm00001d026263	780	yellow	Nuclear pore complex protein NUP88
Zm00001d026821	780	yellow
Zm00001d028375	780	yellow	B-cell receptor-associated 31-like
Zm00001d028436	780	yellow	V-type proton ATPase subunit a3
Zm00001d029850	780	yellow	Rop guanine nucleotide exchange factor 2
Zm00001d031443	780	yellow	DUF2361 family protein
Zm00001d032269	780	yellow
Zm00001d032453	780	yellow	Trihelix transcription factor GT-2
Zm00001d033172	780	yellow	Regulator of chromosome condensation (RCC1) family protein
Zm00001d033777	780	yellow	Receptor-like kinase TMK2
Zm00001d033786	780	yellow	histidine kinase4
Zm00001d034001	780	yellow	Tryptophan RNA-binding attenuator protein-like
Zm00001d034029	780	yellow	Pumilio homolog 5
Zm00001d034270	780	yellow	Mitochondrial import inner membrane translocase subunit TIM14
Zm00001d037305	780	yellow	Potassium transporter 8
Zm00001d038219	780	yellow
Zm00001d042451	780	yellow	Vacuolar protein sorting-associated protein 53 A
Zm00001d042880	780	yellow	regulator of chromosome condensation1
Zm00001d042933	780	yellow	Zinc finger protein ZAT11
Zm00001d043057	780	yellow
Zm00001d043157	780	yellow	Rhomboid-like protein 20
Zm00001d043544	780	yellow	UDP-glycosyltransferase 88A1
Zm00001d043551	780	yellow	dehydrin6
Zm00001d043943	780	yellow	Cytochrome b561 domain-containing protein
Zm00001d043955	780	yellow	Eukaryotic translation initiation factor 3 subunit D
Zm00001d044405	780	yellow	Protein kinase protein with adenine nucleotide alpha hydrolases-like domain
Zm00001d044696	780	yellow
Zm00001d044781	780	yellow	Putative thiol-disulphide oxidoreductase DCC
Zm00001d045041	780	yellow	Phosphoinositide phosphatase SAC2
Zm00001d047362	780	yellow	Tobamovirus multiplication protein 3
Zm00001d047548	780	yellow	17.0 kDa class II heat shock protein
Zm00001d047709	780	yellow	Mitochondrial substrate carrier family protein
Zm00001d048360	780	yellow
Zm00001d052061	780	yellow	Protein CYPRO4
Zm00001d052076	780	yellow	Tetraspanin-2
Zm00001d052721	780	yellow	Ubiquitin family protein
Zm00001d052738	780	yellow	Heat stress transcription factor B-2b
Zm00001d053555	780	yellow	Leucine-rich repeat (LRR) family protein
zma-MIR169c	780	yellow
Zm00001d002677	779	yellow
Zm00001d003428	779	yellow	Mog1/PsbP/DUF1795-like photosystem II reaction center PsbP family protein
Zm00001d003857	779	yellow	calnexin homolog1
Zm00001d003999	779	yellow	OSJNBa0072D21.11 protein; protein
Zm00001d008053	779	yellow
Zm00001d008970	779	yellow	Plastid division protein PDV1
Zm00001d009948	779	yellow	Heat shock 70 kDa protein 14
Zm00001d010214	779	yellow	PB1 domain containing protein
Zm00001d010218	779	yellow	Peroxidase 53
Zm00001d010259	779	yellow	Thioredoxin superfamily protein
Zm00001d011594	779	yellow
Zm00001d011650	779	yellow
Zm00001d011918	779	yellow	thiamine diphosphate carrier protein1
Zm00001d012041	779	yellow
Zm00001d012427	779	yellow	Zinc finger protein ZAT11
Zm00001d013244	779	yellow	UDP-glycosyltransferase 83A1
Zm00001d015319	779	yellow	Protein SRG1
Zm00001d015877	779	yellow
Zm00001d016558	779	yellow	glycosyl hydrolase family 10 protein / carbohydrate-binding domain-containing protein
Zm00001d017252	779	yellow	E3 ubiquitin-protein ligase PRT1
Zm00001d018277	779	yellow	UMP-CMP kinase 3
Zm00001d018367	779	yellow	Spermidine hydroxycinnamoyl transferase
Zm00001d021262	779	yellow	Expressed protein; protein
Zm00001d021574	779	yellow	Protein LAZ1
Zm00001d024512	779	yellow	copalyl diphosphate synthase3
Zm00001d025786	779	yellow	DNA glycosylase superfamily protein
Zm00001d026567	779	yellow
Zm00001d028369	779	yellow	hydroxyproline-rich glycoprotein family protein
Zm00001d029218	779	yellow	Protein SRG1
Zm00001d029561	779	yellow	Probable ubiquitin conjugation factor E4
Zm00001d031026	779	yellow	Cell-cell signaling protein csgA-like
Zm00001d031225	779	yellow
Zm00001d032923	779	yellow	Heat stress transcription factor A-6b
Zm00001d033780	779	yellow	RING/FYVE/PHD zinc finger superfamily protein
Zm00001d035405	779	yellow
Zm00001d036035	779	yellow	Putative peptidyl-prolyl cis-trans isomerase family protein
Zm00001d038815	779	yellow	CASC3/Barentsz eIF4AIII binding
Zm00001d040197	779	yellow
Zm00001d041608	779	yellow	Phosphatidylinositol:ceramide inositolphosphotransferase 1
Zm00001d043652	779	yellow	Probable choline kinase 2
Zm00001d045387	779	yellow	fatty acyl-ACP thioesterase2
Zm00001d048070	779	yellow	Putative leucine-rich repeat protein kinase family protein
Zm00001d048667	779	yellow	Protein kinase domain superfamily protein
Zm00001d049416	779	yellow	Polyadenylate-binding protein RBP45C
Zm00001d051474	779	yellow
Zm00001d052172	779	yellow	EF hand family protein
Zm00001d053123	779	yellow	Actin-related protein 2/3 complex subunit 5
Zm00001d053740	779	yellow	Uncharacterised conserved protein UCP015417 vWA
Zm00001d001949	778	yellow	U11/U12 small nuclear ribonucleoprotein 25 kDa protein
Zm00001d004460	778	yellow	AAR2 protein family
Zm00001d005460	778	yellow	Calreticulin-2
Zm00001d006133	778	yellow	Thioesterase/thiol ester dehydrase-isomerase superfamily protein
Zm00001d006591	778	yellow	F-box domain containing protein
Zm00001d008181	778	yellow
Zm00001d008386	778	yellow	Monocopper oxidase-like protein SKU5
Zm00001d008919	778	yellow	Transcription factor TCP4
Zm00001d012662	778	yellow
Zm00001d013009	778	yellow	Splicing factor 3B subunit 6-like protein
Zm00001d013303	778	yellow	Protein binding protein
Zm00001d013927	778	yellow	Monothiol glutaredoxin-S17
Zm00001d017768	778	yellow
Zm00001d018692	778	yellow
Zm00001d022096	778	yellow	Cell division control protein 48 homolog C
Zm00001d022475	778	yellow
Zm00001d022563	778	yellow	Tetratricopeptide repeat (TPR)-like superfamily protein
Zm00001d024725	778	yellow	Putative MYB DNA-binding domain superfamily protein
Zm00001d027597	778	yellow
Zm00001d028256	778	yellow	Molecular chaperone Hsp40/DnaJ family protein
Zm00001d031183	778	yellow	ankyrin repeat family protein
Zm00001d031892	778	yellow	Calcium-dependent lipid-binding (CaLB domain) family protein
Zm00001d033012	778	yellow	F-box/kelch-repeat protein SKIP11
Zm00001d035014	778	yellow	sequence-specific DNA binding transcription factors
Zm00001d037236	778	yellow	Protein BOBBER 1
Zm00001d038563	778	yellow	EID1-like F-box protein 3
Zm00001d038870	778	yellow	Late embryogenesis abundant protein%2C group 3
Zm00001d039176	778	yellow	Protein kinase protein with adenine nucleotide alpha hydrolases-like domain
Zm00001d041918	778	yellow	MAP kinase kinase kinase63
Zm00001d045064	778	yellow	Putative MAP kinase family protein
Zm00001d046289	778	yellow	Putative SWIM zinc finger family protein
Zm00001d048282	778	yellow	tubulin-tyrosine ligases;tubulin-tyrosine ligases
Zm00001d051499	778	yellow	OsFBX59 - F-box domain containing protein expressed
Zm00001d051899	778	yellow	Protein kinase superfamily protein
Zm00001d053212	778	yellow	E3 ubiquitin ligase BIG BROTHER-related
Zm00001d000666	777	yellow
Zm00001d002823	777	yellow	Hsp70-Hsp90 organizing protein 3
Zm00001d003750	777	yellow	Digalactosyldiacylglycerol synthase 1 chloroplastic
Zm00001d004772	777	yellow
Zm00001d006879	777	yellow	RING-H2 finger protein ATL3
Zm00001d008251	777	yellow	Putative MYB DNA-binding domain superfamily protein
Zm00001d008635	777	yellow	Probable carboxylesterase 15
Zm00001d009631	777	yellow	CTP synthase family protein
Zm00001d010530	777	yellow	Cysteine--tRNA ligase 1 cytoplasmic
Zm00001d012274	777	yellow	hydroxycinnamoyltransferase10
Zm00001d014918	777	yellow	GDSL esterase/lipase EXL3
Zm00001d015124	777	yellow	Pentatricopeptide repeat-containing protein mitochondrial
Zm00001d017936	777	yellow	Basic blue protein
Zm00001d018297	777	yellow	Chaperone DnaJ-domain superfamily protein
Zm00001d020926	777	yellow	AN15
Zm00001d021123	777	yellow	Plasma membrane
Zm00001d021363	777	yellow	SNARE associated Golgi protein family
Zm00001d021393	777	yellow	Cytochrome b561 DM13 and DOMON domain-containing protein
Zm00001d021627	777	yellow	senescence regulator
Zm00001d021874	777	yellow
Zm00001d023324	777	yellow
Zm00001d025943	777	yellow	Acid beta-fructofuranosidase 3 vacuolar
Zm00001d029684	777	yellow	phospholipase D9
Zm00001d031736	777	yellow	Heat shock factor protein 7
Zm00001d032616	777	yellow	40S ribosomal protein S27a
Zm00001d036197	777	yellow	HXXXD-type acyl-transferase family protein
Zm00001d037515	777	yellow
Zm00001d037687	777	yellow	derlin3
Zm00001d038593	777	yellow
Zm00001d038863	777	yellow	Transcription factor bHLH87
Zm00001d043193	777	yellow
Zm00001d047912	777	yellow	Translation initiation factor IF-2
Zm00001d048563	777	yellow	ARM repeat superfamily protein
Zm00001d049645	777	yellow	Chaperone protein dnaJ 6
Zm00001d049647	777	yellow	Ribosome-like protein
Zm00001d050220	777	yellow	Long chain base biosynthesis protein 1
Zm00001d052053	777	yellow
Zm00001d053739	777	yellow	Heptahelical transmembrane protein 2
Zm00001d003369	776	yellow	18S pre-ribosomal assembly protein gar2-related
Zm00001d006281	776	yellow
Zm00001d006744	776	yellow	Scarecrow-like protein 32
Zm00001d015639	776	yellow	Ethylene-responsive transcription factor 3
Zm00001d016080	776	yellow
Zm00001d018399	776	yellow
Zm00001d026063	776	yellow	Putative leucine-rich repeat receptor-like protein kinase family protein
Zm00001d027355	776	yellow	RHOMBOID-like protein 3
Zm00001d028968	776	yellow	Chaperone protein dnaJ 20 chloroplastic
Zm00001d031113	776	yellow
Zm00001d036107	776	yellow	HAD superfamily subfamily IIIB acid phosphatase
Zm00001d036468	776	yellow
Zm00001d042263	776	yellow	Inducer of CBF expression 2
Zm00001d044260	776	yellow	C3H-type transcription factor
Zm00001d044497	776	yellow	Thioredoxin family Trp26
Zm00001d046974	776	yellow	Protein REVEILLE 6
Zm00001d047170	776	yellow	hAT dimerisation domain-containing protein / transposase-related
Zm00001d048189	776	yellow	Sulfate transporter 1.2
Zm00001d048913	776	yellow	Probable calcium-binding protein CML45
Zm00001d049648	776	yellow	Protein STICHEL-like 2
Zm00001d053213	776	yellow	Chaperone protein dnaJ 11 chloroplastic
Zm00001d053642	776	yellow	EIN3-binding F-box protein 1
Zm00001d053987	776	yellow	Uncharacterised conserved protein (UCP030365)
GRMZM5G834282	775	yellow
Zm00001d005826	775	yellow	Probable GTP diphosphokinase RSH2 chloroplastic
Zm00001d007202	775	yellow	Lon protease homolog 2 peroxisomal
Zm00001d009509	775	yellow	60S ribosomal protein L37a
Zm00001d009771	775	yellow	Calcium permeable stress-gated cation channel 1
Zm00001d010260	775	yellow
Zm00001d011134	775	yellow	Putative AP2/EREBP transcription factor superfamily protein
Zm00001d014486	775	yellow	Phosphosulfolactate synthase-related protein
Zm00001d017135	775	yellow	Serine/threonine-protein kinase OXI1
Zm00001d017470	775	yellow	alpha/beta-Hydrolases superfamily protein
Zm00001d017800	775	yellow
Zm00001d023800	775	yellow
Zm00001d023901	775	yellow	Histone H2A
Zm00001d026390	775	yellow
Zm00001d026612	775	yellow	Protection of telomeres protein 1b
Zm00001d026691	775	yellow	DDB1- and CUL4-associated factor homolog 1
Zm00001d027619	775	yellow	beta amylase2
Zm00001d030770	775	yellow	Diacylglycerol kinase 1
Zm00001d031002	775	yellow	Tetratricopeptide repeat (TPR)-like superfamily protein
Zm00001d033797	775	yellow	alpha/beta-Hydrolases superfamily protein
Zm00001d034265	775	yellow
Zm00001d038397	775	yellow	NF-YB homolog
Zm00001d038754	775	yellow	ER lumen protein retaining receptor
Zm00001d040277	775	yellow	Glycine-rich protein family
Zm00001d045203	775	yellow	Auxin-responsive protein IAA29
Zm00001d046314	775	yellow	DUF1685 family protein
Zm00001d006488	774	yellow	BNR/Asp-box repeat family protein
Zm00001d006646	774	yellow
Zm00001d011102	774	yellow	Ankyrin-1
Zm00001d012398	774	yellow	Putative regulator of chromosome condensation (RCC1) family protein
Zm00001d014792	774	yellow	shepherd-like1
Zm00001d015227	774	yellow	chaperone binding;ATPase activators
Zm00001d017153	774	yellow	LUC7 related protein
Zm00001d018133	774	yellow
Zm00001d020620	774	yellow
Zm00001d032304	774	yellow	zinc finger (C3HC4-type RING finger) family protein / BRCT domain-containing protein
Zm00001d033584	774	yellow
Zm00001d037052	774	yellow	Ubiquitin-conjugating enzyme E2 11
Zm00001d037715	774	yellow
Zm00001d039685	774	yellow	Probable galactinol--sucrose galactosyltransferase 5
Zm00001d044740	774	yellow
Zm00001d046422	774	yellow	Cytochrome P450 734A1
Zm00001d048041	774	yellow	Heat stress transcription factor A-8
Zm00001d001482	773	yellow
Zm00001d005109	773	yellow
Zm00001d007233	773	yellow	zinc ion binding
Zm00001d011131	773	yellow	Protein phosphatase 2C 16
Zm00001d011168	773	yellow
Zm00001d011220	773	yellow	ATP-dependent zinc metalloprotease FTSH 4 mitochondrial
Zm00001d017625	773	yellow
Zm00001d022886	773	yellow
Zm00001d037434	773	yellow	Galactan beta-14-galactosyltransferase GALS1
Zm00001d038221	773	yellow	NAC domain containing protein 32
Zm00001d039966	773	yellow	Octicosapeptide/Phox/Bem1p (PB1) domain-containing protein / tetratricopeptide repeat (TPR)-containing protein
Zm00001d042519	773	yellow	Pentatricopeptide repeat-containing protein
Zm00001d047236	773	yellow	P-loop containing nucleoside triphosphate hydrolases superfamily protein
Zm00001d002381	772	yellow	Plasma membrane
Zm00001d010725	772	yellow
Zm00001d025038	772	yellow	Senescence-specific cysteine protease SAG12
Zm00001d026352	772	yellow	Cytochrome c biogenesis ATP-binding export protein ccmA-like
Zm00001d028389	772	yellow
Zm00001d029996	772	yellow	E3 ubiquitin-protein ligase ATL4
Zm00001d031131	772	yellow	K-exchanger-like protein
Zm00001d036281	772	yellow
Zm00001d044548	772	yellow	DNA-damage-repair/toleration protein DRT102
Zm00001d003370	771	yellow
Zm00001d029217	771	yellow	Probable F-box protein At1g60180
Zm00001d037072	771	yellow
Zm00001d038211	771	yellow	Anther-specific proline-rich protein APG
Zm00001d051233	771	yellow
Zm00001d005062	770	yellow	Vacuolar-sorting receptor 1
Zm00001d012156	770	yellow	Sister chromatid cohesion 1 protein 4
Zm00001d012710	770	yellow	SGS domain-containing protein
Zm00001d015308	770	yellow
Zm00001d021628	770	yellow
Zm00001d022209	770	yellow	Developmentally-regulated GTP-binding protein 1
Zm00001d023248	770	yellow	Scarecrow-like protein 3
Zm00001d028690	770	yellow
Zm00001d041327	770	yellow	Probable LRR receptor-like serine/threonine-protein kinase
Zm00001d042756	770	yellow	Duplicated homeodomain-like superfamily protein
Zm00001d043314	770	yellow	Mal d 1-associated protein
Zm00001d047045	770	yellow	Plant intracellular Ras-group-related LRR protein 4
Zm00001d051658	770	yellow	Pollen-specific arabinogalacta protein BAN102
Zm00001d010855	769	yellow	Stress protein%3B Stress-related protein
Zm00001d014688	769	yellow	Rhomboid-like protein 14 mitochondrial
Zm00001d022334	769	yellow	P-loop containing nucleoside triphosphate hydrolases superfamily protein
Zm00001d026822	769	yellow
Zm00001d031569	769	yellow	Peptidyl-prolyl isomerase
Zm00001d040561	769	yellow
Zm00001d043741	769	yellow	NPK1-related protein kinase-like protein
Zm00001d047058	769	yellow	Tobamovirus multiplication protein 2B
Zm00001d053334	769	yellow	Metabolite transport protein csbC isoform 1
Zm00001d007079	768	yellow	Phospholipase A2 family protein
Zm00001d007519	768	yellow
Zm00001d013406	768	yellow	alpha/beta-Hydrolases superfamily protein
Zm00001d019283	768	yellow	Calreticulin
Zm00001d020250	768	yellow
Zm00001d020902	768	yellow
Zm00001d038847	768	yellow	Beta-galactosidase 17
Zm00001d039880	768	yellow	Lecithin-cholesterol acyltransferase-like 1
Zm00001d043913	768	yellow	Ethylene-responsive protein
Zm00001d045036	768	yellow	Chaperone DnaJ-domain superfamily protein
Zm00001d045334	768	yellow
Zm00001d049902	768	yellow
Zm00001d003250	767	yellow	F-box protein SKIP14
Zm00001d011604	767	yellow
Zm00001d012691	767	yellow	Rop guanine nucleotide exchange factor 9
Zm00001d034978	767	yellow	Farnesylated protein 2
Zm00001d047664	767	yellow	Multidrug resistance protein ABC transporter family protein
Zm00001d049218	767	yellow	Two-pore potassium channel 1
Zm00001d003544	766	yellow	Protein LURP-one-related 6
Zm00001d007578	766	yellow	[Pyruvate dehydrogenase (acetyl-transferring)] kinase mitochondrial
Zm00001d010368	766	yellow	derlin1
Zm00001d016506	766	yellow	Probable UDP-N-acetylglucosamine--peptide N-acetylglucosaminyltransferase SEC
Zm00001d038689	766	yellow	Proline iminopeptidase
Zm00001d042211	766	yellow	PsbP domain-containing protein 7 chloroplastic
Zm00001d048687	766	yellow	Heat shock 70 kDa protein 3
Zm00001d008262	765	yellow	titan9
Zm00001d016815	765	yellow	Pentatricopeptide repeat-containing protein
Zm00001d024795	765	yellow	Putative leucine-rich repeat receptor-like protein kinase family protein
Zm00001d033503	765	yellow	Probable E3 ubiquitin-protein ligase BAH1-like
Zm00001d039444	765	yellow	UNE1
Zm00001d047301	765	yellow
Zm00001d049377	765	yellow	General transcription factor 2-related zinc finger protein
Zm00001d000243	764	yellow
Zm00001d000497	764	yellow
Zm00001d006878	764	yellow
Zm00001d033492	764	yellow	High affinity cationic amino acid transporter 1
Zm00001d035457	764	yellow	Trihelix transcription factor GT-3b
Zm00001d045192	764	yellow	Ribonucleoside-diphosphate reductase large subunit
Zm00001d053759	764	yellow
GRMZM5G804358	763	yellow
Zm00001d015572	763	yellow
Zm00001d017420	763	yellow	GT-2-like 1
Zm00001d023799	763	yellow
Zm00001d028374	763	yellow	U-box domain-containing protein 21
Zm00001d004301	762	yellow	phosphate transporter protein3
Zm00001d006358	762	yellow
Zm00001d012292	762	yellow	Glucan endo-13-beta-glucosidase 14
Zm00001d026823	762	yellow
Zm00001d030697	762	yellow
Zm00001d037080	762	yellow	Putative leucine-rich repeat receptor-like protein kinase family protein
Zm00001d047553	762	yellow	18 kda heat shock protein18a
Zm00001d012254	761	yellow	Putative patellin family protein
Zm00001d028515	761	yellow	Eukaryotic translation initiation factor NCBP
Zm00001d033620	761	yellow	silencing gene B 102
Zm00001d043195	761	yellow	Metacaspase-6
Zm00001d004655	760	yellow	ER lumen protein retaining receptor
Zm00001d006313	760	yellow
Zm00001d013407	760	yellow
Zm00001d036251	760	yellow	Putative AP2/EREBP transcription factor superfamily protein
Zm00001d051412	760	yellow	CGI-like protein
Zm00001d021120	759	yellow	ARM repeat superfamily protein
Zm00001d028558	759	yellow	Clathrin binding protein
Zm00001d037289	759	yellow	Potassium channel SKOR
Zm00001d051656	759	yellow
Zm00001d006943	758	yellow	Pentatricopeptide repeat-containing protein chloroplastic/mitochondrial
Zm00001d014280	758	yellow	RNA-binding (RRM/RBD/RNP motifs) family protein
Zm00001d025305	758	yellow	calnexin homolog2
Zm00001d044323	758	yellow	Hypersensitive-induced response protein 1
Zm00001d011185	757	yellow	Protein transport protein Sec61 subunit beta
Zm00001d012968	757	yellow	ZFP16-2
Zm00001d022204	757	yellow
Zm00001d026094	757	yellow	Heat stress transcription factor B-2b
Zm00001d040624	756	yellow	RESPONSE TO ABA AND SALT 1
Zm00001d052757	756	yellow	Casparian strip membrane protein 4
Zm00001d054043	756	yellow	Binding protein homolog2
Zm00001d002234	755	yellow	Homeodomain leucine zipper family IV protein
Zm00001d006231	755	yellow	PLC-like phosphodiesterases superfamily protein
Zm00001d029872	755	yellow	Oxysterol-binding protein-related protein 2A
Zm00001d051174	755	yellow	Aquaporin PIP2-3
zma-MIR169i	755	yellow
Zm00001d010740	754	yellow	Dof zinc finger protein DOF1.5
Zm00001d023620	754	yellow
Zm00001d029650	754	yellow	HIT zinc finger family protein
Zm00001d042126	754	yellow
Zm00001d052264	754	yellow
Zm00001d035569	753	yellow
Zm00001d039230	753	yellow
Zm00001d045207	753	yellow	Putative S-locus-like receptor protein kinase family protein
Zm00001d048969	753	yellow	PHD finger protein
Zm00001d011823	752	yellow	Bzip transcription factor-like; protein
Zm00001d024940	752	yellow	Zinc finger (C3HC4-type RING finger) family protein
Zm00001d038557	752	yellow	nuclear factor Y subunit C11
Zm00001d030548	752	yellow	2-oxoglutarate (2OG) and Fe(II)-dependent oxygenase superfamily protein
Zm00001d027196	751	yellow
Zm00001d020638	750	yellow	Protein GAMETE EXPRESSED 1
Zm00001d036965	750	yellow	Zinc transporter 4
Zm00001d045669	750	yellow	Acylphosphatase
Zm00001d026337	749	yellow	Starch synthase IIIb-1
Zm00001d041491	749	yellow	Nuclear transcription factor Y subunit A-7
Zm00001d025337	748	yellow
Zm00001d053703	748	yellow	Putative bZIP transcription factor superfamily protein
Zm00001d007868	747	yellow	Transcription factor TCP2
Zm00001d023309	747	yellow	Sterol 14-demethylase
Zm00001d030277	747	yellow	Enoyl-[acyl-carrier-protein] reductase [NADH] chloroplastic
Zm00001d045862	746	yellow	UDP-glycosyltransferase 72B1
Zm00001d020659	745	yellow	Expressed protein
Zm00001d029053	744	yellow	Lung seven transmembrane receptor family protein
Zm00001d046315	744	yellow	DUF1685 family protein
Zm00001d043407	743	yellow	SGS domain-containing protein
Zm00001d001748	742	yellow
Zm00001d033564	742	yellow	Octicosapeptide/Phox/Bem1p family protein
Zm00001d005029	741	yellow	Protein SCARECROW
Zm00001d029601	741	yellow	LOB domain-containing protein 38
Zm00001d052327	741	yellow	Regulatory-associated protein of TOR 1
Zm00001d042930	740	yellow	histone 2B4
Zm00001d010261	739	yellow	Thioredoxin superfamily protein
Zm00001d048765	739	yellow
Zm00001d014463	738	yellow	early nodulin-like protein 9
Zm00001d020364	738	yellow	Protein EARLY FLOWERING 4
Zm00001d011252	737	yellow	Putative MYB-domain histone H1 family protein
Zm00001d014351	737	yellow
Zm00001d045949	736	yellow
Zm00001d051607	736	yellow	Heat shock 70 kDa protein 17
Zm00001d010785	735	yellow	Putative GATA transcription factor family protein
Zm00001d009436	732	yellow	DNAJ heat shock N-terminal domain-containing protein
Zm00001d047057	732	yellow
Zm00001d004771	731	yellow
Zm00001d010529	731	yellow	Probable mediator of RNA polymerase II transcription subunit 37c
Zm00001d026608	731	yellow	Putative thioredoxin superfamily protein%3B Thioredoxin X
Zm00001d032789	731	yellow	chaperonin2
Zm00001d045544	730	yellow	Chaperonin 60 subunit beta 2 chloroplastic
Zm00001d034188	729	yellow	Cold-regulated 413 plasma membrane protein 2
Zm00001d037453	728	yellow	Reticulon
Zm00001d013390	727	yellow	Glucan endo-1%2C3-beta-glucosidase 7
Zm00001d017353	727	yellow	Putative GEM-like protein 8
Zm00001d036676	726	yellow	Putative B-box type zinc finger family protein
Zm00001d037816	726	yellow	malic acid transport protein isoform 1
Zm00001d012857	725	yellow	DNA-directed RNA polymerases II IV and V subunit 8B
Zm00001d021779	725	yellow	F-box protein SKIP27
Zm00001d032550	725	yellow	RNA-binding protein
Zm00001d007313	724	yellow	Receptor-like kinase TMK4
Zm00001d012423	724	yellow	Histone H2B
Zm00001d022505	724	yellow	Superoxide dismutase
Zm00001d012520	722	yellow	Protein LURP-one-related 8
Zm00001d016379	721	yellow
GRMZM5G867512	719	yellow
Zm00001d037352	717	yellow	THO complex subunit 4C
Zm00001d045026	716	yellow	Auxin response factor 7
Zm00001d053433	716	yellow	Putative RING zinc finger domain superfamily protein
Zm00001d043912	715	yellow	Adenine nucleotide alpha hydrolases-like superfamily protein
Zm00001d005881	715	yellow	Remorin family protein
Zm00001d045155	714	yellow	BSD domain-containing protein
Zm00001d013290	712	yellow	Transmembrane emp24 domain-containing protein p24beta3
Zm00001d019409	712	yellow	OSJNBb0004G23.8 protein; OSJNBb0085F13.3 protein
Zm00001d030094	711	yellow	Putative WEB family protein chloroplastic
Zm00001d006008	710	yellow	Heat shock protein 90-2
Zm00001d022286	710	yellow	DExH-box ATP-dependent RNA helicase DExH12
Zm00001d021059	709	yellow	stearoyl-acyl-carrier-protein desaturase8
Zm00001d032475	706	yellow	SAUR56-auxin-responsive SAUR family member
Zm00001d028654	706	yellow	Trifunctional UDP-glucose 46-dehydratase
Zm00001d021231	704	yellow	RHOMBOID-like protein 3
Zm00001d014325	703	yellow	Calcium-binding EF-hand family protein
Zm00001d002594	702	yellow	Transcription repressor OFP6
Zm00001d052845	701	yellow	P-loop containing nucleoside triphosphate hydrolases superfamily protein
Zm00001d001264	700	yellow
Zm00001d019253	700	yellow
Zm00001d032576	696	yellow	Protochlorophyllide reductase C chloroplastic
Zm00001d041530	694	yellow	Transcription initiation factor TFIID subunit 8
Zm00001d012401	685	yellow	protein phosphatase homolog4
Zm00001d026577	677	yellow	Probable cysteine protease RD21B
Zm00001d001247	670	yellow
Zm00001d016076	664	yellow
Zm00001d044308	664	yellow
Zm00001d052243	647	yellow	Putative laccase family protein
Zm00001d040059	646	yellow	Glycosyltransferase family 61 protein
Zm00001d034522	643	yellow	plant adhesion molecule 1
Zm00001d014089	633	yellow	Adenine nucleotide alpha hydrolases-like superfamily protein
Zm00001d042560	625	yellow	LOB domain-containing protein 6
Zm00001d038471	611	yellow	U-box domain-containing protein 16
Zm00001d047676	608	yellow	RING/U-box protein
Zm00001d011792	606	yellow	UDP-D-apiose/UDP-D-xylose synthase 2
Zm00001d038217	589	yellow	TPX2 (targeting protein for Xklp2) protein family
Zm00001d006280	587	yellow	Auxin-responsive protein SAUR61
Zm00001d004119	560	yellow	DnaJ protein ERDJ2A
Zm00001d001516	536	yellow
Zm00001d039226	519	yellow
Zm00001d044366	501	yellow
Zm00001d016567	457	yellow
Zm00001d028086	442	yellow
Zm00001d028398	401	yellow	Glycosyl hydrolase family 10 protein
Zm00001d040731	336	yellow	Alpha-L-fucosidase 2
Zm00001d012522	120	yellow	Calcium uniporter protein 5 mitochondrial
Zm00001d030158	58	yellow	Protein NRT1/ PTR FAMILY 8.3
Zm00001d022427	48	yellow	Nucleic acid binding protein
